# Supplementary material for: SRSF protein kinase 1 modulates RAN translation and suppresses CGG repeat toxicity
Source: EMBO Mol Med. 2021 Sep 20;13(11):e14163. doi: 10.15252/emmm.202114163 (PMC8573603; doi:10.15252/emmm.202114163)
Supplement: Supplementary file 3 — Dataset EV1 [file EMMM-13-e14163-s002.xlsx]

## Sheet: Raw MS data-No TG (1)
Protein FDR Confidence	Accession	Description	Exp. q-value	Sum PEP Score	Coverage	# Peptides	# PSMs	# Unique Peptides	# AAs	MW [kDa]	calc. pI	Abundance Ratio: (CGG) / (AUG)	Abundance Ratio: (GGGGCC) / (AUG)	Abundance Ratio: (GGGGCC) / (CGG)	Abundance Ratio (log2): (CGG) / (AUG)	Abundance Ratio (log2): (GGGGCC) / (AUG)	Abundance Ratio (log2): (GGGGCC) / (CGG)	Abundances (Scaled): F1: Light, Sample, AUG	Abundances (Scaled): F1: Medium, Sample, CGG	Abundances (Scaled): F1: Heavy, Sample, GGGGCC	Abundance: F1: Light, Sample, AUG	Abundance: F1: Medium, Sample, CGG	Abundance: F1: Heavy, Sample, GGGGCC	Abundances Count: F1: Light, Sample, AUG	Abundances Count: F1: Medium, Sample, CGG	Abundances Count: F1: Heavy, Sample, GGGGCC	emPAI	# Razor Peptides	Score A2 Sequest HT	# Peptides A2 Sequest HT
High	P78347	General transcription factor II-I OS=Homo sapiens GN=GTF2I PE=1 SV=2	0	162.286	43.2866	36	88	36	998	112.3	6.39	0.619	0.749	1.212	-0.69	-0.42	0.28	126.7	78.4	94.9	2.35151e+08	1.45442e+08	1.76213e+08	38	37	34	15.819	0	199.21	36
	Checked	Confidence	Annotated Sequence	Modifications	Modifications in Master Proteins	Qvality PEP	Qvality q-value	# Protein Groups	# Proteins	# PSMs	Master Protein Accessions	Positions in Master Proteins	# Missed Cleavages	Theo. MH+ [Da]	Found in Sample: [S1] F1: Light, Sample, AUG	Found in Sample: [S2] F1: Medium, Sample, CGG	Found in Sample: [S3] F1: Heavy, Sample, GGGGCC	Abundance Ratio: (CGG) / (AUG)	Abundance Ratio: (GGGGCC) / (AUG)	Abundance Ratio: (GGGGCC) / (CGG)	Abundances (Scaled): F1: Light, Sample, AUG	Abundances (Scaled): F1: Medium, Sample, CGG	Abundances (Scaled): F1: Heavy, Sample, GGGGCC	Quan Info	XCorr A2 Sequest HT	Confidence A2 Sequest HT	Percolator q-Value A2 Sequest HT	Percolator PEP A2 Sequest HT
	FALSE	High	[K].FAQALGLTEAVK.[V]			0.000659662	0	1	1	2	P78347	P78347 [583-594]	0	1247.7	High	Peak Found	Peak Found	0.926	1.296	1.4	93.1	86.2	120.7	Unique	3.14	High	0	0.0006075
	FALSE	High	[K].FAQALGLTEAVK.[V]	1xLabel:2H(4) [K12]		0.03544	0	1	1	1	P78347	P78347 [583-594]	0	1251.72	Not Found	Not Found	Not Found							No Quan Values	2.17	High	0	0.03464
	FALSE	High	[K].FAQALGLTEAVK.[V]	1xLabel:13C(6)15N(2) [K12]		0.00218988	0	1	1	1	P78347	P78347 [583-594]	0	1255.71	Peak Found	Peak Found	High	1.64	1.854	1.13	66.8	109.5	123.8	Unique	2.85	High	0	0.002053
	FALSE	High	[K].APSYLEISSMR.[R]	1xLabel:13C(6)15N(4) [R11]		0.00589685	0	1	1	1	P78347	P78347 [917-927]	0	1263.63	Peak Found	Peak Found	High	2.37	3.163	1.335	45.9	108.8	145.3	Unique	1.79	High	0	0.005625
	FALSE	High	[R].ILDSAEFIK.[F]	1xLabel:13C(6)15N(2) [K9]		0.00371649	0	1	1	2	P78347	P78347 [929-937]	0	1043.59	Peak Found	Peak Found	High	0.052	0.516	9.86	191.3	10	98.7	Unique	1.74	High	0	0.003509
	FALSE	High	[R].ILDSAEFIK.[F]			0.00299446	0	1	1	1	P78347	P78347 [929-937]	0	1035.57	High	Not Found	Not Found	0.01	0.01		300			Unique	2.08	High	0	0.00282
	FALSE	High	[K].QVEEIFNLK.[F]	1xLabel:13C(6)15N(2) [K9]		0.0115156	0	1	1	1	P78347	P78347 [574-582]	0	1127.62	Not Found	Not Found	Not Found							No Quan Values	2.47	High	0	0.01109
	FALSE	High	[K].QVEEIFNLK.[F]	1xLabel:2H(4) [K9]		0.00674211	0	1	1	1	P78347	P78347 [574-582]	0	1123.63	Not Found	High	Not Found	100		0.01		300		Unique	1.89	High	0	0.00645
	FALSE	High	[R].SPSWYGIPR.[L]			0.0301457	0	1	1	1	P78347	P78347 [515-523]	0	1062.54	High	Peak Found	Peak Found							No Quan Values	2.15	High	0	0.0295
	FALSE	High	[R].SPSWYGIPR.[L]	1xLabel:13C(6) [R9]		0.0153817	0	1	1	2	P78347	P78347 [515-523]	0	1068.56	Peak Found	High	Peak Found							No Quan Values	1.87	High	0.002555	0.0935
	FALSE	High	[R].KINSSPNVNTTASGVEDLNIIQVTIPDDDNER.[L]	1xLabel:13C(6) [R32]; 1xLabel:2H(4) [K1]		0.00225613	0	1	1	1	P78347	P78347 [827-858]	1	3478.75	Not Found	Not Found	Not Found							No Quan Values	2.75	High	0	0.002114
	FALSE	High	[R].KINSSPNVNTTASGVEDLNIIQVTIPDDDNER.[L]	1xDeamidated [N/Q]		0.0208406	0	1	1	3	P78347	P78347 [827-858]	1	3469.69	Not Found	Not Found	Not Found							No Quan Values	2.61	High	0	0.03047
	FALSE	High	[R].KINSSPNVNTTASGVEDLNIIQVTIPDDDNER.[L]			0.000564083	0	1	1	1	P78347	P78347 [827-858]	1	3468.71	Not Found	Not Found	Not Found							No Quan Values	3.34	High	0	0.0005159
	FALSE	High	[R].KINSSPNVNTTASGVEDLNIIQVTIPDDDNER.[L]	1xDeamidated [Q22]; 1xLabel:13C(6)15N(4) [R32]; 1xLabel:13C(6)15N(2) [K1]		0.00431341	0	1	1	1	P78347	P78347 [827-858]	1	3487.72	Not Found	Not Found	Not Found							No Quan Values	2.21	High	0	0.004074
	FALSE	High	[K].FEAHPNDLYVEGLPENIPFR.[S]	1xLabel:13C(6)15N(4) [R20]		0.0016014	0	1	1	1	P78347	P78347 [495-514]	0	2367.16	Peak Found	Peak Found	High	0.665	0.397	0.598	145.5	96.7	57.8	Unique	5.73	High	0	0.00149
	FALSE	High	[K].FEAHPNDLYVEGLPENIPFR.[S]	1xDeamidated [N16]; 1xLabel:13C(6) [R20]		0.026792	0	1	1	1	P78347	P78347 [495-514]	0	2364.16	Not Found	Not Found	Not Found							No Quan Values	2.4	High	0	0.02615
	FALSE	High	[K].FEAHPNDLYVEGLPENIPFR.[S]	1xLabel:13C(6) [R20]		0.0010164	0	1	1	1	P78347	P78347 [495-514]	0	2363.18	Peak Found	High	Peak Found	1.291	0.226	0.175	119.2	153.9	26.9	Unique	3.13	High	0	0.0009411
	FALSE	High	[K].FEAHPNDLYVEGLPENIPFR.[S]			1.02255e-05	0	1	1	1	P78347	P78347 [495-514]	0	2357.16	Not Found	Not Found	Not Found							No Quan Values	5.9	High	0	8.748e-06
	FALSE	High	[R].KFGEAIGMGFPVK.[V]	2xLabel:13C(6)15N(2) [K1; K13]		0.0187891	0	1	1	1	P78347	P78347 [879-891]	1	1396.76	Peak Found	Peak Found	High							No Quan Values	2.81	High	0	0.01819
	FALSE	High	[R].KFGEAIGMGFPVK.[V]	2xLabel:2H(4) [K1; K13]		0.0364963	0	1	1	1	P78347	P78347 [879-891]	1	1388.78	Peak Found	High	Peak Found	5.223	3.832	0.734	29.8	155.8	114.3	Unique	2.79	High	0.0006581	0.03582
	FALSE	High	[R].MSVDAVEIETLR.[K]	1xLabel:13C(6) [R12]		0.000710709	0	1	1	1	P78347	P78347 [102-113]	0	1368.71	Peak Found	High	Peak Found	1.115	1.103	0.989	93.2	103.9	102.8	Unique	2.37	High	0	0.0006557
	FALSE	High	[R].MSVDAVEIETLR.[K]	1xLabel:13C(6)15N(4) [R12]		0.0174476	0	1	1	1	P78347	P78347 [102-113]	0	1372.7	Peak Found	Peak Found	High							No Quan Values	1.73	High	0	0.01695
	FALSE	High	[R].EFSFEAWNAK.[I]	1xLabel:2H(4) [K10]		0.0165655	0	1	1	1	P78347	P78347 [720-729]	0	1232.59	Peak Found	High	Peak Found	0.851	0.879	1.032	109.9	93.5	96.6	Unique	2.36	High	0	0.01599
	FALSE	High	[R].EFSFEAWNAK.[I]	1xLabel:13C(6)15N(2) [K10]		0.00461239	0	1	1	1	P78347	P78347 [720-729]	0	1236.58	Not Found	Not Found	Not Found							No Quan Values	2.38	High	0	0.004365
	FALSE	High	[R].EFSFEAWNAK.[I]			0.0151552	0	1	1	1	P78347	P78347 [720-729]	0	1228.56	High	Peak Found	Peak Found							No Quan Values	2.5	High	0	0.01468
	FALSE	High	[R].SPTWFGIPR.[L]			0.0152681	0	1	1	2	P78347	P78347 [620-628]	0	1060.56	High	Peak Found	Peak Found							No Quan Values	2.44	High	0	0.01479
	FALSE	High	[R].SPTWFGIPR.[L]	1xLabel:13C(6)15N(4) [R9]		0.023807	0	1	1	2	P78347	P78347 [620-628]	0	1070.57	Peak Found	Peak Found	High	0.588	0.703	1.196	131	77	92.1	Unique	2.55	High	0	0.02311
	FALSE	High	[K].FGEAIGMGFPVK.[V]			0.000511989	0	1	1	1	P78347	P78347 [880-891]	0	1252.64	High	Peak Found	Peak Found	1.956	1.729	0.884	64	125.2	110.7	Unique	2.53	High	0	0.0004666
	FALSE	High	[K].STVVPVPYEK.[M]			0.00868226	0	1	1	1	P78347	P78347 [131-140]	0	1118.61	High	Peak Found	Peak Found	0.589	0.515	0.875	142.6	84	73.5	Unique	2.08	High	0	0.008338
	FALSE	High	[R].TNTPVKEDWNVR.[I]	1xLabel:13C(6) [R12]; 1xLabel:2H(4) [K6]		0.0310467	0	1	1	1	P78347	P78347 [556-567]	1	1468.78	Peak Found	High	Peak Found							No Quan Values	1.64	High	0	0.03035
	FALSE	High	[K].VPYPVFESNPEFLYVEGLPEGIPFR.[S]	1xDeamidated [N9]; 1xLabel:13C(6)15N(4) [R25]		0.00025219	0	1	1	1	P78347	P78347 [595-619]	0	2906.45	Not Found	Not Found	Not Found							No Quan Values	6.39	High	0	0.0002277
	FALSE	High	[R].EDLQLDKPASGVK.[E]	2xLabel:2H(4) [K7; K13]		0.0234578	0	1	1	1	P78347	P78347 [444-456]	0	1407.79	Peak Found	High	Peak Found	0.789	0.991	1.257	107.9	85.1	107	Unique	2.04	High	0	0.02291
	FALSE	High	[K].VPYPVFESNPEFLYVEGLPEGIPFR.[S]			6.30364e-05	0	1	1	1	P78347	P78347 [595-619]	0	2895.46	High	Peak Found	Peak Found	0.351	0.343	0.976	177.1	62.2	60.7	Unique	5.69	High	0	5.561e-05
	FALSE	High	[K].KFAEALGSTEAK.[A]	2xLabel:13C(6)15N(2) [K1; K12]		2.52001e-05	0	1	1	1	P78347	P78347 [477-488]	1	1267.69	Not Found	Not Found	Not Found							No Quan Values	3.31	High	0	2.189e-05
	FALSE	High	[K].VPFALFESFPEDFYVEGLPEGVPFR.[R]			0.00134915	0	1	1	1	P78347	P78347 [757-781]	0	2888.42	High	Peak Found	Peak Found							No Quan Values	4.8	High	0	0.001258
	FALSE	High	[K].VPFALFESFPEDFYVEGLPEGVPFR.[R]	1xLabel:13C(6)15N(4) [R25]		0.00103938	0	1	1	1	P78347	P78347 [757-781]	0	2898.43	Peak Found	Peak Found	High	0.426	0.712	1.672	140.3	59.8	99.9	Unique	5.58	High	0	0.0009602
	FALSE	High	[K].GPVTIPYPLFQSHVEDLYVEGLPEGIPFR.[R]			2.18387e-07	0	1	1	1	P78347	P78347 [381-409]	0	3269.69	High	Peak Found	Peak Found	0.473	0.824	1.741	130.6	61.8	107.6	Unique	6.08	High	0	1.753e-07
	FALSE	High	[K].GPVTIPYPLFQSHVEDLYVEGLPEGIPFR.[R]	1xLabel:13C(6)15N(4) [R29]		0.00317834	0	1	1	1	P78347	P78347 [381-409]	0	3279.7	Peak Found	Peak Found	High							No Quan Values	4.37	High	0	0.003
	FALSE	High	[K].MVDQLFCK.[K]	1xCarbamidomethyl [C7]; 1xLabel:13C(6)15N(2) [K8]		0.0182406	0	1	1	1	P78347	P78347 [469-476]	0	1048.5	Peak Found	Peak Found	High	1.752	2.999	1.712	52.2	91.4	156.5	Unique	1.88	High	0	0.01775
	FALSE	High	[R].EQVNDLFSR.[K]			0.00836537	0	1	3	1	P78347	P78347 [870-878]	0	1107.54	High	Peak Found	Peak Found							No Quan Values	2.12	High	0	0.008013
	FALSE	High	[R].EQVNDLFSR.[K]	1xLabel:13C(6)15N(4) [R9]		0.00684319	0	1	3	1	P78347	P78347 [870-878]	0	1117.55	Peak Found	Peak Found	High	0.613	0.9	1.468	119.4	73.2	107.5	Unique	2.3	High	0	0.006553
	FALSE	High	[K].ANELPQPPVPEPANAGK.[R]			0.0336634	0	1	1	2	P78347	P78347 [327-343]	0	1728.89	High	Not Found	Not Found	0.01	0.01		300			Unique	1.77	High	0	0.03295
	FALSE	High	[R].DQSAVVVQGLPEGVAFK.[H]			0.00136941	0	1	1	1	P78347	P78347 [144-160]	0	1743.93	High	Peak Found	Peak Found							No Quan Values	3.73	High	0	0.00127
	FALSE	High	[R].DQSAVVVQGLPEGVAFK.[H]	1xLabel:2H(4) [K17]		0.000659662	0	1	1	1	P78347	P78347 [144-160]	0	1747.95	Peak Found	High	Peak Found							No Quan Values	4.08	High	0	0.0006041
	FALSE	High	[R].DQSAVVVQGLPEGVAFK.[H]	1xLabel:13C(6)15N(2) [K17]		0.000461255	0	1	1	1	P78347	P78347 [144-160]	0	1751.94	Peak Found	Peak Found	High	1.171	1.75	1.494	76.5	89.6	133.9	Unique	3.98	High	0	0.0004208
	FALSE	High	[R].MSVDAVEIETLRK.[T]	1xLabel:13C(6) [R12]; 1xLabel:2H(4) [K13]		0.000674579	0	1	1	1	P78347	P78347 [102-114]	1	1500.83	Not Found	High	Not Found	100		0.01		300		Unique	3.68	High	0	0.0006207
	FALSE	High	[R].MSVDAVEIETLRK.[T]	1xLabel:13C(6)15N(4) [R12]; 1xLabel:13C(6)15N(2) [K13]		0.000598742	0	1	1	1	P78347	P78347 [102-114]	1	1508.81	Not Found	Not Found	Not Found							No Quan Values	3.48	High	0	0.0005473
	FALSE	High	[R].MSVDAVEIETLRK.[T]			0.00158951	0	1	1	1	P78347	P78347 [102-114]	1	1490.79	High	Not Found	Not Found	0.01	0.01		300			Unique	3.24	High	0	0.001485
	FALSE	High	[K].ITINPGCVVVDGMPPGVSFK.[A]	1xCarbamidomethyl [C7]; 1xDeamidated [N4]		0.00572387	0	1	1	1	P78347	P78347 [897-916]	0	2088.05	Not Found	Not Found	Not Found							No Quan Values	2.84	High	0	0.005446
	FALSE	High	[K].KPELVISYLPPGMASK.[I]	2xLabel:13C(6)15N(2) [K1; K16]		0.0141764	0	1	1	2	P78347	P78347 [645-660]	0	1745.98	Peak Found	Peak Found	High	0.519	1.114	2.146	113.9	59.1	126.9	Unique	2.83	High	0	0.01372
	FALSE	High	[R].SILSPGGSCGPIK.[V]	1xCarbamidomethyl [C9]; 1xLabel:2H(4) [K13]		0.0290555	0	1	1	1	P78347	P78347 [207-219]	0	1276.69	Not Found	Not Found	Not Found							No Quan Values	1.82	High	0	0.02844
	FALSE	High	[R].SILSPGGSCGPIK.[V]	1xCarbamidomethyl [C9]		0.0143883	0	1	1	1	P78347	P78347 [207-219]	0	1272.66	High	Peak Found	Peak Found	1.163	1.868	1.606	74.4	86.6	139	Unique	1.94	High	0	0.01393
	FALSE	High	[R].KQVEEIFNLK.[F]	2xLabel:13C(6)15N(2) [K1; K10]		0.00259923	0	1	1	1	P78347	P78347 [573-582]	1	1263.73	Peak Found	Peak Found	High	7.364	5.372	0.729	21.8	160.8	117.3	Unique	2.96	High	0	0.002443
	FALSE	High	[K].QVEELFER.[K]	1xLabel:13C(6)15N(4) [R8]		0.0106911	0	1	1	1	P78347	P78347 [364-371]	0	1059.53	Peak Found	Peak Found	High							No Quan Values	2.24	High	0	0.01031
	FALSE	High	[K].QVEELFER.[K]	1xLabel:13C(6) [R8]		0.0104554	0	1	1	1	P78347	P78347 [364-371]	0	1055.55	Peak Found	High	Peak Found	1.922	1.569	0.816	66.8	128.4	104.8	Unique	2.3	High	0	0.01005
	FALSE	High	[K].QVEELFER.[K]			0.0197885	0	1	1	1	P78347	P78347 [364-371]	0	1049.53	High	Peak Found	Peak Found							No Quan Values	1.39	High	0	0.01919
	FALSE	High	[R].EDLQLDKPASGVKEEWYAR.[I]			0.0362293	0	1	1	1	P78347	P78347 [444-462]	1	2234.11	High	Peak Found	Peak Found	1.257	0.78	0.621	98.8	124.1	77.1	Unique	1.69	High	0	0.03551
	FALSE	High	[K].QVEEIFNLK.[F]			0.058648	0.000669441	1	1	1	P78347	P78347 [574-582]	0	1119.6	High	Peak Found	Peak Found	0.947	2.074	2.189	74.6	70.7	154.7	Unique	3.09	High	0.0008757	0.05808
	FALSE	High	[R].SILSPGGSCGPIK.[V]	1xCarbamidomethyl [C9]; 1xLabel:13C(6)15N(2) [K13]		0.0541483	0.000669441	1	1	1	P78347	P78347 [207-219]	0	1280.68	Not Found	Not Found	Not Found							No Quan Values	1.94	High	0.0008757	0.05363
	FALSE	High	[K].AGISFIIK.[R]			0.0590745	0.000669441	1	1	1	P78347	P78347 [178-185]	0	848.524	High	Not Found	Not Found	0.01	0.01		300			Unique	1.35	High	0.0008757	0.05824
	FALSE	High	[K].ANELPQPPVPEPANAGK.[R]	1xLabel:13C(6)15N(2) [K17]		0.0557445	0.000669441	1	1	1	P78347	P78347 [327-343]	0	1736.91	Peak Found	Peak Found	High	0.762	0.678	0.89	122.9	93.7	83.4	Unique	2	High	0.0008757	0.05505
	FALSE	High	[R].SPSWYGIPR.[L]	1xLabel:13C(6)15N(4) [R9]		0.050717	0.000669441	1	1	2	P78347	P78347 [515-523]	0	1072.54	Peak Found	Peak Found	High	0.732	0.96	1.31	111.5	81.6	106.9	Unique	2.19	High	0.00516	0.1579
	FALSE	High	[R].EDLQLDKPASGVKEEWYAR.[I]	1xLabel:13C(6) [R19]; 2xLabel:2H(4) [K7; K13]		0.0529803	0.000669441	1	1	1	P78347	P78347 [444-462]	1	2248.18	Not Found	Not Found	Not Found							No Quan Values	1.53	High	0.0008757	0.05242
	FALSE	High	[K].MVDQLFCK.[K]	1xCarbamidomethyl [C7]		0.059504	0.00100181	1	1	1	P78347	P78347 [469-476]	0	1040.49	Not Found	Not Found	Not Found							No Quan Values	1.98	High	0.001442	0.05895
	FALSE	High	[R].SPTWFGIPR.[L]	1xLabel:13C(6) [R9]		0.068259	0.00220995	1	1	2	P78347	P78347 [620-628]	0	1066.58	Peak Found	High	Peak Found	1.364	0.443	0.325	106.9	145.8	47.4	Unique	1.91	High	0.002204	0.06772
	FALSE	High	[K].EEWYAR.[I]			0.065842	0.00220995	1	1	1	P78347	P78347 [457-462]	0	853.384	High	Peak Found	Peak Found	0.816	0.831	1.018	113.3	92.5	94.2	Unique	1.4	High	0.002204	0.06532
	FALSE	High	[K].QKVENLFNEK.[C]	2xLabel:2H(4) [K2; K10]		0.0955038	0.00262719	1	1	1	P78347	P78347 [735-744]	1	1256.71	Peak Found	High	Peak Found	1.683	1.399	0.831	73.5	123.7	102.8	Unique	2.05	High	0.002555	0.09537
	FALSE	High	[R].TPTQTNGSNVPFKPR.[G]	1xDeamidated [N]; 1xLabel:13C(6)15N(4) [R15]; 1xLabel:13C(6)15N(2) [K13]		0.100348	0.00262719	1	1	2	P78347	P78347 [703-717]	0	1662.86	Not Found	Not Found	Not Found							No Quan Values	1.21	High	0.002555	0.1004
	FALSE	High	[K].VENLFNEK.[C]	1xLabel:13C(6)15N(2) [K8]		0.0816702	0.00262719	1	1	1	P78347	P78347 [737-744]	0	1000.52	Not Found	Not Found	Not Found							No Quan Values	1.49	High	0.002555	0.08104
	FALSE	High	[K].HPENYDLATLK.[W]			0.132671	0.00357879	1	1	1	P78347	P78347 [161-171]	0	1300.65	High	Peak Found	Peak Found	0.741	0.781	1.053	119	88.2	92.9	Unique	1.63	High	0.003376	0.1326
	FALSE	High	[R].EQVNDLFSR.[K]	1xLabel:13C(6) [R9]		0.124663	0.00357879	1	3	1	P78347	P78347 [870-878]	0	1113.56	Not Found	High	Not Found	100		0.01		300		Unique	2.67	High	0.003376	0.1247
	FALSE	High	[R].TNTPVKEDWNVR.[I]	1xLabel:13C(6)15N(4) [R12]; 1xLabel:13C(6)15N(2) [K6]		0.145058	0.00405502	1	1	1	P78347	P78347 [556-567]	1	1476.76	Peak Found	Peak Found	High	1.646	1.453	0.883	73.2	120.5	106.3	Unique	1.59	High	0.003788	0.1453
	FALSE	High	[K].STVVPVPYEK.[M]	1xLabel:2H(4) [K10]		0.144069	0.00405502	1	1	1	P78347	P78347 [131-140]	0	1122.63	Peak Found	High	Peak Found	1.891	1.698	0.898	65.4	123.6	111	Unique	1.46	High	0.003788	0.1444
	FALSE	High	[K].VENLFNEK.[C]	1xLabel:2H(4) [K8]		0.15009	0.00430091	1	1	1	P78347	P78347 [737-744]	0	996.53	Not Found	Not Found	Not Found							No Quan Values	0.98	High	0.004002	0.1509
	FALSE	High	[K].VENLFNEK.[C]			0.16171	0.00611533	1	1	1	P78347	P78347 [737-744]	0	992.505	Not Found	Not Found	Not Found							No Quan Values	1.29	High	0.005584	0.1629
	FALSE	High	[R].KQVEEIFNLK.[F]			0.169507	0.00713014	1	1	1	P78347	P78347 [573-582]	1	1247.7	High	Peak Found	Peak Found	2.502	2.024	0.809	54.3	135.8	109.9	Unique	2.57	High	0.006469	0.1708
High	P07437	Tubulin beta chain OS=Homo sapiens GN=TUBB PE=1 SV=2	0	156.885	65.991	19	66	3	444	49.6	4.89	0.801	1.271	1.588	-0.32	0.35	0.67	97.7	78.2	124.1	6.29318e+07	5.03835e+07	7.9997e+07	7	6	6	134.031	2	206.23	19
	Checked	Confidence	Annotated Sequence	Modifications	Modifications in Master Proteins	Qvality PEP	Qvality q-value	# Protein Groups	# Proteins	# PSMs	Master Protein Accessions	Positions in Master Proteins	# Missed Cleavages	Theo. MH+ [Da]	Found in Sample: [S1] F1: Light, Sample, AUG	Found in Sample: [S2] F1: Medium, Sample, CGG	Found in Sample: [S3] F1: Heavy, Sample, GGGGCC	Abundance Ratio: (CGG) / (AUG)	Abundance Ratio: (GGGGCC) / (AUG)	Abundance Ratio: (GGGGCC) / (CGG)	Abundances (Scaled): F1: Light, Sample, AUG	Abundances (Scaled): F1: Medium, Sample, CGG	Abundances (Scaled): F1: Heavy, Sample, GGGGCC	Quan Info	XCorr A2 Sequest HT	Confidence A2 Sequest HT	Percolator q-Value A2 Sequest HT	Percolator PEP A2 Sequest HT
	FALSE	High	[K].GHYTEGAELVDSVLDVVRK.[E]			3.2154e-08	0	3	5	2	Q13885; P07437; P68371	Q13885 [104-122]; P07437 [104-122]; P68371 [104-122]	1	2087.08	High	Peak Found	Peak Found	0.73	0.939	1.286	112.4	82.1	105.5	Not Unique	5.33	High	0	2.498e-08
	FALSE	High	[K].GHYTEGAELVDSVLDVVRK.[E]	1xLabel:13C(6) [R18]; 1xLabel:2H(4) [K19]		5.03277e-07	0	3	5	3	Q13885; P07437; P68371	Q13885 [104-122]; P07437 [104-122]; P68371 [104-122]	1	2097.12	Peak Found	High	Peak Found	100		0.01		300		Not Unique	5.55	High	0	4.107e-07
	FALSE	High	[K].GHYTEGAELVDSVLDVVRK.[E]	1xLabel:13C(6)15N(4) [R18]; 1xLabel:13C(6)15N(2) [K19]		0.000347479	0	3	5	2	Q13885; P07437; P68371	Q13885 [104-122]; P07437 [104-122]; P68371 [104-122]	1	2105.1	Peak Found	Peak Found	High	1.158	1.279	1.104	87.3	101.1	111.6	Not Unique	5.77	High	0	0.00045
	FALSE	High	[K].LAVNMVPFPR.[L]			0.0277985	0	5	10	1	Q13885; P04350; Q9BUF5; P07437; P68371	Q13885 [253-262]; P04350 [253-262]; Q9BUF5 [253-262]; P07437 [253-262]; P68371 [253-262]	0	1143.63	High	Peak Found	Peak Found	0.598	1.621	2.71	93.2	55.7	151.1	Not Unique	2.78	High	0	0.02725
	FALSE	High	[K].LAVNMVPFPR.[L]	1xLabel:13C(6) [R10]		0.00830339	0	5	10	1	Q13885; P04350; Q9BUF5; P07437; P68371	Q13885 [253-262]; P04350 [253-262]; Q9BUF5 [253-262]; P07437 [253-262]; P68371 [253-262]	0	1149.65	Peak Found	High	Peak Found	0.587	1.471	2.507	98.1	57.6	144.3	Not Unique	3.39	High	0	0.007946
	FALSE	High	[K].LAVNMVPFPR.[L]	1xLabel:13C(6)15N(4) [R10]		0.00635246	0	5	10	1	Q13885; P04350; Q9BUF5; P07437; P68371	Q13885 [253-262]; P04350 [253-262]; Q9BUF5 [253-262]; P07437 [253-262]; P68371 [253-262]	0	1153.64	Peak Found	Peak Found	High	1.732	2.291	1.322	59.7	103.5	136.8	Not Unique	2.92	High	0	0.006042
	FALSE	High	[K].LTTPTYGDLNHLVSATMSGVTTCLR.[F]	1xCarbamidomethyl [C23]; 1xOxidation [M17]		0.0185128	0	4	5	1	Q13885; P04350; P07437; P68371	Q13885 [217-241]; P04350 [217-241]; P07437 [217-241]; P68371 [217-241]	0	2724.33	Not Found	Not Found	Not Found							No Quan Values	2.1	High	0	0.0179
	FALSE	High	[K].LTTPTYGDLNHLVSATMSGVTTCLR.[F]	1xCarbamidomethyl [C23]; 1xLabel:13C(6)15N(4) [R25]		2.77643e-05	0	4	5	1	Q13885; P04350; P07437; P68371	Q13885 [217-241]; P04350 [217-241]; P07437 [217-241]; P68371 [217-241]	0	2718.35	Not Found	Not Found	Not Found							No Quan Values	4.88	High	0	2.41e-05
	FALSE	High	[K].LTTPTYGDLNHLVSATMSGVTTCLR.[F]	1xCarbamidomethyl [C23]; 1xLabel:13C(6) [R25]		7.82481e-05	0	4	5	1	Q13885; P04350; P07437; P68371	Q13885 [217-241]; P04350 [217-241]; P07437 [217-241]; P68371 [217-241]	0	2714.36	Peak Found	High	Peak Found	0.567	0.164	0.289	173.4	98.2	28.4	Not Unique	4.46	High	0	6.944e-05
	FALSE	High	[K].LTTPTYGDLNHLVSATMSGVTTCLR.[F]	1xCarbamidomethyl [C23]		0.000434554	0	4	5	1	Q13885; P04350; P07437; P68371	Q13885 [217-241]; P04350 [217-241]; P07437 [217-241]; P68371 [217-241]	0	2708.34	Not Found	Not Found	Not Found							No Quan Values	4.54	High	0	0.0003963
	FALSE	High	[R].AILVDLEPGTMDSVR.[S]			0.000235826	0	2	4	1	Q13885; P07437	Q13885 [63-77]; P07437 [63-77]	0	1615.84	High	Not Found	Not Found	0.01	0.01		300			Not Unique	3.56	High	0	0.0002134
	FALSE	High	[R].AILVDLEPGTMDSVR.[S]	1xLabel:13C(6) [R15]		9.3577e-05	0	2	4	1	Q13885; P07437	Q13885 [63-77]; P07437 [63-77]	0	1621.86	Peak Found	High	Peak Found	0.79	1.401	1.773	94	74.3	131.7	Not Unique	4.4	High	0	8.294e-05
	FALSE	High	[R].AILVDLEPGTMDSVR.[S]	1xLabel:13C(6)15N(4) [R15]		0.0106119	0	2	4	2	Q13885; P07437	Q13885 [63-77]; P07437 [63-77]	0	1625.84	Not Found	Not Found	Not Found							No Quan Values	2.36	High	0	0.01019
	FALSE	High	[R].ISEQFTAMFR.[R]			0.010378	0	4	6	2	Q13885; P04350; P07437; P68371	Q13885 [381-390]; P04350 [381-390]; P07437 [381-390]; P68371 [381-390]	0	1229.6	High	Not Found	Not Found	0.01	0.01		300			Not Unique	2.4	High	0	0.01138
	FALSE	High	[R].ISEQFTAMFR.[R]	1xLabel:13C(6) [R10]		0.000837347	0	4	6	3	Q13885; P04350; P07437; P68371	Q13885 [381-390]; P04350 [381-390]; P07437 [381-390]; P68371 [381-390]	0	1235.62	Peak Found	High	Peak Found	0.711	0.581	0.818	130.9	93.1	76.1	Not Unique	2.87	High	0	0.0007742
	FALSE	High	[R].ISEQFTAMFR.[R]	1xLabel:13C(6)15N(4) [R10]		0.00158951	0	4	6	3	Q13885; P04350; P07437; P68371	Q13885 [381-390]; P04350 [381-390]; P07437 [381-390]; P68371 [381-390]	0	1239.61	Not Found	Not Found	Not Found							No Quan Values	2.85	High	0	0.001476
	FALSE	High	[R].YLTVAAVFR.[G]	1xLabel:13C(6)15N(4) [R9]		0.00397415	0	3	3	3	P04350; P07437; P68371	P04350 [310-318]; P07437 [310-318]; P68371 [310-318]	0	1049.6	Peak Found	Peak Found	High							No Quan Values	2.26	High	0	0.003745
	FALSE	High	[R].YLTVAAVFR.[G]			0.0273915	0	3	3	3	P04350; P07437; P68371	P04350 [310-318]; P07437 [310-318]; P68371 [310-318]	0	1039.59	High	Peak Found	Peak Found	1.45	2.722	1.877	58	84.1	157.9	Not Unique	2.14	High	0.0008757	0.04492
	FALSE	High	[R].YLTVAAVFR.[G]	1xLabel:13C(6) [R9]		0.0166888	0	3	3	2	P04350; P07437; P68371	P04350 [310-318]; P07437 [310-318]; P68371 [310-318]	0	1045.61	Peak Found	High	Peak Found	4.409	5.189	1.177	28.3	124.8	146.9	Not Unique	2.07	High	0.0008757	0.04915
	FALSE	High	[K].FWEVISDEHGIDPTGTYHGDSDLQLDR.[I]	1xLabel:13C(6)15N(4) [R27]		0.0106911	0	1	1	1	P07437	P07437 [20-46]	0	3112.42	Not Found	Not Found	Not Found							No Quan Values	2.79	High	0	0.01024
	FALSE	High	[K].FWEVISDEHGIDPTGTYHGDSDLQLDR.[I]	1xLabel:13C(6) [R27]		0.0189287	0	1	1	1	P07437	P07437 [20-46]	0	3108.43	Peak Found	High	Peak Found	1.088	1.303	1.198	88.5	96.2	115.3	Unique	2.72	High	0	0.01834
	FALSE	High	[K].FWEVISDEHGIDPTGTYHGDSDLQLDR.[I]	1xDeamidated [Q24]		0.00812018	0	1	1	1	P07437	P07437 [20-46]	0	3103.39	Not Found	Not Found	Not Found							No Quan Values	3.23	High	0	0.007781
	FALSE	High	[K].FWEVISDEHGIDPTGTYHGDSDLQLDR.[I]	1xDeamidated [Q24]; 1xLabel:13C(6)15N(4) [R27]		0.01366	0	1	1	1	P07437	P07437 [20-46]	0	3113.4	Not Found	Not Found	Not Found							No Quan Values	3.38	High	0	0.01316
	FALSE	High	[K].FWEVISDEHGIDPTGTYHGDSDLQLDR.[I]			0.00753811	0	1	1	1	P07437	P07437 [20-46]	0	3102.41	High	Peak Found	Peak Found	0.872	0.807	0.926	112	97.6	90.4	Unique	3.61	High	0	0.007216
	FALSE	High	[K].EVDEQMLNVQNK.[N]			0.00121548	0	3	4	1	Q13885; P07437; P68371	Q13885 [325-336]; P07437 [325-336]; P68371 [325-336]	0	1446.69	High	Peak Found	Peak Found	1.034	1.7	1.644	80.4	83.1	136.6	Not Unique	2.4	High	0	0.001123
	FALSE	High	[R].EIVHIQAGQCGNQIGAK.[F]	1xCarbamidomethyl [C10]; 1xLabel:13C(6)15N(2) [K17]		0.0336634	0	4	6	4	Q13885; P04350; P07437; P68371	Q13885 [3-19]; P04350 [3-19]; P07437 [3-19]; P68371 [3-19]	0	1830.94	Peak Found	Peak Found	High	3.556	3.229	0.908	38.5	137	124.4	Not Unique	2.03	High	0	0.03303
	FALSE	High	[KR].NMMAACDPR.[H]	1xCarbamidomethyl [C6]		0.00366154	0	5	9	1	Q13885; P04350; Q9BUF5; P07437; P68371	Q13885 [298-306]; P04350 [298-306]; Q9BUF5 [298-306]; P07437 [298-306]; P68371 [298-306]	0	1065.43	High	Peak Found	Peak Found	0.564	1.032	1.83	115.6	65.2	119.3	Not Unique	2.1	High	0	0.003456
	FALSE	High	[K].MAVTFIGNSTAIQELFK.[R]	1xLabel:13C(6)15N(2) [K17]		5.80739e-05	0	1	1	1	P07437	P07437 [363-379]	0	1877.99	Peak Found	Peak Found	High	0.764	1.358	1.779	96.1	73.4	130.5	Unique	4.06	High	0	5.132e-05
	FALSE	High	[K].MAVTFIGNSTAIQELFK.[R]	1xLabel:2H(4) [K17]		0.000131851	0	1	1	1	P07437	P07437 [363-379]	0	1874	Peak Found	High	Peak Found							No Quan Values	4.14	High	0	0.0001176
	FALSE	High	[K].NSSYFVEWIPNNVK.[TV]	1xLabel:13C(6)15N(2) [K14]		0.000806716	0	5	7	1	Q13885; P04350; Q9BUF5; P07437; P68371	Q13885 [337-350]; P04350 [337-350]; Q9BUF5 [337-350]; P07437 [337-350]; P68371 [337-350]	0	1704.85	Peak Found	Peak Found	High							No Quan Values	3.49	High	0	0.0007411
	FALSE	High	[K].NSSYFVEWIPNNVK.[TV]			0.00116232	0	5	7	1	Q13885; P04350; Q9BUF5; P07437; P68371	Q13885 [337-350]; P04350 [337-350]; Q9BUF5 [337-350]; P07437 [337-350]; P68371 [337-350]	0	1696.83	High	Peak Found	Peak Found	0.802	0.923	1.151	110.1	88.3	101.6	Not Unique	3.48	High	0	0.001075
	FALSE	High	[R].LHFFMPGFAPLTSR.[G]	1xLabel:13C(6) [R14]		0.00286356	0	5	8	1	Q13885; P04350; Q9BUF5; P07437; P68371	Q13885 [263-276]; P04350 [263-276]; Q9BUF5 [263-276]; P07437 [263-276]; P68371 [263-276]	0	1626.86	Peak Found	High	Peak Found	1.248	1.527	1.224	79.5	99.2	121.4	Not Unique	4.13	High	0	0.002697
	FALSE	High	[R].LHFFMPGFAPLTSR.[G]			0.00334847	0	5	8	1	Q13885; P04350; Q9BUF5; P07437; P68371	Q13885 [263-276]; P04350 [263-276]; Q9BUF5 [263-276]; P07437 [263-276]; P68371 [263-276]	0	1620.84	High	Peak Found	Peak Found	0.697	3.526	5.062	57.4	40	202.5	Not Unique	3.65	High	0	0.003163
	FALSE	High	[K].EAESCDCLQGFQLTHSLGGGTGSGMGTLLLSK.[I]	2xCarbamidomethyl [C5; C7]		0.000215648	0	3	5	2	P04350; P07437; P68371	P04350 [123-154]; P07437 [123-154]; P68371 [123-154]	0	3311.53	High	Peak Found	Peak Found	1.272	1.66	1.305	76.3	97.1	126.6	Not Unique	4.06	High	0	0.0001942
	FALSE	High	[R].IMNTFSVVPSPK.[V]			0.000275787	0	3	4	1	P04350; P07437; P68371	P04350 [163-174]; P07437 [163-174]; P68371 [163-174]	0	1319.7	Not Found	Not Found	Not Found							No Quan Values	2.55	High	0	0.0002498
	FALSE	High	[R].IMNTFSVVPSPK.[V]	1xLabel:13C(6)15N(2) [K12]		0.00342413	0	3	4	1	P04350; P07437; P68371	P04350 [163-174]; P07437 [163-174]; P68371 [163-174]	0	1327.72	Peak Found	Peak Found	High	1.3	1.766	1.359	73.8	95.9	130.3	Not Unique	2.41	High	0	0.003226
	FALSE	High	[R].FPGQLNADLR.[K]			0.000197196	0	5	10	2	Q13885; P04350; Q9BUF5; P07437; P68371	Q13885 [242-251]; P04350 [242-251]; Q9BUF5 [242-251]; P07437 [242-251]; P68371 [242-251]	0	1130.6	High	Peak Found	Peak Found	0.641	0.931	1.454	116.6	74.7	108.6	Not Unique	2.75	High	0	0.0001773
	FALSE	High	[R].SGPFGQIFRPDNFVFGQSGAGNNWAK.[G]	1xLabel:13C(6)15N(4) [R9]; 1xLabel:13C(6)15N(2) [K26]		2.92067e-07	0	4	5	1	Q13885; P04350; P07437; P68371	Q13885 [78-103]; P04350 [78-103]; P07437 [78-103]; P68371 [78-103]	0	2816.37	Peak Found	Peak Found	High							No Quan Values	6.39	High	0	2.357e-07
	FALSE	High	[R].SGPFGQIFRPDNFVFGQSGAGNNWAK.[G]	1xLabel:13C(6) [R9]; 1xLabel:2H(4) [K26]		7.76077e-06	0	4	5	1	Q13885; P04350; P07437; P68371	Q13885 [78-103]; P04350 [78-103]; P07437 [78-103]; P68371 [78-103]	0	2808.39	Peak Found	High	Peak Found	0.411	0.65	1.583	145.5	59.8	94.7	Not Unique	6.33	High	0	6.612e-06
	FALSE	High	[R].SGPFGQIFRPDNFVFGQSGAGNNWAK.[G]			3.05192e-08	0	4	5	1	Q13885; P04350; P07437; P68371	Q13885 [78-103]; P04350 [78-103]; P07437 [78-103]; P68371 [78-103]	0	2798.34	Not Found	Not Found	Not Found							No Quan Values	6.04	High	0	2.375e-08
	FALSE	High	[K].GHYTEGAELVDSVLDVVR.[K]	1xLabel:13C(6)15N(4) [R18]		0.000136858	0	3	5	1	Q13885; P07437; P68371	Q13885 [104-121]; P07437 [104-121]; P68371 [104-121]	0	1968.99	Not Found	Peak Found	High	100	100	1.162		138.7	161.3	Not Unique	5.81	High	0	0.0001221
	FALSE	High	[K].GHYTEGAELVDSVLDVVR.[K]			0.000107815	0	3	5	1	Q13885; P07437; P68371	Q13885 [104-121]; P07437 [104-121]; P68371 [104-121]	0	1958.98	Not Found	Not Found	Not Found							No Quan Values	6.14	High	0	9.584e-05
	FALSE	High	[R].ALTVPELTQQVFDAK.[N]			0.000131851	0	1	1	2	P07437	P07437 [283-297]	0	1659.9	High	Peak Found	Peak Found	0.856	1.186	1.386	98.6	84.4	117	Unique	3.7	High	0	0.0001181
	FALSE	High	[R].ALTVPELTQQVFDAK.[N]	1xLabel:2H(4) [K15]		5.93872e-05	0	1	1	1	P07437	P07437 [283-297]	0	1663.92	Peak Found	High	Peak Found	0.567	1.187	2.093	108.9	61.8	129.3	Unique	3.86	High	0	5.234e-05
	FALSE	High	[R].ALTVPELTQQVFDAK.[N]	1xLabel:13C(6)15N(2) [K15]		8.00176e-05	0	1	1	1	P07437	P07437 [283-297]	0	1667.91	Peak Found	Peak Found	High							No Quan Values	4.42	High	0	7.075e-05
	FALSE	High	[K].LAVNMVPFPR.[L]	1xOxidation [M5]		0.0578038	0.000669441	5	10	1	Q13885; P04350; Q9BUF5; P07437; P68371	Q13885 [253-262]; P04350 [253-262]; Q9BUF5 [253-262]; P07437 [253-262]; P68371 [253-262]	0	1159.63	High	Not Found	Not Found	0.01	0.01		300			Not Unique	1.4	High	0.0008757	0.05725
	FALSE	High	[R].EIVHLQAGQCGNQIGAK.[F]	1xCarbamidomethyl [C10]		0.0712715	0.00220995	4	6	2	Q13885; P04350; P07437; P68371	Q13885 [3-19]; P04350 [3-19]; P07437 [3-19]; P68371 [3-19]	0	1822.92	Not Found	Not Found	Not Found							No Quan Values	1.07	High	0.002204	0.07066
	FALSE	High	[R].IMNTFSVVPSPK.[V]	1xOxidation [M2]; 1xLabel:13C(6)15N(2) [K12]		0.147053	0.00405502	3	4	1	P04350; P07437; P68371	P04350 [163-174]; P07437 [163-174]; P68371 [163-174]	0	1343.71	Not Found	Not Found	Not Found							No Quan Values	0.95	High	0.003788	0.1472
High	O14744	Protein arginine N-methyltransferase 5 OS=Homo sapiens GN=PRMT5 PE=1 SV=4	0	147.696	55.102	25	82	25	637	72.6	6.29	0.699	0.796	1.139	-0.52	-0.33	0.19	120.2	84	95.7	2.35486e+08	1.64537e+08	1.87488e+08	35	34	33	53.556	0	184.16	25
	Checked	Confidence	Annotated Sequence	Modifications	Modifications in Master Proteins	Qvality PEP	Qvality q-value	# Protein Groups	# Proteins	# PSMs	Master Protein Accessions	Positions in Master Proteins	# Missed Cleavages	Theo. MH+ [Da]	Found in Sample: [S1] F1: Light, Sample, AUG	Found in Sample: [S2] F1: Medium, Sample, CGG	Found in Sample: [S3] F1: Heavy, Sample, GGGGCC	Abundance Ratio: (CGG) / (AUG)	Abundance Ratio: (GGGGCC) / (AUG)	Abundance Ratio: (GGGGCC) / (CGG)	Abundances (Scaled): F1: Light, Sample, AUG	Abundances (Scaled): F1: Medium, Sample, CGG	Abundances (Scaled): F1: Heavy, Sample, GGGGCC	Quan Info	XCorr A2 Sequest HT	Confidence A2 Sequest HT	Percolator q-Value A2 Sequest HT	Percolator PEP A2 Sequest HT
	FALSE	High	[R].EKDRDPEAQFEMPYVVR.[L]	2xLabel:13C(6) [R4; R17]; 1xLabel:2H(4) [K2]		0.0117751	0	1	1	1	O14744	O14744 [489-505]	2	2125.07	Peak Found	High	Peak Found	0.64	1.161	1.814	107.1	68.5	124.4	Unique	2.26	High	0	0.01133
	FALSE	High	[R].EKDRDPEAQFEMPYVVR.[L]	2xLabel:13C(6)15N(4) [R4; R17]; 1xLabel:13C(6)15N(2) [K2]		0.00704992	0	1	1	3	O14744	O14744 [489-505]	2	2137.04	Peak Found	Peak Found	High	0.888	1.659	1.869	84.6	75.1	140.3	Unique	2.21	High	0.0008757	0.04412
	FALSE	High	[K].CLLDRVPEEEKDTNVQVLMVLGAGR.[G]	1xCarbamidomethyl [C1]; 2xLabel:13C(6) [R5; R25]; 1xLabel:2H(4) [K11]		0.000271706	0	1	1	1	O14744	O14744 [344-368]	2	2857.53	Not Found	Not Found	Not Found							No Quan Values	4.25	High	0	0.000246
	FALSE	High	[K].CLLDRVPEEEKDTNVQVLMVLGAGR.[G]	1xCarbamidomethyl [C1]		0.000679626	0	1	1	1	O14744	O14744 [344-368]	2	2841.46	High	Not Found	Not Found	0.01	0.01		300			Unique	4.1	High	0	0.0006238
	FALSE	High	[K].CLLDRVPEEEKDTNVQVLMVLGAGR.[G]	1xCarbamidomethyl [C1]; 2xLabel:13C(6)15N(4) [R5; R25]; 1xLabel:13C(6)15N(2) [K11]		0.000849923	0	1	1	1	O14744	O14744 [344-368]	2	2869.49	Peak Found	Peak Found	High	0.127	0.631	4.963	170.6	21.7	107.7	Unique	5.37	High	0	0.0007848
	FALSE	High	[K].CLLDRVPEEEKDTNVQVLMVLGAGR.[G]	1xCarbamidomethyl [C1]; 1xDeamidated [Q/N]; 2xLabel:13C(6)15N(4) [R5; R25]; 1xLabel:13C(6)15N(2) [K11]		0.00129015	0	1	1	2	O14744	O14744 [344-368]	2	2870.47	Not Found	Not Found	Not Found							No Quan Values	5.31	High	0	0.001195
	FALSE	High	[R].VPLVAPEDLR.[D]			0.0117751	0	1	1	2	O14744	O14744 [155-164]	0	1108.64	High	Not Found	Not Found	0.01	0.01		300			Unique	2.35	High	0	0.01134
	FALSE	High	[R].VPLVAPEDLR.[D]	1xLabel:13C(6) [R10]		0.00444382	0	1	1	1	O14744	O14744 [155-164]	0	1114.66	Not Found	Not Found	Not Found							No Quan Values	2.34	High	0	0.004204
	FALSE	High	[K].DRDPEAQFEMPYVVR.[L]			0.00167463	0	1	1	1	O14744	O14744 [491-505]	1	1851.87	High	Peak Found	Peak Found	2.114	1.35	0.638	67.2	142.1	90.7	Unique	4.12	High	0	0.001558
	FALSE	High	[R].VPEEEKDTNVQVLMVLGAGR.[G]	1xLabel:13C(6)15N(4) [R20]; 1xLabel:13C(6)15N(2) [K6]		0.0141764	0	1	1	1	O14744	O14744 [349-368]	1	2202.16	Not Found	Not Found	Not Found							No Quan Values	2.79	High	0	0.01372
	FALSE	High	[R].VPLVAPEDLRDDIIENAPTTHTEEYSGEEK.[T]	1xDeamidated [N16]; 1xLabel:13C(6) [R10]; 1xLabel:2H(4) [K30]		0.00415575	0	1	1	1	O14744	O14744 [155-184]	1	3378.65	Not Found	Not Found	Not Found							No Quan Values	3.36	High	0	0.003942
	FALSE	High	[R].VPLVAPEDLRDDIIENAPTTHTEEYSGEEK.[T]	1xDeamidated [N16]		0.00585312	0	1	1	1	O14744	O14744 [155-184]	1	3368.6	High	Peak Found	Peak Found	1.763	1.093	0.62	77.8	137.2	85	Unique	3.47	High	0	0.005589
	FALSE	High	[R].VPLVAPEDLRDDIIENAPTTHTEEYSGEEK.[T]	1xLabel:13C(6) [R10]; 1xLabel:2H(4) [K30]		7.64593e-06	0	1	1	2	O14744	O14744 [155-184]	1	3377.66	Peak Found	High	Peak Found	0.362	0.413	1.139	169	61.2	69.7	Unique	5.95	High	0	6.527e-06
	FALSE	High	[R].VPLVAPEDLRDDIIENAPTTHTEEYSGEEK.[T]			0.0247027	0	1	1	1	O14744	O14744 [155-184]	1	3367.62	Not Found	Not Found	Not Found							No Quan Values	2.9	High	0	0.02415
	FALSE	High	[R].DWNTLIVGK.[L]	1xLabel:2H(4) [K9]		0.00868226	0	1	1	2	O14744	O14744 [77-85]	0	1049.59	Not Found	Not Found	Not Found							No Quan Values	2.07	High	0.002555	0.09992
	FALSE	High	[R].IAVALEIGADLPSNHVIDR.[W]			0.000250317	0	1	1	3	O14744	O14744 [202-220]	0	2003.09	Not Found	Not Found	Not Found							No Quan Values	2.96	High	0	0.002602
	FALSE	High	[R].IAVALEIGADLPSNHVIDR.[W]	1xLabel:13C(6) [R19]		0.00391539	0	1	1	4	O14744	O14744 [202-220]	0	2009.11	Peak Found	High	Peak Found	1.526	2.011	1.318	66.1	100.9	133	Unique	2.47	High	0	0.005362
	FALSE	High	[R].IAVALEIGADLPSNHVIDR.[W]	1xLabel:13C(6)15N(4) [R19]		0.020687	0	1	1	2	O14744	O14744 [202-220]	0	2013.1	Peak Found	Peak Found	High	0.758	0.966	1.275	110.1	83.4	106.4	Unique	1.79	High	0	0.02018
	FALSE	High	[K].KVWYEWAVTAPVCSAIHNPTGR.[S]	1xCarbamidomethyl [C13]		0.00382888	0	1	1	1	O14744	O14744 [610-631]	1	2542.27	High	Peak Found	Peak Found	0.442	1.032	2.334	121.2	53.6	125.1	Unique	2.98	High	0	0.003624
	FALSE	High	[K].KVWYEWAVTAPVCSAIHNPTGR.[S]	1xCarbamidomethyl [C13]; 1xLabel:13C(6) [R22]; 1xLabel:2H(4) [K1]		0.000188571	0	1	1	1	O14744	O14744 [610-631]	1	2552.31	Peak Found	High	Peak Found	4.339	4.16	0.959	31.6	137	131.4	Unique	2.88	High	0	0.0001693
	FALSE	High	[K].KVWYEWAVTAPVCSAIHNPTGR.[S]	1xCarbamidomethyl [C13]; 1xLabel:13C(6)15N(4) [R22]; 1xLabel:13C(6)15N(2) [K1]		0.00162545	0	1	1	1	O14744	O14744 [610-631]	1	2560.29	Peak Found	Peak Found	High	1.289	0.232	0.18	119	153.4	27.7	Unique	3.8	High	0	0.001513
	FALSE	High	[K].TWMWWHNFR.[T]	1xLabel:13C(6) [R9]		0.00209414	0	1	1	2	O14744	O14744 [185-193]	0	1369.64	Peak Found	High	Peak Found	0.793	0.939	1.184	109.8	87.1	103.1	Unique	2.51	High	0	0.001965
	FALSE	High	[K].AAILPTSIFLTNKK.[G]			8.12195e-05	0	1	1	1	O14744	O14744 [228-241]	1	1516.91	High	Peak Found	Peak Found	3.224	1.469	0.456	52.7	169.9	77.4	Unique	3.49	High	0	7.229e-05
	FALSE	High	[K].AAILPTSIFLTNKK.[G]	1xDeamidated [N12]		0.00128057	0	1	1	1	O14744	O14744 [228-241]	1	1517.89	Not Found	Not Found	Not Found							No Quan Values	2.57	High	0	0.001185
	FALSE	High	[K].AAILPTSIFLTNKK.[G]	2xLabel:2H(4) [K13; K14]		0.00111981	0	1	1	2	O14744	O14744 [228-241]	1	1524.96	Not Found	High	Not Found	100		0.01		300		Unique	2.95	High	0	0.001035
	FALSE	High	[K].AAILPTSIFLTNKK.[G]	2xLabel:13C(6)15N(2) [K13; K14]		0.000748775	0	1	1	1	O14744	O14744 [228-241]	1	1532.94	Peak Found	Peak Found	High							No Quan Values	3.12	High	0	0.0006905
	FALSE	High	[R].DLNCVPEIADTLGAVAK.[Q]	1xCarbamidomethyl [C4]; 1xLabel:2H(4) [K17]		9.42771e-05	0	1	1	1	O14744	O14744 [19-35]	0	1789.93	Not Found	Not Found	Not Found							No Quan Values	3.82	High	0	8.387e-05
	FALSE	High	[R].DLNCVPEIADTLGAVAK.[Q]	1xCarbamidomethyl [C4]		0.000111078	0	1	1	1	O14744	O14744 [19-35]	0	1785.91	Not Found	Not Found	Not Found							No Quan Values	3.65	High	0	9.915e-05
	FALSE	High	[R].DLNCVPEIADTLGAVAK.[Q]	1xCarbamidomethyl [C4]; 1xLabel:13C(6)15N(2) [K17]		0.00227301	0	1	1	1	O14744	O14744 [19-35]	0	1793.92	Peak Found	Peak Found	High	0.719	0.615	0.856	128.5	92.4	79.1	Unique	3.38	High	0	0.002131
	FALSE	High	[-].MAAMAVGGAGGSRVSSGRDLNCVPEIADTLGAVAK.[Q]	1xCarbamidomethyl [C22]; 2xOxidation [M1; M4]		0.00194377	0	1	1	1	O14744	O14744 [1-35]	2	3420.67	Not Found	Not Found	Not Found							No Quan Values	2.3	High	0	0.001811
	FALSE	High	[K].QGFDFLCMPVFHPR.[F]	1xCarbamidomethyl [C7]; 1xLabel:13C(6)15N(4) [R14]		0.0016014	0	1	1	1	O14744	O14744 [36-49]	0	1760.83	Not Found	Not Found	Not Found							No Quan Values	3.99	High	0	0.001491
	FALSE	High	[K].QGFDFLCMPVFHPR.[F]	1xCarbamidomethyl [C7]; 1xLabel:13C(6) [R14]		0.0016622	0	1	1	1	O14744	O14744 [36-49]	0	1756.84	Not Found	Not Found	Not Found							No Quan Values	3.62	High	0	0.001546
	FALSE	High	[K].QGFDFLCMPVFHPR.[F]	1xCarbamidomethyl [C7]		0.000630811	0	1	1	1	O14744	O14744 [36-49]	0	1750.82	Not Found	Not Found	Not Found							No Quan Values	4.64	High	0	0.0005771
	FALSE	High	[R].SDLLLSGR.[D]	1xLabel:13C(6)15N(4) [R8]		0.00753811	0	1	1	1	O14744	O14744 [69-76]	0	870.492	Not Found	Not Found	Not Found							No Quan Values	2.02	High	0	0.007203
	FALSE	High	[R].SDLLLSGR.[D]	1xLabel:13C(6) [R8]		0.0216258	0	1	1	1	O14744	O14744 [69-76]	0	866.504	Peak Found	High	Peak Found	1.562	1.544	0.988	73.1	114.1	112.8	Unique	2.62	High	0	0.02105
	FALSE	High	[R].SDLLLSGR.[D]			0.0277985	0	1	1	1	O14744	O14744 [69-76]	0	860.484	High	Peak Found	Peak Found							No Quan Values	2.46	High	0	0.02707
	FALSE	High	[R].GPLVNASLR.[A]	1xLabel:13C(6)15N(4) [R9]		0.0275943	0	1	1	1	O14744	O14744 [369-377]	0	936.55	Peak Found	Peak Found	High	1.754	2.419	1.379	58	101.7	140.3	Unique	1.87	High	0	0.02689
	FALSE	High	[R].GPLVNASLR.[A]	1xLabel:13C(6) [R9]		0.0239836	0	1	1	1	O14744	O14744 [369-377]	0	932.562	Peak Found	High	Peak Found	0.879	0.885	1.007	108.6	95.4	96.1	Unique	2.75	High	0	0.02341
	FALSE	High	[K].GYEDYLQSPLQPLMDNLESQTYEVFEKDPIK.[Y]	1xDeamidated [Q/N]		0.000493259	0	1	1	2	O14744	O14744 [303-333]	1	3690.74	High	Peak Found	Peak Found	0.254	0.388	1.532	182.7	46.3	71	Unique	4.29	High	0	0.0004496
	FALSE	High	[K].YSQYQQAIYK.[C]			0.00131932	0	1	1	1	O14744	O14744 [334-343]	0	1291.63	High	Peak Found	Peak Found	0.944	0.959	1.016	103.3	97.6	99.1	Unique	2.56	High	0	0.001229
	FALSE	High	[K].YSQYQQAIYK.[C]	1xLabel:2H(4) [K10]		0.000964732	0	1	1	1	O14744	O14744 [334-343]	0	1295.66	Not Found	Not Found	Not Found							No Quan Values	1.91	High	0	0.0008908
	FALSE	High	[K].YSQYQQAIYK.[C]	1xLabel:13C(6)15N(2) [K10]		0.0258216	0	1	1	1	O14744	O14744 [334-343]	0	1299.65	Not Found	Not Found	Not Found							No Quan Values	1.36	High	0	0.02525
	FALSE	High	[R].LHNFHQLSAPQPCFTFSHPNRDPMIDNNR.[Y]	1xCarbamidomethyl [C13]; 2xLabel:13C(6)15N(4) [R21; R29]		0.000504413	0	1	1	1	O14744	O14744 [506-534]	1	3510.64	Peak Found	Peak Found	High	1.168	0.642	0.55	106.8	124.7	68.6	Unique	5.07	High	0	0.0004611
	FALSE	High	[R].LHNFHQLSAPQPCFTFSHPNRDPMIDNNR.[Y]	1xCarbamidomethyl [C13]; 1xDeamidated [Q/N]		0.000385699	0	1	1	2	O14744	O14744 [506-534]	1	3491.61	Not Found	Not Found	Not Found							No Quan Values	4.34	High	0	0.0003608
	FALSE	High	[R].LHNFHQLSAPQPCFTFSHPNRDPMIDNNR.[Y]	1xCarbamidomethyl [C13]		0.00635246	0	1	1	1	O14744	O14744 [506-534]	1	3490.63	High	Peak Found	Peak Found							No Quan Values	3.89	High	0	0.006069
	FALSE	High	[K].AAILPTSIFLTNK.[K]			0.00635246	0	1	1	1	O14744	O14744 [228-240]	0	1388.81	High	Peak Found	Peak Found	0.587	1.753	2.985	89.8	52.8	157.4	Unique	2.94	High	0	0.006045
	FALSE	High	[K].AAILPTSIFLTNK.[K]	1xLabel:2H(4) [K13]		0.00194377	0	1	1	1	O14744	O14744 [228-240]	0	1392.84	Not Found	Not Found	Not Found							No Quan Values	3.18	High	0	0.001817
	FALSE	High	[K].AAILPTSIFLTNK.[K]	1xLabel:13C(6)15N(2) [K13]		0.00355406	0	1	1	1	O14744	O14744 [228-240]	0	1396.83	Peak Found	Not Found	High	0.01	1.151	100	139.5		160.5	Unique	3.22	High	0	0.003347
	FALSE	High	[R].DWNTLIVGK.[L]	1xLabel:13C(6)15N(2) [K9]		0.043831	0.000669441	1	1	2	O14744	O14744 [77-85]	0	1053.58	Not Found	Not Found	Not Found							No Quan Values	2.6	High	0.0008757	0.04317
	FALSE	High	[K].TWMWWHNFR.[T]			0.0422573	0.000669441	1	1	1	O14744	O14744 [185-193]	0	1363.62	High	Peak Found	Peak Found	1.472	1.157	0.786	82.7	121.7	95.6	Unique	1.82	High	0.0008757	0.04156
	FALSE	High	[R].EKDRDPEAQFEMPYVVR.[L]			0.043831	0.000669441	1	1	1	O14744	O14744 [489-505]	2	2109.01	High	Peak Found	Peak Found							No Quan Values	2.48	High	0.0008757	0.04305
	FALSE	High	[R].LHNFHQLSAPQPCFTFSHPNR.[D]	1xCarbamidomethyl [C13]; 1xLabel:13C(6)15N(4) [R21]		0.0760294	0.00250075	1	1	1	O14744	O14744 [506-526]	0	2545.22	Peak Found	Peak Found	High	1.21	1.246	1.03	86.8	105	108.2	Unique	1.86	High	0.002459	0.07564
	FALSE	High	[R].NSEAAMLQELNFGAYLGLPAFLLPLNQEDNTNLAR.[V]			0.092835	0.00262719	1	1	1	O14744	O14744 [102-136]	0	3847.93	High	Peak Found	Peak Found	0.912	1.534	1.681	87.1	79.4	133.5	Unique	2.39	High	0.002555	0.09271
	FALSE	High	[K].TWMWWHNFR.[T]	1xLabel:13C(6) [R9]; 1xOxidation [M3]		0.0982443	0.00262719	1	1	1	O14744	O14744 [185-193]	0	1385.63	Peak Found	High	Peak Found	1.341	1.178	0.878	85.2	114.3	100.4	Unique	1.87	High	0.002555	0.09804
	FALSE	High	[K].GYEDYLQSPLQPLMDNLESQTYEVFEKDPIK.[Y]			0.0975524	0.00262719	1	1	1	O14744	O14744 [303-333]	1	3689.76	High	Peak Found	Peak Found	0.675	0.817	1.211	120.4	81.3	98.4	Unique	2.36	High	0.002555	0.09755
	FALSE	High	[R].GPLVNASLR.[A]			0.117098	0.00309388	1	1	1	O14744	O14744 [369-377]	0	926.542	High	Peak Found	Peak Found							No Quan Values	1.35	High	0.002961	0.1172
	FALSE	High	[K].TWMWWHNFR.[T]	1xOxidation [M3]		0.117098	0.00309388	1	1	1	O14744	O14744 [185-193]	0	1379.61	High	Peak Found	Peak Found	0.712	1.575	2.211	91.2	65	143.7	Unique	1.19	High	0.002961	0.1174
	FALSE	High	[K].LSPWIRPDSK.[V]			0.128167	0.00357879	1	1	1	O14744	O14744 [86-95]	0	1198.66	High	Peak Found	Peak Found	1.615	1.004	0.622	82.9	133.9	83.2	Unique	0.96	High	0.003376	0.1288
	FALSE	High	[R].DWNTLIVGK.[L]			0.140176	0.00380512	1	1	1	O14744	O14744 [77-85]	0	1045.57	High	Peak Found	Peak Found	0.525	0.85	1.62	126.4	66.3	107.4	Unique	1.98	High	0.003574	0.1407
	FALSE	High	[K].LSPWIRPDSK.[V]	1xLabel:13C(6) [R6]; 1xLabel:2H(4) [K10]		0.168374	0.00661014	1	1	1	O14744	O14744 [86-95]	0	1208.7	Not Found	High	Not Found	100		0.01		300		Unique	1.24	High	0.006244	0.1699
	FALSE	High	[R].EKDRDPEAQFEMPYVVR.[L]	1xDeamidated [Q9]; 2xLabel:13C(6)15N(4) [R4; R17]; 1xLabel:13C(6)15N(2) [K2]		0.170648	0.00738282	1	1	1	O14744	O14744 [489-505]	2	2138.02	Not Found	Not Found	Not Found							No Quan Values	2.12	High	0.006696	0.1712
	FALSE	High	[R].WLGEPIK.[A]	1xLabel:13C(6)15N(2) [K7]		0.170648	0.00738282	1	1	1	O14744	O14744 [221-227]	0	850.491	Peak Found	Peak Found	High	0.702	1.03	1.467	109.8	77.1	113.1	Unique	1.62	High	0.006696	0.1713
	FALSE	High	[R].VPLVAPEDLR.[D]	1xLabel:13C(6)15N(4) [R10]		0.180011	0.00809652	1	1	1	O14744	O14744 [155-164]	0	1118.64	Peak Found	Peak Found	High	1.958	0.6	0.306	84.3	165.1	50.6	Unique	2.86	High	0.007534	0.1811
	FALSE	High	[R].VLTNHIHTGHHSSMFWMR.[V]	1xLabel:13C(6) [R18]		0.20006	0.0089447	1	1	1	O14744	O14744 [137-154]	0	2197.06	Peak Found	High	Peak Found	0.34	0.604	1.78	154.3	52.4	93.3	Unique	1.17	High	0.008276	0.2024
	FALSE	High	[R].VPLVAPEDLRDDIIENAPTTHTEEYSGEEK.[T]	1xDeamidated [N16]; 1xLabel:13C(6)15N(4) [R10]; 1xLabel:13C(6)15N(2) [K30]		0.204022	0.00944173	1	1	1	O14744	O14744 [155-184]	1	3386.62	Not Found	Not Found	Not Found							No Quan Values	1.77	High	0.008712	0.2053
High	P68371	Tubulin beta-4B chain OS=Homo sapiens GN=TUBB4B PE=1 SV=1	0	142.683	62.4719	19	61	1	445	49.8	4.89	0.873	1.089	1.247	-0.2	0.12	0.32	101.3	88.4	110.3	2.67841e+08	2.33924e+08	2.91795e+08	23	23	22	89.474	24	179.95	19
	Checked	Confidence	Annotated Sequence	Modifications	Modifications in Master Proteins	Qvality PEP	Qvality q-value	# Protein Groups	# Proteins	# PSMs	Master Protein Accessions	Positions in Master Proteins	# Missed Cleavages	Theo. MH+ [Da]	Found in Sample: [S1] F1: Light, Sample, AUG	Found in Sample: [S2] F1: Medium, Sample, CGG	Found in Sample: [S3] F1: Heavy, Sample, GGGGCC	Abundance Ratio: (CGG) / (AUG)	Abundance Ratio: (GGGGCC) / (AUG)	Abundance Ratio: (GGGGCC) / (CGG)	Abundances (Scaled): F1: Light, Sample, AUG	Abundances (Scaled): F1: Medium, Sample, CGG	Abundances (Scaled): F1: Heavy, Sample, GGGGCC	Quan Info	XCorr A2 Sequest HT	Confidence A2 Sequest HT	Percolator q-Value A2 Sequest HT	Percolator PEP A2 Sequest HT
	FALSE	High	[K].GHYTEGAELVDSVLDVVRK.[E]			3.2154e-08	0	3	5	2	Q13885; P07437; P68371	Q13885 [104-122]; P07437 [104-122]; P68371 [104-122]	1	2087.08	High	Peak Found	Peak Found	0.73	0.939	1.286	112.4	82.1	105.5	Not Unique	5.33	High	0	2.498e-08
	FALSE	High	[K].GHYTEGAELVDSVLDVVRK.[E]	1xLabel:13C(6) [R18]; 1xLabel:2H(4) [K19]		5.03277e-07	0	3	5	3	Q13885; P07437; P68371	Q13885 [104-122]; P07437 [104-122]; P68371 [104-122]	1	2097.12	Peak Found	High	Peak Found	100		0.01		300		Not Unique	5.55	High	0	4.107e-07
	FALSE	High	[K].GHYTEGAELVDSVLDVVRK.[E]	1xLabel:13C(6)15N(4) [R18]; 1xLabel:13C(6)15N(2) [K19]		0.000347479	0	3	5	2	Q13885; P07437; P68371	Q13885 [104-122]; P07437 [104-122]; P68371 [104-122]	1	2105.1	Peak Found	Peak Found	High	1.158	1.279	1.104	87.3	101.1	111.6	Not Unique	5.77	High	0	0.00045
	FALSE	High	[K].LAVNMVPFPR.[L]			0.0277985	0	5	10	1	Q13885; P04350; Q9BUF5; P07437; P68371	Q13885 [253-262]; P04350 [253-262]; Q9BUF5 [253-262]; P07437 [253-262]; P68371 [253-262]	0	1143.63	High	Peak Found	Peak Found	0.598	1.621	2.71	93.2	55.7	151.1	Not Unique	2.78	High	0	0.02725
	FALSE	High	[K].LAVNMVPFPR.[L]	1xLabel:13C(6) [R10]		0.00830339	0	5	10	1	Q13885; P04350; Q9BUF5; P07437; P68371	Q13885 [253-262]; P04350 [253-262]; Q9BUF5 [253-262]; P07437 [253-262]; P68371 [253-262]	0	1149.65	Peak Found	High	Peak Found	0.587	1.471	2.507	98.1	57.6	144.3	Not Unique	3.39	High	0	0.007946
	FALSE	High	[K].LAVNMVPFPR.[L]	1xLabel:13C(6)15N(4) [R10]		0.00635246	0	5	10	1	Q13885; P04350; Q9BUF5; P07437; P68371	Q13885 [253-262]; P04350 [253-262]; Q9BUF5 [253-262]; P07437 [253-262]; P68371 [253-262]	0	1153.64	Peak Found	Peak Found	High	1.732	2.291	1.322	59.7	103.5	136.8	Not Unique	2.92	High	0	0.006042
	FALSE	High	[K].LTTPTYGDLNHLVSATMSGVTTCLR.[F]	1xCarbamidomethyl [C23]; 1xOxidation [M17]		0.0185128	0	4	5	1	Q13885; P04350; P07437; P68371	Q13885 [217-241]; P04350 [217-241]; P07437 [217-241]; P68371 [217-241]	0	2724.33	Not Found	Not Found	Not Found							No Quan Values	2.1	High	0	0.0179
	FALSE	High	[K].LTTPTYGDLNHLVSATMSGVTTCLR.[F]	1xCarbamidomethyl [C23]; 1xLabel:13C(6)15N(4) [R25]		2.77643e-05	0	4	5	1	Q13885; P04350; P07437; P68371	Q13885 [217-241]; P04350 [217-241]; P07437 [217-241]; P68371 [217-241]	0	2718.35	Not Found	Not Found	Not Found							No Quan Values	4.88	High	0	2.41e-05
	FALSE	High	[K].LTTPTYGDLNHLVSATMSGVTTCLR.[F]	1xCarbamidomethyl [C23]; 1xLabel:13C(6) [R25]		7.82481e-05	0	4	5	1	Q13885; P04350; P07437; P68371	Q13885 [217-241]; P04350 [217-241]; P07437 [217-241]; P68371 [217-241]	0	2714.36	Peak Found	High	Peak Found	0.567	0.164	0.289	173.4	98.2	28.4	Not Unique	4.46	High	0	6.944e-05
	FALSE	High	[K].LTTPTYGDLNHLVSATMSGVTTCLR.[F]	1xCarbamidomethyl [C23]		0.000434554	0	4	5	1	Q13885; P04350; P07437; P68371	Q13885 [217-241]; P04350 [217-241]; P07437 [217-241]; P68371 [217-241]	0	2708.34	Not Found	Not Found	Not Found							No Quan Values	4.54	High	0	0.0003963
	FALSE	High	[R].ISEQFTAMFR.[R]			0.010378	0	4	6	2	Q13885; P04350; P07437; P68371	Q13885 [381-390]; P04350 [381-390]; P07437 [381-390]; P68371 [381-390]	0	1229.6	High	Not Found	Not Found	0.01	0.01		300			Not Unique	2.4	High	0	0.01138
	FALSE	High	[R].ISEQFTAMFR.[R]	1xLabel:13C(6) [R10]		0.000837347	0	4	6	3	Q13885; P04350; P07437; P68371	Q13885 [381-390]; P04350 [381-390]; P07437 [381-390]; P68371 [381-390]	0	1235.62	Peak Found	High	Peak Found	0.711	0.581	0.818	130.9	93.1	76.1	Not Unique	2.87	High	0	0.0007742
	FALSE	High	[R].ISEQFTAMFR.[R]	1xLabel:13C(6)15N(4) [R10]		0.00158951	0	4	6	3	Q13885; P04350; P07437; P68371	Q13885 [381-390]; P04350 [381-390]; P07437 [381-390]; P68371 [381-390]	0	1239.61	Not Found	Not Found	Not Found							No Quan Values	2.85	High	0	0.001476
	FALSE	High	[R].AVLVDLEPGTMDSVR.[S]	1xLabel:13C(6)15N(4) [R15]		0.00143203	0	2	3	1	P04350; P68371	P04350 [63-77]; P68371 [63-77]	0	1611.83	Not Found	Not Found	Not Found							No Quan Values	3.33	High	0	0.001336
	FALSE	High	[R].AVLVDLEPGTMDSVR.[S]	1xLabel:13C(6) [R15]		0.00192934	0	2	3	1	P04350; P68371	P04350 [63-77]; P68371 [63-77]	0	1607.84	Not Found	Not Found	Not Found							No Quan Values	3.18	High	0	0.001805
	FALSE	High	[R].AVLVDLEPGTMDSVR.[S]			0.00275886	0	2	3	1	P04350; P68371	P04350 [63-77]; P68371 [63-77]	0	1601.82	Not Found	Not Found	Not Found							No Quan Values	2.92	High	0	0.002585
	FALSE	High	[R].YLTVAAVFR.[G]	1xLabel:13C(6)15N(4) [R9]		0.00397415	0	3	3	3	P04350; P07437; P68371	P04350 [310-318]; P07437 [310-318]; P68371 [310-318]	0	1049.6	Peak Found	Peak Found	High							No Quan Values	2.26	High	0	0.003745
	FALSE	High	[R].YLTVAAVFR.[G]			0.0273915	0	3	3	3	P04350; P07437; P68371	P04350 [310-318]; P07437 [310-318]; P68371 [310-318]	0	1039.59	High	Peak Found	Peak Found	1.45	2.722	1.877	58	84.1	157.9	Not Unique	2.14	High	0.0008757	0.04492
	FALSE	High	[R].YLTVAAVFR.[G]	1xLabel:13C(6) [R9]		0.0166888	0	3	3	2	P04350; P07437; P68371	P04350 [310-318]; P07437 [310-318]; P68371 [310-318]	0	1045.61	Peak Found	High	Peak Found	4.409	5.189	1.177	28.3	124.8	146.9	Not Unique	2.07	High	0.0008757	0.04915
	FALSE	High	[K].MSATFIGNSTAIQELFK.[R]	1xLabel:13C(6)15N(2) [K17]		3.2228e-05	0	2	3	1	Q13885; P68371	Q13885 [363-379]; P68371 [363-379]	0	1865.96	Not Found	Not Found	Not Found							No Quan Values	3.98	High	0	2.805e-05
	FALSE	High	[R].INVYYNEATGGK.[Y]			0.0122205	0	1	1	1	P68371	P68371 [47-58]	0	1328.65	Not Found	Not Found	Not Found							No Quan Values	2.02	High	0	0.0118
	FALSE	High	[K].EVDEQMLNVQNK.[N]			0.00121548	0	3	4	1	Q13885; P07437; P68371	Q13885 [325-336]; P07437 [325-336]; P68371 [325-336]	0	1446.69	High	Peak Found	Peak Found	1.034	1.7	1.644	80.4	83.1	136.6	Not Unique	2.4	High	0	0.001123
	FALSE	High	[R].EIVHIQAGQCGNQIGAK.[F]	1xCarbamidomethyl [C10]; 1xLabel:13C(6)15N(2) [K17]		0.0336634	0	4	6	4	Q13885; P04350; P07437; P68371	Q13885 [3-19]; P04350 [3-19]; P07437 [3-19]; P68371 [3-19]	0	1830.94	Peak Found	Peak Found	High	3.556	3.229	0.908	38.5	137	124.4	Not Unique	2.03	High	0	0.03303
	FALSE	High	[KR].NMMAACDPR.[H]	1xCarbamidomethyl [C6]		0.00366154	0	5	9	1	Q13885; P04350; Q9BUF5; P07437; P68371	Q13885 [298-306]; P04350 [298-306]; Q9BUF5 [298-306]; P07437 [298-306]; P68371 [298-306]	0	1065.43	High	Peak Found	Peak Found	0.564	1.032	1.83	115.6	65.2	119.3	Not Unique	2.1	High	0	0.003456
	FALSE	High	[K].NSSYFVEWIPNNVK.[TV]	1xLabel:13C(6)15N(2) [K14]		0.000806716	0	5	7	1	Q13885; P04350; Q9BUF5; P07437; P68371	Q13885 [337-350]; P04350 [337-350]; Q9BUF5 [337-350]; P07437 [337-350]; P68371 [337-350]	0	1704.85	Peak Found	Peak Found	High							No Quan Values	3.49	High	0	0.0007411
	FALSE	High	[K].NSSYFVEWIPNNVK.[TV]			0.00116232	0	5	7	1	Q13885; P04350; Q9BUF5; P07437; P68371	Q13885 [337-350]; P04350 [337-350]; Q9BUF5 [337-350]; P07437 [337-350]; P68371 [337-350]	0	1696.83	High	Peak Found	Peak Found	0.802	0.923	1.151	110.1	88.3	101.6	Not Unique	3.48	High	0	0.001075
	FALSE	High	[R].LHFFMPGFAPLTSR.[G]	1xLabel:13C(6) [R14]		0.00286356	0	5	8	1	Q13885; P04350; Q9BUF5; P07437; P68371	Q13885 [263-276]; P04350 [263-276]; Q9BUF5 [263-276]; P07437 [263-276]; P68371 [263-276]	0	1626.86	Peak Found	High	Peak Found	1.248	1.527	1.224	79.5	99.2	121.4	Not Unique	4.13	High	0	0.002697
	FALSE	High	[R].LHFFMPGFAPLTSR.[G]			0.00334847	0	5	8	1	Q13885; P04350; Q9BUF5; P07437; P68371	Q13885 [263-276]; P04350 [263-276]; Q9BUF5 [263-276]; P07437 [263-276]; P68371 [263-276]	0	1620.84	High	Peak Found	Peak Found	0.697	3.526	5.062	57.4	40	202.5	Not Unique	3.65	High	0	0.003163
	FALSE	High	[K].EAESCDCLQGFQLTHSLGGGTGSGMGTLLLSK.[I]	2xCarbamidomethyl [C5; C7]		0.000215648	0	3	5	2	P04350; P07437; P68371	P04350 [123-154]; P07437 [123-154]; P68371 [123-154]	0	3311.53	High	Peak Found	Peak Found	1.272	1.66	1.305	76.3	97.1	126.6	Not Unique	4.06	High	0	0.0001942
	FALSE	High	[R].IMNTFSVVPSPK.[V]			0.000275787	0	3	4	1	P04350; P07437; P68371	P04350 [163-174]; P07437 [163-174]; P68371 [163-174]	0	1319.7	Not Found	Not Found	Not Found							No Quan Values	2.55	High	0	0.0002498
	FALSE	High	[R].IMNTFSVVPSPK.[V]	1xLabel:13C(6)15N(2) [K12]		0.00342413	0	3	4	1	P04350; P07437; P68371	P04350 [163-174]; P07437 [163-174]; P68371 [163-174]	0	1327.72	Peak Found	Peak Found	High	1.3	1.766	1.359	73.8	95.9	130.3	Not Unique	2.41	High	0	0.003226
	FALSE	High	[R].FPGQLNADLR.[K]			0.000197196	0	5	10	2	Q13885; P04350; Q9BUF5; P07437; P68371	Q13885 [242-251]; P04350 [242-251]; Q9BUF5 [242-251]; P07437 [242-251]; P68371 [242-251]	0	1130.6	High	Peak Found	Peak Found	0.641	0.931	1.454	116.6	74.7	108.6	Not Unique	2.75	High	0	0.0001773
	FALSE	High	[R].SGPFGQIFRPDNFVFGQSGAGNNWAK.[G]	1xLabel:13C(6)15N(4) [R9]; 1xLabel:13C(6)15N(2) [K26]		2.92067e-07	0	4	5	1	Q13885; P04350; P07437; P68371	Q13885 [78-103]; P04350 [78-103]; P07437 [78-103]; P68371 [78-103]	0	2816.37	Peak Found	Peak Found	High							No Quan Values	6.39	High	0	2.357e-07
	FALSE	High	[R].SGPFGQIFRPDNFVFGQSGAGNNWAK.[G]	1xLabel:13C(6) [R9]; 1xLabel:2H(4) [K26]		7.76077e-06	0	4	5	1	Q13885; P04350; P07437; P68371	Q13885 [78-103]; P04350 [78-103]; P07437 [78-103]; P68371 [78-103]	0	2808.39	Peak Found	High	Peak Found	0.411	0.65	1.583	145.5	59.8	94.7	Not Unique	6.33	High	0	6.612e-06
	FALSE	High	[R].SGPFGQIFRPDNFVFGQSGAGNNWAK.[G]			3.05192e-08	0	4	5	1	Q13885; P04350; P07437; P68371	Q13885 [78-103]; P04350 [78-103]; P07437 [78-103]; P68371 [78-103]	0	2798.34	Not Found	Not Found	Not Found							No Quan Values	6.04	High	0	2.375e-08
	FALSE	High	[R].ALTVPELTQQMFDAK.[N]			0.000109434	0	2	3	1	P04350; P68371	P04350 [283-297]; P68371 [283-297]	0	1691.87	High	Peak Found	Peak Found	0.814	0.898	1.103	110.6	90	99.3	Not Unique	3.04	High	0	9.782e-05
	FALSE	High	[R].ALTVPELTQQMFDAK.[N]	1xLabel:2H(4) [K15]		0.000519679	0	2	3	1	P04350; P68371	P04350 [283-297]; P68371 [283-297]	0	1695.89	Peak Found	High	Peak Found							No Quan Values	3.75	High	0	0.0004769
	FALSE	High	[R].ALTVPELTQQMFDAK.[N]	1xLabel:13C(6)15N(2) [K15]		0.00635246	0	2	3	1	P04350; P68371	P04350 [283-297]; P68371 [283-297]	0	1699.88	Not Found	Not Found	Not Found							No Quan Values	2.64	High	0	0.006049
	FALSE	High	[K].GHYTEGAELVDSVLDVVR.[K]	1xLabel:13C(6)15N(4) [R18]		0.000136858	0	3	5	1	Q13885; P07437; P68371	Q13885 [104-121]; P07437 [104-121]; P68371 [104-121]	0	1968.99	Not Found	Peak Found	High	100	100	1.162		138.7	161.3	Not Unique	5.81	High	0	0.0001221
	FALSE	High	[K].GHYTEGAELVDSVLDVVR.[K]			0.000107815	0	3	5	1	Q13885; P07437; P68371	Q13885 [104-121]; P07437 [104-121]; P68371 [104-121]	0	1958.98	Not Found	Not Found	Not Found							No Quan Values	6.14	High	0	9.584e-05
	FALSE	High	[K].LAVNMVPFPR.[L]	1xOxidation [M5]		0.0578038	0.000669441	5	10	1	Q13885; P04350; Q9BUF5; P07437; P68371	Q13885 [253-262]; P04350 [253-262]; Q9BUF5 [253-262]; P07437 [253-262]; P68371 [253-262]	0	1159.63	High	Not Found	Not Found	0.01	0.01		300			Not Unique	1.4	High	0.0008757	0.05725
	FALSE	High	[R].EIVHLQAGQCGNQIGAK.[F]	1xCarbamidomethyl [C10]		0.0712715	0.00220995	4	6	2	Q13885; P04350; P07437; P68371	Q13885 [3-19]; P04350 [3-19]; P07437 [3-19]; P68371 [3-19]	0	1822.92	Not Found	Not Found	Not Found							No Quan Values	1.07	High	0.002204	0.07066
	FALSE	High	[R].INVYYNEATGGK.[Y]	1xLabel:13C(6)15N(2) [K12]		0.118742	0.00309388	1	1	1	P68371	P68371 [47-58]	0	1336.66	Peak Found	Peak Found	High	7.836	7.871	1.004	18	140.7	141.3	Unique	1.03	High	0.002961	0.1186
	FALSE	High	[R].IMNTFSVVPSPK.[V]	1xOxidation [M2]; 1xLabel:13C(6)15N(2) [K12]		0.147053	0.00405502	3	4	1	P04350; P07437; P68371	P04350 [163-174]; P07437 [163-174]; P68371 [163-174]	0	1343.71	Not Found	Not Found	Not Found							No Quan Values	0.95	High	0.003788	0.1472
	FALSE	High	[R].INVYYNEATGGK.[Y]	1xLabel:2H(4) [K12]		0.151115	0.00430091	1	1	1	P68371	P68371 [47-58]	0	1332.67	Peak Found	High	Peak Found							No Quan Values	1.03	High	0.004002	0.1523
High	Q13885	Tubulin beta-2A chain OS=Homo sapiens GN=TUBB2A PE=1 SV=1	0	124.218	50.5618	16	48	1	445	49.9	4.89	0.01	1.728	100	-6.64	0.79	6.64	110		190	116383		201103	1		1	35.747	1	152.44	16
	Checked	Confidence	Annotated Sequence	Modifications	Modifications in Master Proteins	Qvality PEP	Qvality q-value	# Protein Groups	# Proteins	# PSMs	Master Protein Accessions	Positions in Master Proteins	# Missed Cleavages	Theo. MH+ [Da]	Found in Sample: [S1] F1: Light, Sample, AUG	Found in Sample: [S2] F1: Medium, Sample, CGG	Found in Sample: [S3] F1: Heavy, Sample, GGGGCC	Abundance Ratio: (CGG) / (AUG)	Abundance Ratio: (GGGGCC) / (AUG)	Abundance Ratio: (GGGGCC) / (CGG)	Abundances (Scaled): F1: Light, Sample, AUG	Abundances (Scaled): F1: Medium, Sample, CGG	Abundances (Scaled): F1: Heavy, Sample, GGGGCC	Quan Info	XCorr A2 Sequest HT	Confidence A2 Sequest HT	Percolator q-Value A2 Sequest HT	Percolator PEP A2 Sequest HT
	FALSE	High	[K].GHYTEGAELVDSVLDVVRK.[E]			3.2154e-08	0	3	5	2	Q13885; P07437; P68371	Q13885 [104-122]; P07437 [104-122]; P68371 [104-122]	1	2087.08	High	Peak Found	Peak Found	0.73	0.939	1.286	112.4	82.1	105.5	Not Unique	5.33	High	0	2.498e-08
	FALSE	High	[K].GHYTEGAELVDSVLDVVRK.[E]	1xLabel:13C(6) [R18]; 1xLabel:2H(4) [K19]		5.03277e-07	0	3	5	3	Q13885; P07437; P68371	Q13885 [104-122]; P07437 [104-122]; P68371 [104-122]	1	2097.12	Peak Found	High	Peak Found	100		0.01		300		Not Unique	5.55	High	0	4.107e-07
	FALSE	High	[K].GHYTEGAELVDSVLDVVRK.[E]	1xLabel:13C(6)15N(4) [R18]; 1xLabel:13C(6)15N(2) [K19]		0.000347479	0	3	5	2	Q13885; P07437; P68371	Q13885 [104-122]; P07437 [104-122]; P68371 [104-122]	1	2105.1	Peak Found	Peak Found	High	1.158	1.279	1.104	87.3	101.1	111.6	Not Unique	5.77	High	0	0.00045
	FALSE	High	[K].LAVNMVPFPR.[L]			0.0277985	0	5	10	1	Q13885; P04350; Q9BUF5; P07437; P68371	Q13885 [253-262]; P04350 [253-262]; Q9BUF5 [253-262]; P07437 [253-262]; P68371 [253-262]	0	1143.63	High	Peak Found	Peak Found	0.598	1.621	2.71	93.2	55.7	151.1	Not Unique	2.78	High	0	0.02725
	FALSE	High	[K].LAVNMVPFPR.[L]	1xLabel:13C(6) [R10]		0.00830339	0	5	10	1	Q13885; P04350; Q9BUF5; P07437; P68371	Q13885 [253-262]; P04350 [253-262]; Q9BUF5 [253-262]; P07437 [253-262]; P68371 [253-262]	0	1149.65	Peak Found	High	Peak Found	0.587	1.471	2.507	98.1	57.6	144.3	Not Unique	3.39	High	0	0.007946
	FALSE	High	[K].LAVNMVPFPR.[L]	1xLabel:13C(6)15N(4) [R10]		0.00635246	0	5	10	1	Q13885; P04350; Q9BUF5; P07437; P68371	Q13885 [253-262]; P04350 [253-262]; Q9BUF5 [253-262]; P07437 [253-262]; P68371 [253-262]	0	1153.64	Peak Found	Peak Found	High	1.732	2.291	1.322	59.7	103.5	136.8	Not Unique	2.92	High	0	0.006042
	FALSE	High	[R].IMNTFSVMPSPK.[V]			0.00644771	0	2	3	1	Q13885; Q9BUF5	Q13885 [163-174]; Q9BUF5 [163-174]	0	1351.67	High	Not Found	Peak Found							No Quan Values	1.7	High	0	0.006146
	FALSE	High	[R].IMNTFSVMPSPK.[V]	1xLabel:13C(6)15N(2) [K12]		0.000313045	0	2	3	1	Q13885; Q9BUF5	Q13885 [163-174]; Q9BUF5 [163-174]	0	1359.69	Peak Found	Not Found	High	0.01	1.728	100	110		190	Not Unique	2.07	High	0	0.0002831
	FALSE	High	[K].LTTPTYGDLNHLVSATMSGVTTCLR.[F]	1xCarbamidomethyl [C23]; 1xOxidation [M17]		0.0185128	0	4	5	1	Q13885; P04350; P07437; P68371	Q13885 [217-241]; P04350 [217-241]; P07437 [217-241]; P68371 [217-241]	0	2724.33	Not Found	Not Found	Not Found							No Quan Values	2.1	High	0	0.0179
	FALSE	High	[K].LTTPTYGDLNHLVSATMSGVTTCLR.[F]	1xCarbamidomethyl [C23]; 1xLabel:13C(6)15N(4) [R25]		2.77643e-05	0	4	5	1	Q13885; P04350; P07437; P68371	Q13885 [217-241]; P04350 [217-241]; P07437 [217-241]; P68371 [217-241]	0	2718.35	Not Found	Not Found	Not Found							No Quan Values	4.88	High	0	2.41e-05
	FALSE	High	[K].LTTPTYGDLNHLVSATMSGVTTCLR.[F]	1xCarbamidomethyl [C23]; 1xLabel:13C(6) [R25]		7.82481e-05	0	4	5	1	Q13885; P04350; P07437; P68371	Q13885 [217-241]; P04350 [217-241]; P07437 [217-241]; P68371 [217-241]	0	2714.36	Peak Found	High	Peak Found	0.567	0.164	0.289	173.4	98.2	28.4	Not Unique	4.46	High	0	6.944e-05
	FALSE	High	[K].LTTPTYGDLNHLVSATMSGVTTCLR.[F]	1xCarbamidomethyl [C23]		0.000434554	0	4	5	1	Q13885; P04350; P07437; P68371	Q13885 [217-241]; P04350 [217-241]; P07437 [217-241]; P68371 [217-241]	0	2708.34	Not Found	Not Found	Not Found							No Quan Values	4.54	High	0	0.0003963
	FALSE	High	[R].AILVDLEPGTMDSVR.[S]			0.000235826	0	2	4	1	Q13885; P07437	Q13885 [63-77]; P07437 [63-77]	0	1615.84	High	Not Found	Not Found	0.01	0.01		300			Not Unique	3.56	High	0	0.0002134
	FALSE	High	[R].AILVDLEPGTMDSVR.[S]	1xLabel:13C(6) [R15]		9.3577e-05	0	2	4	1	Q13885; P07437	Q13885 [63-77]; P07437 [63-77]	0	1621.86	Peak Found	High	Peak Found	0.79	1.401	1.773	94	74.3	131.7	Not Unique	4.4	High	0	8.294e-05
	FALSE	High	[R].AILVDLEPGTMDSVR.[S]	1xLabel:13C(6)15N(4) [R15]		0.0106119	0	2	4	2	Q13885; P07437	Q13885 [63-77]; P07437 [63-77]	0	1625.84	Not Found	Not Found	Not Found							No Quan Values	2.36	High	0	0.01019
	FALSE	High	[R].ISEQFTAMFR.[R]			0.010378	0	4	6	2	Q13885; P04350; P07437; P68371	Q13885 [381-390]; P04350 [381-390]; P07437 [381-390]; P68371 [381-390]	0	1229.6	High	Not Found	Not Found	0.01	0.01		300			Not Unique	2.4	High	0	0.01138
	FALSE	High	[R].ISEQFTAMFR.[R]	1xLabel:13C(6) [R10]		0.000837347	0	4	6	3	Q13885; P04350; P07437; P68371	Q13885 [381-390]; P04350 [381-390]; P07437 [381-390]; P68371 [381-390]	0	1235.62	Peak Found	High	Peak Found	0.711	0.581	0.818	130.9	93.1	76.1	Not Unique	2.87	High	0	0.0007742
	FALSE	High	[R].ISEQFTAMFR.[R]	1xLabel:13C(6)15N(4) [R10]		0.00158951	0	4	6	3	Q13885; P04350; P07437; P68371	Q13885 [381-390]; P04350 [381-390]; P07437 [381-390]; P68371 [381-390]	0	1239.61	Not Found	Not Found	Not Found							No Quan Values	2.85	High	0	0.001476
	FALSE	High	[K].MSATFIGNSTAIQELFK.[R]	1xLabel:13C(6)15N(2) [K17]		3.2228e-05	0	2	3	1	Q13885; P68371	Q13885 [363-379]; P68371 [363-379]	0	1865.96	Not Found	Not Found	Not Found							No Quan Values	3.98	High	0	2.805e-05
	FALSE	High	[K].EVDEQMLNVQNK.[N]			0.00121548	0	3	4	1	Q13885; P07437; P68371	Q13885 [325-336]; P07437 [325-336]; P68371 [325-336]	0	1446.69	High	Peak Found	Peak Found	1.034	1.7	1.644	80.4	83.1	136.6	Not Unique	2.4	High	0	0.001123
	FALSE	High	[R].EIVHIQAGQCGNQIGAK.[F]	1xCarbamidomethyl [C10]; 1xLabel:13C(6)15N(2) [K17]		0.0336634	0	4	6	4	Q13885; P04350; P07437; P68371	Q13885 [3-19]; P04350 [3-19]; P07437 [3-19]; P68371 [3-19]	0	1830.94	Peak Found	Peak Found	High	3.556	3.229	0.908	38.5	137	124.4	Not Unique	2.03	High	0	0.03303
	FALSE	High	[KR].NMMAACDPR.[H]	1xCarbamidomethyl [C6]		0.00366154	0	5	9	1	Q13885; P04350; Q9BUF5; P07437; P68371	Q13885 [298-306]; P04350 [298-306]; Q9BUF5 [298-306]; P07437 [298-306]; P68371 [298-306]	0	1065.43	High	Peak Found	Peak Found	0.564	1.032	1.83	115.6	65.2	119.3	Not Unique	2.1	High	0	0.003456
	FALSE	High	[K].NSSYFVEWIPNNVK.[TV]	1xLabel:13C(6)15N(2) [K14]		0.000806716	0	5	7	1	Q13885; P04350; Q9BUF5; P07437; P68371	Q13885 [337-350]; P04350 [337-350]; Q9BUF5 [337-350]; P07437 [337-350]; P68371 [337-350]	0	1704.85	Peak Found	Peak Found	High							No Quan Values	3.49	High	0	0.0007411
	FALSE	High	[K].NSSYFVEWIPNNVK.[TV]			0.00116232	0	5	7	1	Q13885; P04350; Q9BUF5; P07437; P68371	Q13885 [337-350]; P04350 [337-350]; Q9BUF5 [337-350]; P07437 [337-350]; P68371 [337-350]	0	1696.83	High	Peak Found	Peak Found	0.802	0.923	1.151	110.1	88.3	101.6	Not Unique	3.48	High	0	0.001075
	FALSE	High	[R].LHFFMPGFAPLTSR.[G]	1xLabel:13C(6) [R14]		0.00286356	0	5	8	1	Q13885; P04350; Q9BUF5; P07437; P68371	Q13885 [263-276]; P04350 [263-276]; Q9BUF5 [263-276]; P07437 [263-276]; P68371 [263-276]	0	1626.86	Peak Found	High	Peak Found	1.248	1.527	1.224	79.5	99.2	121.4	Not Unique	4.13	High	0	0.002697
	FALSE	High	[R].LHFFMPGFAPLTSR.[G]			0.00334847	0	5	8	1	Q13885; P04350; Q9BUF5; P07437; P68371	Q13885 [263-276]; P04350 [263-276]; Q9BUF5 [263-276]; P07437 [263-276]; P68371 [263-276]	0	1620.84	High	Peak Found	Peak Found	0.697	3.526	5.062	57.4	40	202.5	Not Unique	3.65	High	0	0.003163
	FALSE	High	[R].FPGQLNADLR.[K]			0.000197196	0	5	10	2	Q13885; P04350; Q9BUF5; P07437; P68371	Q13885 [242-251]; P04350 [242-251]; Q9BUF5 [242-251]; P07437 [242-251]; P68371 [242-251]	0	1130.6	High	Peak Found	Peak Found	0.641	0.931	1.454	116.6	74.7	108.6	Not Unique	2.75	High	0	0.0001773
	FALSE	High	[R].SGPFGQIFRPDNFVFGQSGAGNNWAK.[G]	1xLabel:13C(6)15N(4) [R9]; 1xLabel:13C(6)15N(2) [K26]		2.92067e-07	0	4	5	1	Q13885; P04350; P07437; P68371	Q13885 [78-103]; P04350 [78-103]; P07437 [78-103]; P68371 [78-103]	0	2816.37	Peak Found	Peak Found	High							No Quan Values	6.39	High	0	2.357e-07
	FALSE	High	[R].SGPFGQIFRPDNFVFGQSGAGNNWAK.[G]	1xLabel:13C(6) [R9]; 1xLabel:2H(4) [K26]		7.76077e-06	0	4	5	1	Q13885; P04350; P07437; P68371	Q13885 [78-103]; P04350 [78-103]; P07437 [78-103]; P68371 [78-103]	0	2808.39	Peak Found	High	Peak Found	0.411	0.65	1.583	145.5	59.8	94.7	Not Unique	6.33	High	0	6.612e-06
	FALSE	High	[R].SGPFGQIFRPDNFVFGQSGAGNNWAK.[G]			3.05192e-08	0	4	5	1	Q13885; P04350; P07437; P68371	Q13885 [78-103]; P04350 [78-103]; P07437 [78-103]; P68371 [78-103]	0	2798.34	Not Found	Not Found	Not Found							No Quan Values	6.04	High	0	2.375e-08
	FALSE	High	[R].ALTVPELTQQMFDSK.[N]			0.00306214	0	1	2	1	Q13885	Q13885 [283-297]	0	1707.86	Not Found	Not Found	Not Found							No Quan Values	2.56	High	0	0.002879
	FALSE	High	[K].GHYTEGAELVDSVLDVVR.[K]	1xLabel:13C(6)15N(4) [R18]		0.000136858	0	3	5	1	Q13885; P07437; P68371	Q13885 [104-121]; P07437 [104-121]; P68371 [104-121]	0	1968.99	Not Found	Peak Found	High	100	100	1.162		138.7	161.3	Not Unique	5.81	High	0	0.0001221
	FALSE	High	[K].GHYTEGAELVDSVLDVVR.[K]			0.000107815	0	3	5	1	Q13885; P07437; P68371	Q13885 [104-121]; P07437 [104-121]; P68371 [104-121]	0	1958.98	Not Found	Not Found	Not Found							No Quan Values	6.14	High	0	9.584e-05
	FALSE	High	[R].IMNTFSVMPSPK.[V]	1xLabel:2H(4) [K12]		0.0457951	0.000669441	2	3	1	Q13885; Q9BUF5	Q13885 [163-174]; Q9BUF5 [163-174]	0	1355.7	Not Found	Not Found	Not Found							No Quan Values	0.99	High	0.0008757	0.04508
	FALSE	High	[K].LAVNMVPFPR.[L]	1xOxidation [M5]		0.0578038	0.000669441	5	10	1	Q13885; P04350; Q9BUF5; P07437; P68371	Q13885 [253-262]; P04350 [253-262]; Q9BUF5 [253-262]; P07437 [253-262]; P68371 [253-262]	0	1159.63	High	Not Found	Not Found	0.01	0.01		300			Not Unique	1.4	High	0.0008757	0.05725
	FALSE	High	[R].EIVHLQAGQCGNQIGAK.[F]	1xCarbamidomethyl [C10]		0.0712715	0.00220995	4	6	2	Q13885; P04350; P07437; P68371	Q13885 [3-19]; P04350 [3-19]; P07437 [3-19]; P68371 [3-19]	0	1822.92	Not Found	Not Found	Not Found							No Quan Values	1.07	High	0.002204	0.07066
High	Q86V81	THO complex subunit 4 OS=Homo sapiens GN=ALYREF PE=1 SV=3	0	113.807	45.5253	8	55	8	257	26.9	11.15	0.975	0.872	0.894	-0.04	-0.2	-0.16	105.4	102.8	91.9	1.17154e+08	1.14254e+08	1.02178e+08	15	12	13	183.785	0	130.16	8
	Checked	Confidence	Annotated Sequence	Modifications	Modifications in Master Proteins	Qvality PEP	Qvality q-value	# Protein Groups	# Proteins	# PSMs	Master Protein Accessions	Positions in Master Proteins	# Missed Cleavages	Theo. MH+ [Da]	Found in Sample: [S1] F1: Light, Sample, AUG	Found in Sample: [S2] F1: Medium, Sample, CGG	Found in Sample: [S3] F1: Heavy, Sample, GGGGCC	Abundance Ratio: (CGG) / (AUG)	Abundance Ratio: (GGGGCC) / (AUG)	Abundance Ratio: (GGGGCC) / (CGG)	Abundances (Scaled): F1: Light, Sample, AUG	Abundances (Scaled): F1: Medium, Sample, CGG	Abundances (Scaled): F1: Heavy, Sample, GGGGCC	Quan Info	XCorr A2 Sequest HT	Confidence A2 Sequest HT	Percolator q-Value A2 Sequest HT	Percolator PEP A2 Sequest HT
	FALSE	High	[K].LLVSNLDFGVSDADIQELFAEFGTLK.[K]			0.000127978	0	1	1	1	Q86V81	Q86V81 [108-133]	0	2841.46	Not Found	Not Found	Not Found							No Quan Values	3.6	High	0	0.0001142
	FALSE	High	[K].QQLSAEELDAQLDAYNAR.[M]			4.53403e-07	0	1	1	2	Q86V81	Q86V81 [236-253]	0	2034.97	High	Peak Found	Peak Found	1.04	0.163	0.157	136.2	141.7	22.2	Unique	3.93	High	0	3.678e-07
	FALSE	High	[K].QQLSAEELDAQLDAYNAR.[M]	1xLabel:13C(6) [R18]		1.88428e-05	0	1	1	3	Q86V81	Q86V81 [236-253]	0	2040.99	Peak Found	High	Peak Found							No Quan Values	3.66	High	0	1.637e-05
	FALSE	High	[K].QQLSAEELDAQLDAYNAR.[M]	1xLabel:13C(6)15N(4) [R18]		0.00010543	0	1	1	2	Q86V81	Q86V81 [236-253]	0	2044.98	Peak Found	Peak Found	High	1.107	0.953	0.861	98	108.5	93.4	Unique	4.05	High	0	9.379e-05
	FALSE	High	[K].QQLSAEELDAQLDAYNAR.[M]	1xDeamidated [Q]; 1xLabel:13C(6)15N(4) [R18]		0.000936396	0	1	1	4	Q86V81	Q86V81 [236-253]	0	2045.96	Not Found	Not Found	Not Found							No Quan Values	4.14	High	0	0.0008672
	FALSE	High	[K].QQLSAEELDAQLDAYNAR.[M]	1xDeamidated [Q11]		5.03663e-06	0	1	1	1	Q86V81	Q86V81 [236-253]	0	2035.96	Not Found	Not Found	Not Found							No Quan Values	4.71	High	0	4.278e-06
	FALSE	High	[K].QLPDKWQHDLFDSGFGGGAGVETGGK.[L]			0.000344898	0	1	1	1	Q86V81	Q86V81 [82-107]	1	2703.28	Not Found	Not Found	Not Found							No Quan Values	2.75	High	0	0.0003143
	FALSE	High	[K].QLPDKWQHDLFDSGFGGGAGVETGGK.[L]	1xDeamidated [Q]		0.00679246	0	1	1	2	Q86V81	Q86V81 [82-107]	1	2704.26	Not Found	Not Found	Not Found							No Quan Values	2.54	High	0	0.006466
	FALSE	High	[K].QLPDKWQHDLFDSGFGGGAGVETGGK.[L]	2xLabel:2H(4) [K5; K26]		0.000929442	0	1	1	1	Q86V81	Q86V81 [82-107]	1	2711.33	Peak Found	High	Peak Found	0.603	0.642	1.065	133.7	80.6	85.8	Unique	3.13	High	0	0.0008596
	FALSE	High	[K].QLPDKWQHDLFDSGFGGGAGVETGGK.[L]	2xLabel:13C(6)15N(2) [K5; K26]		0.000788878	0	1	1	2	Q86V81	Q86V81 [82-107]	1	2719.31	Peak Found	Peak Found	High	0.364	0.488	1.341	162	58.9	79	Unique	3.98	High	0	0.0007272
	FALSE	High	[K].QLPDKWQHDLFDSGFGGGAGVETGGK.[L]	1xDeamidated [Q]; 2xLabel:13C(6)15N(2) [K5; K26]		0.0221109	0	1	1	2	Q86V81	Q86V81 [82-107]	1	2720.29	Peak Found	Not Found	High	0.01	0.91	100	157		143	Unique	2.87	High	0	0.0215
	FALSE	High	[K].QYNGVPLDGRPMNIQLVTSQIDAQR.[R]	1xDeamidated [N/Q]; 2xLabel:13C(6)15N(4) [R10; R25]		0.00157771	0	1	1	3	Q86V81	Q86V81 [165-189]	0	2834.44	Peak Found	Peak Found	High	0.777	0.855	1.1	114	88.6	97.4	Unique	3.94	High	0	0.001467
	FALSE	High	[K].QYNGVPLDGRPMNIQLVTSQIDAQR.[R]	1xOxidation [M12]; 1xLabel:13C(6)15N(4) [R25]		0.00377227	0	1	1	1	Q86V81	Q86V81 [165-189]	0	2839.44	Not Found	Not Found	Not Found							No Quan Values	3.44	High	0	0.00357
	FALSE	High	[K].QYNGVPLDGRPMNIQLVTSQIDAQR.[R]			0.0297049	0	1	1	2	Q86V81	Q86V81 [165-189]	0	2813.44	High	Peak Found	Peak Found	0.01	0.01		300			Unique	2.69	High	0	0.02901
	FALSE	High	[K].QYNGVPLDGRPMNIQLVTSQIDAQR.[R]	1xDeamidated [N/Q]		0.000117028	0	1	1	5	Q86V81	Q86V81 [165-189]	0	2814.42	High	Peak Found	Peak Found	1.063	0.353	0.332	124.2	132	43.8	Unique	3.94	High	0	0.0007963
	FALSE	High	[K].QYNGVPLDGRPMNIQLVTSQIDAQR.[R]	2xDeamidated [N/Q]		0.00607504	0	1	1	6	Q86V81	Q86V81 [165-189]	0	2815.4	High	Not Found	Not Found	0.01	0.01		300			Unique	3.04	High	0	0.006321
	FALSE	High	[K].QYNGVPLDGRPMNIQLVTSQIDAQR.[R]	2xLabel:13C(6) [R10; R25]		0.000788878	0	1	1	1	Q86V81	Q86V81 [165-189]	0	2825.48	Peak Found	High	Peak Found	0.489	0.067	0.138	192.8	94.2	13	Unique	3.5	High	0	0.0007246
	FALSE	High	[K].QYNGVPLDGRPMNIQLVTSQIDAQR.[R]	1xDeamidated [N/Q]; 2xLabel:13C(6) [R10; R25]		0.0116879	0	1	1	4	Q86V81	Q86V81 [165-189]	0	2826.46	Peak Found	High	Peak Found	0.902	0.808	0.896	110.7	99.9	89.4	Unique	2.49	High	0	0.01129
	FALSE	High	[K].QYNGVPLDGRPMNIQLVTSQIDAQR.[R]	2xLabel:13C(6)15N(4) [R10; R25]		0.000106219	0	1	1	1	Q86V81	Q86V81 [165-189]	0	2833.45	Peak Found	Peak Found	High							No Quan Values	3.3	High	0	9.441e-05
	FALSE	High	[K].LLVSNLDFGVSDADIQELFAEFGTLKK.[A]	2xLabel:13C(6)15N(2) [K26; K27]		1.17723e-06	0	1	1	1	Q86V81	Q86V81 [108-134]	1	2985.58	Not Found	Not Found	Not Found							No Quan Values	6.61	High	0	9.749e-07
	FALSE	High	[K].LLVSNLDFGVSDADIQELFAEFGTLKK.[A]	2xLabel:2H(4) [K26; K27]		3.12812e-05	0	1	1	1	Q86V81	Q86V81 [108-134]	1	2977.6	Not Found	Not Found	Not Found							No Quan Values	4.9	High	0	2.728e-05
	FALSE	High	[K].LLVSNLDFGVSDADIQELFAEFGTLKK.[A]			1.43749e-08	0	1	1	1	Q86V81	Q86V81 [108-134]	1	2969.55	Not Found	Not Found	Not Found							No Quan Values	6.71	High	0	1.107e-08
	FALSE	High	[K].LLVSNLDFGVSDADIQELFAEFGTLKK.[A]	1xDeamidated [Q16]; 2xLabel:13C(6)15N(2) [K26; K27]		1.20478e-05	0	1	1	1	Q86V81	Q86V81 [108-134]	1	2986.56	Not Found	Not Found	Not Found							No Quan Values	6.06	High	0	1.036e-05
	FALSE	High	[R].SLGTADVHFER.[K]			0.0017643	0	1	1	1	Q86V81	Q86V81 [145-155]	0	1231.61	High	Peak Found	Peak Found	1.014	1.725	1.701	80.2	81.4	138.4	Unique	2.44	High	0	0.00164
	FALSE	High	[R].SLGTADVHFER.[K]	1xLabel:13C(6) [R11]		0.00192934	0	1	1	1	Q86V81	Q86V81 [145-155]	0	1237.63	Peak Found	High	Peak Found	3.452	16.923	4.902	14	48.5	237.5	Unique	2.78	High	0	0.001799
	FALSE	High	[R].SLGTADVHFER.[K]	1xLabel:13C(6)15N(4) [R11]		0.00424964	0	1	1	1	Q86V81	Q86V81 [145-155]	0	1241.61	Peak Found	Peak Found	High	1.558	1.576	1.012	72.6	113	114.4	Unique	1.92	High	0	0.004033
	FALSE	High	[K].MDMSLDDIIK.[L]			0.03544	0	1	1	1	Q86V81	Q86V81 [5-14]	0	1180.56	High	Peak Found	Peak Found	2.665	1.856	0.696	54.3	144.8	100.8	Unique	3.1	High	0	0.03475
	FALSE	High	[K].MDMSLDDIIK.[L]	1xLabel:13C(6)15N(2) [K10]		0.0413396	0.000669441	1	1	1	Q86V81	Q86V81 [5-14]	0	1188.57	Peak Found	Peak Found	High							No Quan Values	3	High	0.0008757	0.0406
	FALSE	High	[K].WQHDLFDSGFGGGAGVETGGK.[L]			0.0565596	0.000669441	1	1	1	Q86V81	Q86V81 [87-107]	0	2121.96	Not Found	Not Found	Not Found							No Quan Values	1.57	High	0.0008757	0.05583
	FALSE	High	[K].WQHDLFDSGFGGGAGVETGGK.[L]	1xLabel:13C(6)15N(2) [K21]		0.0492605	0.000669441	1	1	1	Q86V81	Q86V81 [87-107]	0	2129.98	Not Found	Not Found	Not Found							No Quan Values	1.81	High	0.0008757	0.04852
High	P04350	Tubulin beta-4A chain OS=Homo sapiens GN=TUBB4A PE=1 SV=2	0	107.194	52.9279	15	48	1	444	49.6	4.88																35.747	0	130.54	15
	Checked	Confidence	Annotated Sequence	Modifications	Modifications in Master Proteins	Qvality PEP	Qvality q-value	# Protein Groups	# Proteins	# PSMs	Master Protein Accessions	Positions in Master Proteins	# Missed Cleavages	Theo. MH+ [Da]	Found in Sample: [S1] F1: Light, Sample, AUG	Found in Sample: [S2] F1: Medium, Sample, CGG	Found in Sample: [S3] F1: Heavy, Sample, GGGGCC	Abundance Ratio: (CGG) / (AUG)	Abundance Ratio: (GGGGCC) / (AUG)	Abundance Ratio: (GGGGCC) / (CGG)	Abundances (Scaled): F1: Light, Sample, AUG	Abundances (Scaled): F1: Medium, Sample, CGG	Abundances (Scaled): F1: Heavy, Sample, GGGGCC	Quan Info	XCorr A2 Sequest HT	Confidence A2 Sequest HT	Percolator q-Value A2 Sequest HT	Percolator PEP A2 Sequest HT
	FALSE	High	[K].LAVNMVPFPR.[L]			0.0277985	0	5	10	1	Q13885; P04350; Q9BUF5; P07437; P68371	Q13885 [253-262]; P04350 [253-262]; Q9BUF5 [253-262]; P07437 [253-262]; P68371 [253-262]	0	1143.63	High	Peak Found	Peak Found	0.598	1.621	2.71	93.2	55.7	151.1	Not Unique	2.78	High	0	0.02725
	FALSE	High	[K].LAVNMVPFPR.[L]	1xLabel:13C(6) [R10]		0.00830339	0	5	10	1	Q13885; P04350; Q9BUF5; P07437; P68371	Q13885 [253-262]; P04350 [253-262]; Q9BUF5 [253-262]; P07437 [253-262]; P68371 [253-262]	0	1149.65	Peak Found	High	Peak Found	0.587	1.471	2.507	98.1	57.6	144.3	Not Unique	3.39	High	0	0.007946
	FALSE	High	[K].LAVNMVPFPR.[L]	1xLabel:13C(6)15N(4) [R10]		0.00635246	0	5	10	1	Q13885; P04350; Q9BUF5; P07437; P68371	Q13885 [253-262]; P04350 [253-262]; Q9BUF5 [253-262]; P07437 [253-262]; P68371 [253-262]	0	1153.64	Peak Found	Peak Found	High	1.732	2.291	1.322	59.7	103.5	136.8	Not Unique	2.92	High	0	0.006042
	FALSE	High	[K].LTTPTYGDLNHLVSATMSGVTTCLR.[F]	1xCarbamidomethyl [C23]; 1xOxidation [M17]		0.0185128	0	4	5	1	Q13885; P04350; P07437; P68371	Q13885 [217-241]; P04350 [217-241]; P07437 [217-241]; P68371 [217-241]	0	2724.33	Not Found	Not Found	Not Found							No Quan Values	2.1	High	0	0.0179
	FALSE	High	[K].LTTPTYGDLNHLVSATMSGVTTCLR.[F]	1xCarbamidomethyl [C23]; 1xLabel:13C(6)15N(4) [R25]		2.77643e-05	0	4	5	1	Q13885; P04350; P07437; P68371	Q13885 [217-241]; P04350 [217-241]; P07437 [217-241]; P68371 [217-241]	0	2718.35	Not Found	Not Found	Not Found							No Quan Values	4.88	High	0	2.41e-05
	FALSE	High	[K].LTTPTYGDLNHLVSATMSGVTTCLR.[F]	1xCarbamidomethyl [C23]; 1xLabel:13C(6) [R25]		7.82481e-05	0	4	5	1	Q13885; P04350; P07437; P68371	Q13885 [217-241]; P04350 [217-241]; P07437 [217-241]; P68371 [217-241]	0	2714.36	Peak Found	High	Peak Found	0.567	0.164	0.289	173.4	98.2	28.4	Not Unique	4.46	High	0	6.944e-05
	FALSE	High	[K].LTTPTYGDLNHLVSATMSGVTTCLR.[F]	1xCarbamidomethyl [C23]		0.000434554	0	4	5	1	Q13885; P04350; P07437; P68371	Q13885 [217-241]; P04350 [217-241]; P07437 [217-241]; P68371 [217-241]	0	2708.34	Not Found	Not Found	Not Found							No Quan Values	4.54	High	0	0.0003963
	FALSE	High	[R].ISEQFTAMFR.[R]			0.010378	0	4	6	2	Q13885; P04350; P07437; P68371	Q13885 [381-390]; P04350 [381-390]; P07437 [381-390]; P68371 [381-390]	0	1229.6	High	Not Found	Not Found	0.01	0.01		300			Not Unique	2.4	High	0	0.01138
	FALSE	High	[R].ISEQFTAMFR.[R]	1xLabel:13C(6) [R10]		0.000837347	0	4	6	3	Q13885; P04350; P07437; P68371	Q13885 [381-390]; P04350 [381-390]; P07437 [381-390]; P68371 [381-390]	0	1235.62	Peak Found	High	Peak Found	0.711	0.581	0.818	130.9	93.1	76.1	Not Unique	2.87	High	0	0.0007742
	FALSE	High	[R].ISEQFTAMFR.[R]	1xLabel:13C(6)15N(4) [R10]		0.00158951	0	4	6	3	Q13885; P04350; P07437; P68371	Q13885 [381-390]; P04350 [381-390]; P07437 [381-390]; P68371 [381-390]	0	1239.61	Not Found	Not Found	Not Found							No Quan Values	2.85	High	0	0.001476
	FALSE	High	[R].AVLVDLEPGTMDSVR.[S]	1xLabel:13C(6)15N(4) [R15]		0.00143203	0	2	3	1	P04350; P68371	P04350 [63-77]; P68371 [63-77]	0	1611.83	Not Found	Not Found	Not Found							No Quan Values	3.33	High	0	0.001336
	FALSE	High	[R].AVLVDLEPGTMDSVR.[S]	1xLabel:13C(6) [R15]		0.00192934	0	2	3	1	P04350; P68371	P04350 [63-77]; P68371 [63-77]	0	1607.84	Not Found	Not Found	Not Found							No Quan Values	3.18	High	0	0.001805
	FALSE	High	[R].AVLVDLEPGTMDSVR.[S]			0.00275886	0	2	3	1	P04350; P68371	P04350 [63-77]; P68371 [63-77]	0	1601.82	Not Found	Not Found	Not Found							No Quan Values	2.92	High	0	0.002585
	FALSE	High	[R].YLTVAAVFR.[G]	1xLabel:13C(6)15N(4) [R9]		0.00397415	0	3	3	3	P04350; P07437; P68371	P04350 [310-318]; P07437 [310-318]; P68371 [310-318]	0	1049.6	Peak Found	Peak Found	High							No Quan Values	2.26	High	0	0.003745
	FALSE	High	[R].YLTVAAVFR.[G]			0.0273915	0	3	3	3	P04350; P07437; P68371	P04350 [310-318]; P07437 [310-318]; P68371 [310-318]	0	1039.59	High	Peak Found	Peak Found	1.45	2.722	1.877	58	84.1	157.9	Not Unique	2.14	High	0.0008757	0.04492
	FALSE	High	[R].YLTVAAVFR.[G]	1xLabel:13C(6) [R9]		0.0166888	0	3	3	2	P04350; P07437; P68371	P04350 [310-318]; P07437 [310-318]; P68371 [310-318]	0	1045.61	Peak Found	High	Peak Found	4.409	5.189	1.177	28.3	124.8	146.9	Not Unique	2.07	High	0.0008757	0.04915
	FALSE	High	[K].MAATFIGNSTAIQELFK.[R]	1xOxidation [M1]; 1xLabel:13C(6)15N(2) [K17]		3.08184e-05	0	1	1	1	P04350	P04350 [363-379]	0	1865.96	Not Found	Not Found	Not Found							No Quan Values	4.03	High	0	2.683e-05
	FALSE	High	[R].EIVHIQAGQCGNQIGAK.[F]	1xCarbamidomethyl [C10]; 1xLabel:13C(6)15N(2) [K17]		0.0336634	0	4	6	4	Q13885; P04350; P07437; P68371	Q13885 [3-19]; P04350 [3-19]; P07437 [3-19]; P68371 [3-19]	0	1830.94	Peak Found	Peak Found	High	3.556	3.229	0.908	38.5	137	124.4	Not Unique	2.03	High	0	0.03303
	FALSE	High	[KR].NMMAACDPR.[H]	1xCarbamidomethyl [C6]		0.00366154	0	5	9	1	Q13885; P04350; Q9BUF5; P07437; P68371	Q13885 [298-306]; P04350 [298-306]; Q9BUF5 [298-306]; P07437 [298-306]; P68371 [298-306]	0	1065.43	High	Peak Found	Peak Found	0.564	1.032	1.83	115.6	65.2	119.3	Not Unique	2.1	High	0	0.003456
	FALSE	High	[K].NSSYFVEWIPNNVK.[TV]	1xLabel:13C(6)15N(2) [K14]		0.000806716	0	5	7	1	Q13885; P04350; Q9BUF5; P07437; P68371	Q13885 [337-350]; P04350 [337-350]; Q9BUF5 [337-350]; P07437 [337-350]; P68371 [337-350]	0	1704.85	Peak Found	Peak Found	High							No Quan Values	3.49	High	0	0.0007411
	FALSE	High	[K].NSSYFVEWIPNNVK.[TV]			0.00116232	0	5	7	1	Q13885; P04350; Q9BUF5; P07437; P68371	Q13885 [337-350]; P04350 [337-350]; Q9BUF5 [337-350]; P07437 [337-350]; P68371 [337-350]	0	1696.83	High	Peak Found	Peak Found	0.802	0.923	1.151	110.1	88.3	101.6	Not Unique	3.48	High	0	0.001075
	FALSE	High	[R].LHFFMPGFAPLTSR.[G]	1xLabel:13C(6) [R14]		0.00286356	0	5	8	1	Q13885; P04350; Q9BUF5; P07437; P68371	Q13885 [263-276]; P04350 [263-276]; Q9BUF5 [263-276]; P07437 [263-276]; P68371 [263-276]	0	1626.86	Peak Found	High	Peak Found	1.248	1.527	1.224	79.5	99.2	121.4	Not Unique	4.13	High	0	0.002697
	FALSE	High	[R].LHFFMPGFAPLTSR.[G]			0.00334847	0	5	8	1	Q13885; P04350; Q9BUF5; P07437; P68371	Q13885 [263-276]; P04350 [263-276]; Q9BUF5 [263-276]; P07437 [263-276]; P68371 [263-276]	0	1620.84	High	Peak Found	Peak Found	0.697	3.526	5.062	57.4	40	202.5	Not Unique	3.65	High	0	0.003163
	FALSE	High	[K].EAESCDCLQGFQLTHSLGGGTGSGMGTLLLSK.[I]	2xCarbamidomethyl [C5; C7]		0.000215648	0	3	5	2	P04350; P07437; P68371	P04350 [123-154]; P07437 [123-154]; P68371 [123-154]	0	3311.53	High	Peak Found	Peak Found	1.272	1.66	1.305	76.3	97.1	126.6	Not Unique	4.06	High	0	0.0001942
	FALSE	High	[R].IMNTFSVVPSPK.[V]			0.000275787	0	3	4	1	P04350; P07437; P68371	P04350 [163-174]; P07437 [163-174]; P68371 [163-174]	0	1319.7	Not Found	Not Found	Not Found							No Quan Values	2.55	High	0	0.0002498
	FALSE	High	[R].IMNTFSVVPSPK.[V]	1xLabel:13C(6)15N(2) [K12]		0.00342413	0	3	4	1	P04350; P07437; P68371	P04350 [163-174]; P07437 [163-174]; P68371 [163-174]	0	1327.72	Peak Found	Peak Found	High	1.3	1.766	1.359	73.8	95.9	130.3	Not Unique	2.41	High	0	0.003226
	FALSE	High	[R].FPGQLNADLR.[K]			0.000197196	0	5	10	2	Q13885; P04350; Q9BUF5; P07437; P68371	Q13885 [242-251]; P04350 [242-251]; Q9BUF5 [242-251]; P07437 [242-251]; P68371 [242-251]	0	1130.6	High	Peak Found	Peak Found	0.641	0.931	1.454	116.6	74.7	108.6	Not Unique	2.75	High	0	0.0001773
	FALSE	High	[R].SGPFGQIFRPDNFVFGQSGAGNNWAK.[G]	1xLabel:13C(6)15N(4) [R9]; 1xLabel:13C(6)15N(2) [K26]		2.92067e-07	0	4	5	1	Q13885; P04350; P07437; P68371	Q13885 [78-103]; P04350 [78-103]; P07437 [78-103]; P68371 [78-103]	0	2816.37	Peak Found	Peak Found	High							No Quan Values	6.39	High	0	2.357e-07
	FALSE	High	[R].SGPFGQIFRPDNFVFGQSGAGNNWAK.[G]	1xLabel:13C(6) [R9]; 1xLabel:2H(4) [K26]		7.76077e-06	0	4	5	1	Q13885; P04350; P07437; P68371	Q13885 [78-103]; P04350 [78-103]; P07437 [78-103]; P68371 [78-103]	0	2808.39	Peak Found	High	Peak Found	0.411	0.65	1.583	145.5	59.8	94.7	Not Unique	6.33	High	0	6.612e-06
	FALSE	High	[R].SGPFGQIFRPDNFVFGQSGAGNNWAK.[G]			3.05192e-08	0	4	5	1	Q13885; P04350; P07437; P68371	Q13885 [78-103]; P04350 [78-103]; P07437 [78-103]; P68371 [78-103]	0	2798.34	Not Found	Not Found	Not Found							No Quan Values	6.04	High	0	2.375e-08
	FALSE	High	[R].ALTVPELTQQMFDAK.[N]			0.000109434	0	2	3	1	P04350; P68371	P04350 [283-297]; P68371 [283-297]	0	1691.87	High	Peak Found	Peak Found	0.814	0.898	1.103	110.6	90	99.3	Not Unique	3.04	High	0	9.782e-05
	FALSE	High	[R].ALTVPELTQQMFDAK.[N]	1xLabel:2H(4) [K15]		0.000519679	0	2	3	1	P04350; P68371	P04350 [283-297]; P68371 [283-297]	0	1695.89	Peak Found	High	Peak Found							No Quan Values	3.75	High	0	0.0004769
	FALSE	High	[R].ALTVPELTQQMFDAK.[N]	1xLabel:13C(6)15N(2) [K15]		0.00635246	0	2	3	1	P04350; P68371	P04350 [283-297]; P68371 [283-297]	0	1699.88	Not Found	Not Found	Not Found							No Quan Values	2.64	High	0	0.006049
	FALSE	High	[K].LAVNMVPFPR.[L]	1xOxidation [M5]		0.0578038	0.000669441	5	10	1	Q13885; P04350; Q9BUF5; P07437; P68371	Q13885 [253-262]; P04350 [253-262]; Q9BUF5 [253-262]; P07437 [253-262]; P68371 [253-262]	0	1159.63	High	Not Found	Not Found	0.01	0.01		300			Not Unique	1.4	High	0.0008757	0.05725
	FALSE	High	[R].EIVHLQAGQCGNQIGAK.[F]	1xCarbamidomethyl [C10]		0.0712715	0.00220995	4	6	2	Q13885; P04350; P07437; P68371	Q13885 [3-19]; P04350 [3-19]; P07437 [3-19]; P68371 [3-19]	0	1822.92	Not Found	Not Found	Not Found							No Quan Values	1.07	High	0.002204	0.07066
	FALSE	High	[R].IMNTFSVVPSPK.[V]	1xOxidation [M2]; 1xLabel:13C(6)15N(2) [K12]		0.147053	0.00405502	3	4	1	P04350; P07437; P68371	P04350 [163-174]; P07437 [163-174]; P68371 [163-174]	0	1343.71	Not Found	Not Found	Not Found							No Quan Values	0.95	High	0.003788	0.1472
High	O75688	Protein phosphatase 1B OS=Homo sapiens GN=PPM1B PE=1 SV=1	0	102.881	45.0939	16	52	16	479	52.6	5.05	0.751	0.821	1.094	-0.41	-0.28	0.13	116.6	87.6	95.8	3.22828e+08	2.42397e+08	2.65184e+08	22	22	22	26.826	0	137.93	16
	Checked	Confidence	Annotated Sequence	Modifications	Modifications in Master Proteins	Qvality PEP	Qvality q-value	# Protein Groups	# Proteins	# PSMs	Master Protein Accessions	Positions in Master Proteins	# Missed Cleavages	Theo. MH+ [Da]	Found in Sample: [S1] F1: Light, Sample, AUG	Found in Sample: [S2] F1: Medium, Sample, CGG	Found in Sample: [S3] F1: Heavy, Sample, GGGGCC	Abundance Ratio: (CGG) / (AUG)	Abundance Ratio: (GGGGCC) / (AUG)	Abundance Ratio: (GGGGCC) / (CGG)	Abundances (Scaled): F1: Light, Sample, AUG	Abundances (Scaled): F1: Medium, Sample, CGG	Abundances (Scaled): F1: Heavy, Sample, GGGGCC	Quan Info	XCorr A2 Sequest HT	Confidence A2 Sequest HT	Percolator q-Value A2 Sequest HT	Percolator PEP A2 Sequest HT
	FALSE	High	[R].VANYCSTHLLEHITTNEDFR.[A]	1xCarbamidomethyl [C5]; 1xLabel:13C(6)15N(4) [R20]		0.01366	0	1	1	1	O75688	O75688 [67-86]	0	2430.14	Not Found	Peak Found	High							No Quan Values	1.89	High	0	0.0132
	FALSE	High	[K].SGEEGMPDLAHVMR.[I]			0.000818832	0	1	1	2	O75688	O75688 [327-340]	0	1528.69	High	Peak Found	Peak Found	1.734	1.199	0.691	76.3	132.3	91.4	Unique	3.47	High	0	0.0007543
	FALSE	High	[K].SGEEGMPDLAHVMR.[I]	1xLabel:13C(6) [R14]		0.000284134	0	1	1	2	O75688	O75688 [327-340]	0	1534.71	Peak Found	High	Peak Found	0.762	4.784	6.278	45.8	34.9	219.2	Unique	2.96	High	0	0.0002572
	FALSE	High	[K].SGEEGMPDLAHVMR.[I]	1xLabel:13C(6)15N(4) [R14]		0.000210879	0	1	1	2	O75688	O75688 [327-340]	0	1538.7	Peak Found	Peak Found	High	0.732	0.995	1.358	110	80.6	109.4	Unique	3.7	High	0	0.00019
	FALSE	High	[R].YGLSSMQGWR.[V]	1xLabel:13C(6) [R10]		0.00214148	0	1	2	1	O75688	O75688 [24-33]	0	1190.57	Not Found	Not Found	Not Found							No Quan Values	1.92	High	0	0.002012
	FALSE	High	[R].YGLSSMQGWR.[V]	1xLabel:13C(6)15N(4) [R10]		0.0023947	0	1	2	1	O75688	O75688 [24-33]	0	1194.56	Peak Found	Peak Found	High							No Quan Values	2.92	High	0	0.002252
	FALSE	High	[R].YGLSSMQGWR.[V]			0.00468159	0	1	2	1	O75688	O75688 [24-33]	0	1184.55	High	Peak Found	Peak Found	1.411	1.787	1.267	71.5	100.8	127.7	Unique	2.45	High	0	0.004442
	FALSE	High	[K].CVDGKGPTEQLVSPEPEVYEILR.[A]	1xCarbamidomethyl [C1]; 1xLabel:13C(6)15N(4) [R23]; 1xLabel:13C(6)15N(2) [K5]		0.0103012	0	1	1	1	O75688	O75688 [209-231]	1	2633.32	Peak Found	Peak Found	High							No Quan Values	4.23	High	0	0.009911
	FALSE	High	[K].CVDGKGPTEQLVSPEPEVYEILR.[A]	1xCarbamidomethyl [C1]; 1xLabel:13C(6) [R23]; 1xLabel:2H(4) [K5]		0.0179724	0	1	1	1	O75688	O75688 [209-231]	1	2625.35	Peak Found	High	Peak Found	0.503	0.837	1.666	128.2	64.4	107.4	Unique	2.39	High	0	0.01747
	FALSE	High	[R].ILSAENIPNLPPGGGLAGK.[R]			0.000198671	0	1	1	4	O75688	O75688 [341-359]	0	1818.01	High	Peak Found	Peak Found	0.489	0.476	0.974	152.7	74.6	72.7	Unique	4.21	High	0	0.0001782
	FALSE	High	[R].ILSAENIPNLPPGGGLAGK.[R]	1xLabel:2H(4) [K19]		0.0116879	0	1	1	3	O75688	O75688 [341-359]	0	1822.04	Peak Found	High	Peak Found	0.822	0.568	0.691	125.6	103.2	71.3	Unique	2.93	High	0	0.01128
	FALSE	High	[R].ILSAENIPNLPPGGGLAGK.[R]	1xLabel:13C(6)15N(2) [K19]		1.39847e-05	0	1	1	4	O75688	O75688 [341-359]	0	1826.03	Peak Found	Peak Found	High	0.681	0.965	1.417	113.4	77.2	109.4	Unique	3.69	High	0	1.203e-05
	FALSE	High	[R].ILSAENIPNLPPGGGLAGK.[R]	1xDeamidated [N]; 1xLabel:13C(6)15N(2) [K19]		0.0125889	0	1	1	2	O75688	O75688 [341-359]	0	1827.01	Not Found	Not Found	Not Found							No Quan Values	3.85	High	0	0.01218
	FALSE	High	[K].CVDGKGPTEQLVSPEPEVYEILR.[A]	1xCarbamidomethyl [C1]		8.62102e-05	0	1	1	1	O75688	O75688 [209-231]	1	2615.3	High	Peak Found	Peak Found							No Quan Values	5.23	High	0	7.638e-05
	FALSE	High	[R].VANYCSTHLLEHITTNEDFR.[A]	1xCarbamidomethyl [C5]; 1xLabel:13C(6) [R20]		0.00237693	0	1	1	1	O75688	O75688 [67-86]	0	2426.15	Not Found	High	Peak Found	100	100	0.701		176.4	123.6	Unique	1.97	High	0	0.002223
	FALSE	High	[K].HIYFINCGDSR.[A]	1xCarbamidomethyl [C7]; 1xLabel:13C(6)15N(4) [R11]		0.0282114	0	1	1	1	O75688	O75688 [143-153]	0	1391.64	Peak Found	Peak Found	High	0.581	0.914	1.574	120.2	69.8	109.9	Unique	1.62	High	0	0.02759
	FALSE	High	[R].SGSTAVGVMISPK.[H]			0.000166127	0	1	1	1	O75688	O75688 [130-142]	0	1233.65	High	Peak Found	Peak Found	0.913	0.669	0.733	116.2	106.1	77.7	Unique	3.01	High	0	0.0001488
	FALSE	High	[R].SGSTAVGVMISPK.[H]	1xLabel:2H(4) [K13]		0.0014864	0	1	1	1	O75688	O75688 [130-142]	0	1237.68	Peak Found	High	Peak Found	0.827	0.518	0.626	128	105.8	66.3	Unique	2.48	High	0	0.001384
	FALSE	High	[R].SGSTAVGVMISPK.[H]	1xLabel:13C(6)15N(2) [K13]		0.00125226	0	1	1	2	O75688	O75688 [130-142]	0	1241.66	Peak Found	Peak Found	High							No Quan Values	2.97	High	0	0.001161
	FALSE	High	[R].ALGDYDYK.[C]			0.0208406	0	1	1	1	O75688	O75688 [201-208]	0	944.436	High	Peak Found	Peak Found	0.731	1.184	1.62	102.9	75.2	121.8	Unique	1.38	High	0	0.02029
	FALSE	High	[K].DSELDKHLESR.[V]	1xLabel:13C(6) [R11]; 1xLabel:2H(4) [K6]		0.0269904	0	1	1	1	O75688	O75688 [309-319]	1	1338.69	Peak Found	High	Peak Found	1.148	1.525	1.328	81.7	93.8	124.6	Unique	2.84	High	0	0.02627
	FALSE	High	[R].IQNAGGSVMIQR.[V]			0.000308413	0	1	2	1	O75688	O75688 [180-191]	0	1273.67	High	Not Found	Not Found	0.01	0.01		300			Unique	3.22	High	0	0.0002794
	FALSE	High	[R].IQNAGGSVMIQR.[V]	1xLabel:13C(6)15N(4) [R12]		4.1835e-05	0	1	2	1	O75688	O75688 [180-191]	0	1283.68	Not Found	Not Found	Not Found							No Quan Values	3.77	High	0	3.665e-05
	FALSE	High	[R].IQNAGGSVMIQR.[V]	1xOxidation [M9]		0.0322103	0	1	2	1	O75688	O75688 [180-191]	0	1289.66	Not Found	Not Found	Not Found							No Quan Values	2.1	High	0	0.03162
	FALSE	High	[R].VNGSLAVSR.[A]			0.00576663	0	1	2	1	O75688	O75688 [192-200]	0	902.505	High	Peak Found	Peak Found	1.018	1.142	1.121	94.9	96.7	108.4	Unique	2.8	High	0	0.005486
	FALSE	High	[R].QLLEEMLTSYR.[L]	1xLabel:13C(6)15N(4) [R11]		0.00457817	0	1	1	1	O75688	O75688 [409-419]	0	1392.71	Peak Found	Peak Found	High							No Quan Values	3.5	High	0	0.004324
	FALSE	High	[R].QLLEEMLTSYR.[L]			0.00508115	0	1	1	1	O75688	O75688 [409-419]	0	1382.7	High	Peak Found	Peak Found	1.08	1.373	1.271	86.9	93.9	119.3	Unique	3.74	High	0	0.004841
	FALSE	High	[K].SGSALELSVENVK.[N]	1xLabel:13C(6)15N(2) [K13]		0.00388634	0	1	1	1	O75688	O75688 [91-103]	0	1340.71	Peak Found	Peak Found	High	2.952	1.565	0.53	54.4	160.5	85.1	Unique	2.35	High	0	0.00367
	FALSE	High	[K].SGSALELSVENVK.[N]			0.00055161	0	1	1	2	O75688	O75688 [91-103]	0	1332.7	High	Peak Found	Peak Found	1.612	1.335	0.828	76	122.5	101.4	Unique	3.92	High	0	0.0005053
	FALSE	High	[K].SGSALELSVENVK.[N]	1xLabel:2H(4) [K13]		0.0036074	0	1	1	1	O75688	O75688 [91-103]	0	1336.73	Not Found	Not Found	Not Found							No Quan Values	1.82	High	0	0.003417
	FALSE	High	[K].GPTEQLVSPEPEVYEILR.[A]			0.00630536	0	1	1	1	O75688	O75688 [214-231]	0	2056.06	High	Peak Found	Peak Found							No Quan Values	5.12	High	0	0.005988
	FALSE	High	[K].GPTEQLVSPEPEVYEILR.[A]	1xLabel:13C(6)15N(4) [R18]		0.000504413	0	1	1	1	O75688	O75688 [214-231]	0	2066.07	Peak Found	Peak Found	High	0.326	0.516	1.584	162.9	53	84	Unique	4.57	High	0	0.0004596
	FALSE	High	[K].GPTEQLVSPEPEVYEILR.[A]	1xLabel:13C(6) [R18]		0.000645076	0	1	1	1	O75688	O75688 [214-231]	0	2062.08	Peak Found	High	Peak Found	0.548	0.587	1.072	140.5	77	82.5	Unique	4.1	High	0	0.000593
	FALSE	High	[R].NVIEAVYSR.[L]	1xLabel:13C(6)15N(4) [R9]		0.00371649	0	1	1	1	O75688	O75688 [361-369]	0	1060.57	Not Found	Not Found	Not Found							No Quan Values	2.2	High	0	0.003508
	FALSE	High	[R].VEMEDAHTAVVGIPHGLEDWSFFAVYDGHAGSR.[V]	1xLabel:13C(6)15N(4) [R33]		6.02792e-05	0	1	1	1	O75688	O75688 [34-66]	0	3609.67	Peak Found	Peak Found	High	1.569	1.088	0.693	82	128.7	89.3	Unique	5.29	High	0	5.304e-05
	FALSE	High	[R].NVIEAVYSR.[L]	1xLabel:13C(6) [R9]		0.0499836	0.000669441	1	1	1	O75688	O75688 [361-369]	0	1056.58	Not Found	Not Found	Not Found							No Quan Values	2.07	High	0.0008757	0.04948
	FALSE	High	[R].NVIEAVYSR.[L]			0.058648	0.000669441	1	1	1	O75688	O75688 [361-369]	0	1050.56	High	Peak Found	Peak Found	2.485	2.866	1.154	47.2	117.4	135.4	Unique	1.88	High	0.0008757	0.05807
	FALSE	High	[R].VANYCSTHLLEHITTNEDFR.[A]	1xCarbamidomethyl [C5]		0.0883323	0.00262719	1	1	1	O75688	O75688 [67-86]	0	2420.13	Not Found	Not Found	Not Found							No Quan Values	1.39	High	0.002555	0.08766
High	P11142	Heat shock cognate 71 kDa protein OS=Homo sapiens GN=HSPA8 PE=1 SV=1	0	99.939	26.3158	15	44	13	646	70.9	5.52	1.002	1.418	1.416	0	0.5	0.5	87.7	87.9	124.4	1.94322e+07	1.94698e+07	2.7561e+07	14	12	12	9	1	102.1	15
	Checked	Confidence	Annotated Sequence	Modifications	Modifications in Master Proteins	Qvality PEP	Qvality q-value	# Protein Groups	# Proteins	# PSMs	Master Protein Accessions	Positions in Master Proteins	# Missed Cleavages	Theo. MH+ [Da]	Found in Sample: [S1] F1: Light, Sample, AUG	Found in Sample: [S2] F1: Medium, Sample, CGG	Found in Sample: [S3] F1: Heavy, Sample, GGGGCC	Abundance Ratio: (CGG) / (AUG)	Abundance Ratio: (GGGGCC) / (AUG)	Abundance Ratio: (GGGGCC) / (CGG)	Abundances (Scaled): F1: Light, Sample, AUG	Abundances (Scaled): F1: Medium, Sample, CGG	Abundances (Scaled): F1: Heavy, Sample, GGGGCC	Quan Info	XCorr A2 Sequest HT	Confidence A2 Sequest HT	Percolator q-Value A2 Sequest HT	Percolator PEP A2 Sequest HT
	FALSE	High	[R].IINEPTAAAIAYGLDKK.[GV]			5.92964e-07	0	1	2	1	P11142	P11142 [172-188]	1	1787.99	High	Peak Found	Peak Found							No Quan Values	5.27	High	0	4.841e-07
	FALSE	High	[R].IINEPTAAAIAYGLDKK.[GV]	2xLabel:13C(6)15N(2) [K16; K17]		3.57182e-07	0	1	2	1	P11142	P11142 [172-188]	1	1804.02	Peak Found	Peak Found	High							No Quan Values	5.69	High	0	2.9e-07
	FALSE	High	[R].IINEPTAAAIAYGLDKK.[GV]	2xLabel:2H(4) [K16; K17]		7.47685e-06	0	1	2	1	P11142	P11142 [172-188]	1	1796.04	Peak Found	High	Peak Found	2.936	1.627	0.554	53.9	158.3	87.7	Unique	5.34	High	0	6.362e-06
	FALSE	High	[R].ARFEELNADLFR.[G]			0.017708	0	1	2	1	P11142	P11142 [300-311]	1	1480.75	Not Found	Not Found	Not Found							No Quan Values	3.65	High	0	0.01722
	FALSE	High	[R].ARFEELNADLFR.[G]	2xLabel:13C(6) [R2; R12]		0.00382888	0	1	2	1	P11142	P11142 [300-311]	1	1492.79	Not Found	Not Found	Not Found							No Quan Values	4	High	0	0.003623
	FALSE	High	[K].NSLESYAFNMK.[A]			0.0024856	0	1	1	1	P11142	P11142 [540-550]	0	1303.6	High	Peak Found	Peak Found	0.73	1.373	1.881	96.7	70.6	132.7	Unique	3.29	High	0	0.002339
	FALSE	High	[K].NSLESYAFNMK.[A]	1xLabel:2H(4) [K11]		0.000635531	0	1	1	1	P11142	P11142 [540-550]	0	1307.62	Peak Found	High	Peak Found	1.567	1.18	0.753	80	125.5	94.5	Unique	3.02	High	0	0.0005822
	FALSE	High	[K].NSLESYAFNMK.[A]	1xLabel:13C(6)15N(2) [K11]		0.00280027	0	1	1	1	P11142	P11142 [540-550]	0	1311.61	Peak Found	Peak Found	High							No Quan Values	2.46	High	0	0.002635
	FALSE	High	[K].SFYPEEVSSMVLTK.[M]	1xLabel:13C(6)15N(2) [K14]		5.23189e-05	0	1	1	1	P11142	P11142 [113-126]	0	1624.8	Not Found	Not Found	Not Found							No Quan Values	2.81	High	0	4.605e-05
	FALSE	High	[K].SFYPEEVSSMVLTK.[M]	1xLabel:2H(4) [K14]		0.00313134	0	1	1	1	P11142	P11142 [113-126]	0	1620.81	Peak Found	High	Peak Found	0.949	2.152	2.269	73.2	69.4	157.5	Unique	2.22	High	0	0.002951
	FALSE	High	[K].SFYPEEVSSMVLTK.[M]			0.000164893	0	1	1	1	P11142	P11142 [113-126]	0	1616.79	Not Found	Not Found	Not Found							No Quan Values	2.94	High	0	0.0001477
	FALSE	High	[R].IINEPTAAAIAYGLDK.[KRG]			0.0038575	0	2	4	1	P11142; P11021	P11142 [172-187]; P11021 [198-213]	0	1659.9	High	Not Found	Not Found	0.01	0.01		300			Not Unique	2.31	High	0	0.003633
	FALSE	High	[R].IINEPTAAAIAYGLDK.[KRG]	1xLabel:13C(6)15N(2) [K16]		0.0017512	0	2	4	1	P11142; P11021	P11142 [172-187]; P11021 [198-213]	0	1667.91	Not Found	Not Found	Not Found							No Quan Values	2.47	High	0	0.001638
	FALSE	High	[K].LLQDFFNGK.[E]	1xLabel:2H(4) [K9]		0.0187891	0	1	3	1	P11142	P11142 [349-357]	0	1085.59	Peak Found	High	Peak Found	2.095	1.343	0.641	67.6	141.6	90.8	Unique	2	High	0	0.01825
	FALSE	High	[K].LLQDFFNGK.[E]	1xLabel:13C(6)15N(2) [K9]		0.00428141	0	1	3	1	P11142	P11142 [349-357]	0	1089.58	Peak Found	Peak Found	High							No Quan Values	2.41	High	0	0.004059
	FALSE	High	[K].LLQDFFNGK.[E]	1xDeamidated [N7]; 1xLabel:13C(6)15N(2) [K9]		0.00368891	0	1	3	2	P11142	P11142 [349-357]	0	1090.57	Not Found	Not Found	Not Found							No Quan Values	2.19	High	0	0.003493
	FALSE	High	[K].TVTNAVVTVPAYFNDSQR.[Q]			0.0122205	0	1	1	1	P11142	P11142 [138-155]	0	1982	Not Found	Not Found	Not Found							No Quan Values	1.9	High	0	0.01176
	FALSE	High	[K].TVTNAVVTVPAYFNDSQR.[Q]	1xLabel:13C(6) [R18]		0.0114304	0	1	1	1	P11142	P11142 [138-155]	0	1988.02	Peak Found	High	Peak Found	0.321	1.679	5.234	100	32.1	167.9	Unique	1.55	High	0	0.01099
	FALSE	High	[K].DAGTIAGLNVLR.[I]			0.000788878	0	1	1	1	P11142	P11142 [160-171]	0	1199.67	High	Peak Found	Peak Found	0.82	1.27	1.548	97.1	79.6	123.3	Unique	2.72	High	0	0.0007239
	FALSE	High	[K].DAGTIAGLNVLR.[I]	1xLabel:13C(6)15N(4) [R12]		0.00547385	0	1	1	1	P11142	P11142 [160-171]	0	1209.68	Peak Found	Peak Found	High							No Quan Values	3.34	High	0	0.005223
	FALSE	High	[K].DAGTIAGLNVLR.[I]	1xLabel:13C(6) [R12]		0.000228899	0	1	1	1	P11142	P11142 [160-171]	0	1205.69	Peak Found	High	Peak Found							No Quan Values	3.08	High	0	0.0002063
	FALSE	High	[R].FEELNADLFR.[G]	1xLabel:13C(6)15N(4) [R10]		0.000837347	0	1	2	1	P11142	P11142 [302-311]	0	1263.62	Peak Found	Peak Found	High	0.827	1.887	2.281	80.8	66.8	152.4	Unique	2.95	High	0	0.0007706
	FALSE	High	[K].EIAEAYLGK.[T]	1xLabel:13C(6)15N(2) [K9]		0.00874706	0	1	1	1	P11142	P11142 [129-137]	0	1001.54	Not Found	Not Found	Not Found							No Quan Values	1.87	High	0	0.008353
	FALSE	High	[K].SQIHDIVLVGGSTR.[I]	1xLabel:13C(6) [R14]		0.00447703	0	1	1	1	P11142	P11142 [329-342]	0	1487.83	Not Found	Not Found	Not Found							No Quan Values	2.51	High	0	0.004252
	FALSE	High	[K].SQIHDIVLVGGSTR.[I]	1xLabel:13C(6)15N(4) [R14]		0.00109505	0	1	1	1	P11142	P11142 [329-342]	0	1491.82	Peak Found	Peak Found	High	0.489	1.464	2.993	101.6	49.7	148.7	Unique	2.49	High	0	0.001015
	FALSE	High	[K].SQIHDIVLVGGSTR.[I]			0.0294868	0	1	1	1	P11142	P11142 [329-342]	0	1481.81	Not Found	Not Found	Not Found							No Quan Values	2.29	High	0	0.02886
	FALSE	High	[K].NQVAMNPTNTVFDAK.[R]			0.0317398	0	1	1	1	P11142	P11142 [57-71]	0	1649.8	Not Found	Not Found	Not Found							No Quan Values	1.57	High	0	0.0311
	FALSE	High	[K].NQVAMNPTNTVFDAK.[R]	1xLabel:13C(6)15N(2) [K15]		0.00612042	0	1	1	1	P11142	P11142 [57-71]	0	1657.81	Not Found	Not Found	Not Found							No Quan Values	2.41	High	0	0.005827
	FALSE	High	[R].TTPSYVAFTDTER.[L]	1xLabel:13C(6)15N(4) [R13]		0.00308503	0	2	6	1	P11142; P0DMV9	P11142 [37-49]; P0DMV9 [37-49]	0	1497.71	Peak Found	Peak Found	High	2.013	2.54	1.262	54	108.7	137.2	Not Unique	3.18	High	0	0.002901
	FALSE	High	[R].TTPSYVAFTDTER.[L]			0.000694994	0	2	6	2	P11142; P0DMV9	P11142 [37-49]; P0DMV9 [37-49]	0	1487.7	High	Peak Found	Peak Found	0.762	0.387	0.508	139.6	106.4	54	Not Unique	2.82	High	0	0.0006397
	FALSE	High	[K].HWPFMVVNDAGRPK.[V]	1xLabel:13C(6)15N(4) [R12]; 1xLabel:13C(6)15N(2) [K14]		0.0120404	0	1	1	2	P11142	P11142 [89-102]	0	1671.85	Peak Found	Peak Found	High							No Quan Values	2.48	High	0	0.01164
	FALSE	High	[K].HWPFMVVNDAGRPK.[V]			0.0104554	0	1	1	2	P11142	P11142 [89-102]	0	1653.83	High	Not Found	Not Found	0.01	0.01		300			Unique	2.33	High	0	0.01003
	FALSE	High	[K].LLQDFFNGK.[E]			0.0425675	0.000669441	1	3	1	P11142	P11142 [349-357]	0	1081.57	High	Peak Found	Peak Found	0.583	2.514	4.315	73.2	42.7	184.1	Unique	1.97	High	0.0008757	0.04197
	FALSE	High	[K].TVTNAVVTVPAYFNDSQR.[Q]	1xLabel:13C(6)15N(4) [R18]		0.0492605	0.000669441	1	1	2	P11142	P11142 [138-155]	0	1992.01	Not Found	Not Found	Not Found							No Quan Values	1.74	High	0.0008757	0.04995
	FALSE	High	[R].ARFEELNADLFR.[G]	2xLabel:13C(6)15N(4) [R2; R12]		0.0712715	0.00220995	1	2	1	P11142	P11142 [300-311]	1	1500.77	Not Found	Not Found	Not Found							No Quan Values	3.71	High	0.002204	0.07069
	FALSE	High	[K].HWPFMVVNDAGRPK.[V]	1xLabel:13C(6) [R12]; 1xLabel:2H(4) [K14]		0.0955038	0.00262719	1	1	1	P11142	P11142 [89-102]	0	1663.88	Peak Found	High	Peak Found	0.932	2.931	3.145	61.7	57.5	180.8	Unique	1.85	High	0.002555	0.09525
	FALSE	High	[R].RFDDAVVQSDMK.[H]	1xLabel:13C(6) [R1]; 1xLabel:2H(4) [K12]		0.0902363	0.00262719	1	1	1	P11142	P11142 [77-88]	1	1420.71	Peak Found	High	Peak Found	1.735	1.653	0.952	68.4	118.6	113	Unique	1.68	High	0.002555	0.08968
	FALSE	High	[K].TVTNAVVTVPAYFNDSQR.[Q]	1xDeamidated [N]; 1xLabel:13C(6)15N(4) [R18]		0.0955038	0.00262719	1	1	2	P11142	P11142 [138-155]	0	1992.99	Not Found	Not Found	Not Found							No Quan Values	2.35	High	0.002555	0.09522
High	Q15208	Serine/threonine-protein kinase 38 OS=Homo sapiens GN=STK38 PE=1 SV=1	0	94.659	43.0108	14	35	13	465	54.2	7.15	1.652	0.999	0.605	0.72	0	-0.73	82.2	135.7	82.1	2.11196e+07	3.48895e+07	2.10961e+07	10	12	9	14.317	0	112.97	14
	Checked	Confidence	Annotated Sequence	Modifications	Modifications in Master Proteins	Qvality PEP	Qvality q-value	# Protein Groups	# Proteins	# PSMs	Master Protein Accessions	Positions in Master Proteins	# Missed Cleavages	Theo. MH+ [Da]	Found in Sample: [S1] F1: Light, Sample, AUG	Found in Sample: [S2] F1: Medium, Sample, CGG	Found in Sample: [S3] F1: Heavy, Sample, GGGGCC	Abundance Ratio: (CGG) / (AUG)	Abundance Ratio: (GGGGCC) / (AUG)	Abundance Ratio: (GGGGCC) / (CGG)	Abundances (Scaled): F1: Light, Sample, AUG	Abundances (Scaled): F1: Medium, Sample, CGG	Abundances (Scaled): F1: Heavy, Sample, GGGGCC	Quan Info	XCorr A2 Sequest HT	Confidence A2 Sequest HT	Percolator q-Value A2 Sequest HT	Percolator PEP A2 Sequest HT
	FALSE	High	[K].VTLENFYSNLIAQHEER.[E]	1xLabel:13C(6) [R17]		3.7913e-07	0	1	1	2	Q15208	Q15208 [25-41]	0	2069.04	Not Found	High	Not Found	100		0.01		300		Unique	5.83	High	0	3.078e-07
	FALSE	High	[K].VTLENFYSNLIAQHEER.[E]			8.55047e-06	0	1	1	2	Q15208	Q15208 [25-41]	0	2063.02	High	Peak Found	Peak Found	1.513	1.411	0.933	76.5	115.7	107.9	Unique	4.22	High	0	7.298e-06
	FALSE	High	[K].VTLENFYSNLIAQHEER.[E]	1xLabel:13C(6)15N(4) [R17]		3.68275e-06	0	1	1	2	Q15208	Q15208 [25-41]	0	2073.03	Peak Found	Peak Found	High							No Quan Values	5	High	0	4.484e-06
	FALSE	High	[R].TRLGLEDFESLK.[V]	1xLabel:13C(6) [R2]; 1xLabel:2H(4) [K12]		0.020687	0	1	1	1	Q15208	Q15208 [82-93]	1	1417.79	Peak Found	High	Peak Found	2.395	1.495	0.624	61.4	146.9	91.7	Unique	2.61	High	0	0.02015
	FALSE	High	[R].NLNHSLPSDFTFQNMNSK.[R]	1xLabel:2H(4) [K18]		0.03544	0	1	1	1	Q15208	Q15208 [248-265]	0	2098	Peak Found	High	Peak Found	0.401	0.554	1.382	153.5	61.5	85	Unique	2.64	High	0	0.03466
	FALSE	High	[R].NLNHSLPSDFTFQNMNSK.[R]	1xLabel:13C(6)15N(2) [K18]		0.00388634	0	1	1	1	Q15208	Q15208 [248-265]	0	2101.99	Not Found	Not Found	Not Found							No Quan Values	2.7	High	0	0.003682
	FALSE	High	[K].SIDDTSNFDEFPESDILKPTVATSNHPETDYK.[N]	1xDeamidated [N7]; 2xLabel:13C(6)15N(2) [K18; K32]		0.0121301	0	1	1	1	Q15208	Q15208 [403-434]	0	3629.66	Not Found	Not Found	Not Found							No Quan Values	2.94	High	0	0.01166
	FALSE	High	[K].LSDFGLCTGLK.[K]	1xCarbamidomethyl [C7]; 1xLabel:13C(6)15N(2) [K11]		0.00444382	0	2	2	1	Q9Y2H1; Q15208	Q9Y2H1 [229-239]; Q15208 [228-238]	0	1218.63	Not Found	Not Found	Not Found							No Quan Values	2.39	High	0	0.00422
	FALSE	High	[K].LSDFGLCTGLK.[K]	1xCarbamidomethyl [C7]; 1xLabel:2H(4) [K11]		0.00140037	0	2	2	1	Q9Y2H1; Q15208	Q9Y2H1 [229-239]; Q15208 [228-238]	0	1214.64	Not Found	Not Found	Not Found							No Quan Values	2.27	High	0	0.001306
	FALSE	High	[K].LSDFGLCTGLK.[K]	1xCarbamidomethyl [C7]		0.00155437	0	2	2	1	Q9Y2H1; Q15208	Q9Y2H1 [229-239]; Q15208 [228-238]	0	1210.61	Not Found	Not Found	Not Found							No Quan Values	2.38	High	0	0.001446
	FALSE	High	[K].SNSFFEGVDWEHIR.[E]			5.39024e-05	0	1	1	1	Q15208	Q15208 [378-391]	0	1722.79	High	Peak Found	Peak Found							No Quan Values	3.42	High	0	4.747e-05
	FALSE	High	[K].SNSFFEGVDWEHIR.[E]	1xLabel:13C(6) [R14]		7.2572e-06	0	1	1	1	Q15208	Q15208 [378-391]	0	1728.81	Peak Found	High	Peak Found							No Quan Values	4.02	High	0	6.172e-06
	FALSE	High	[K].SNSFFEGVDWEHIR.[E]	1xLabel:13C(6)15N(4) [R14]		9.21922e-05	0	1	1	1	Q15208	Q15208 [378-391]	0	1732.8	Peak Found	Peak Found	High	0.268	0.602	2.243	160.5	43	96.5	Unique	4.18	High	0	8.209e-05
	FALSE	High	[K].SNSFFEGVDWEHIR.[E]	1xDeamidated [N2]; 1xLabel:13C(6)15N(4) [R14]		0.0019008	0	1	1	1	Q15208	Q15208 [378-391]	0	1733.78	Not Found	Not Found	Not Found							No Quan Values	3.43	High	0	0.001782
	FALSE	High	[R].IGAPGVEEIK.[S]			0.0102249	0	1	1	1	Q15208	Q15208 [368-377]	0	1012.57	High	Peak Found	Peak Found							No Quan Values	2.24	High	0	0.00979
	FALSE	High	[K].DTGHVYAMK.[I]	1xLabel:13C(6)15N(2) [K9]		0.0273915	0	1	1	1	Q15208	Q15208 [110-118]	0	1029.49	Not Found	Not Found	Not Found							No Quan Values	3.22	High	0	0.02677
	FALSE	High	[K].VMEEEGLKDEEKR.[L]	1xLabel:13C(6) [R13]; 2xLabel:2H(4) [K8; K12]		0.00303941	0	1	1	1	Q15208	Q15208 [51-63]	2	1605.83	Not Found	Not Found	Not Found							No Quan Values	3.33	High	0	0.002862
	FALSE	High	[K].KDTLTEEETQFYIAETVLAIDSIHQLGFIHR.[D]	1xDeamidated [Q10]; 1xLabel:13C(6) [R31]; 1xLabel:2H(4) [K1]		4.24309e-06	0	1	1	1	Q15208	Q15208 [181-211]	1	3628.88	Not Found	High	Not Found	100		0.01		300		Unique	7.05	High	0	3.593e-06
	FALSE	High	[K].KDTLTEEETQFYIAETVLAIDSIHQLGFIHR.[D]	1xDeamidated [Q10]		4.34236e-05	0	1	1	1	Q15208	Q15208 [181-211]	1	3618.83	Not Found	Not Found	Not Found							No Quan Values	4.74	High	0	3.799e-05
	FALSE	High	[K].KDTLTEEETQFYIAETVLAIDSIHQLGFIHR.[D]			4.33571e-07	0	1	1	1	Q15208	Q15208 [181-211]	1	3617.85	Not Found	Not Found	Not Found							No Quan Values	8.24	High	0	3.524e-07
	FALSE	High	[K].KDTLTEEETQFYIAETVLAIDSIHQLGFIHR.[D]	1xDeamidated [Q10]; 1xLabel:13C(6)15N(4) [R31]; 1xLabel:13C(6)15N(2) [K1]		7.41563e-07	0	1	1	1	Q15208	Q15208 [181-211]	1	3636.86	Not Found	Not Found	Not Found							No Quan Values	7.88	High	0	6.105e-07
	FALSE	High	[R].LGLEDFESLK.[V]	1xLabel:2H(4) [K10]		0.000888794	0	1	1	1	Q15208	Q15208 [84-93]	0	1154.62	Not Found	High	Not Found	100		0.01		300		Unique	2.59	High	0	0.0008228
	FALSE	High	[R].LGLEDFESLK.[V]	1xLabel:13C(6)15N(2) [K10]		0.0032021	0	1	1	1	Q15208	Q15208 [84-93]	0	1158.61	Peak Found	Peak Found	High							No Quan Values	2.37	High	0	0.003021
	FALSE	High	[R].LGLEDFESLK.[V]			0.00382888	0	1	1	1	Q15208	Q15208 [84-93]	0	1150.6	High	Peak Found	Peak Found	0.288	0.373	1.295	180.6	52	67.4	Unique	2.58	High	0	0.003614
	FALSE	High	[R].TRLGLEDFESLK.[V]			0.0389868	0.000669441	1	1	1	Q15208	Q15208 [82-93]	1	1407.75	Not Found	Not Found	Not Found							No Quan Values	2.43	High	0.0008757	0.03819
	FALSE	High	[K].ETLTFPPEVPISEK.[A]			0.0644315	0.00220995	1	1	1	Q15208	Q15208 [339-352]	0	1586.83	High	Not Found	Not Found	0.01	0.01		300			Unique	1.98	High	0.002204	0.06369
	FALSE	High	[R].ERPAAISIEIK.[S]	1xLabel:13C(6)15N(4) [R2]; 1xLabel:13C(6)15N(2) [K11]		0.0667988	0.00220995	1	1	1	Q15208	Q15208 [392-402]	0	1244.73	Peak Found	Peak Found	High	1.122	1.362	1.214	86.1	96.6	117.3	Unique	1.79	High	0.002204	0.0661
	FALSE	High	[K].SIDDTSNFDEFPESDILKPTVATSNHPETDYK.[N]	2xDeamidated [N7; N25]		0.0765764	0.00250075	1	1	1	Q15208	Q15208 [403-434]	0	3614.62	Not Found	Not Found	Not Found							No Quan Values	2.64	High	0.002555	0.07629
	FALSE	High	[K].SIDDTSNFDEFPESDILKPTVATSNHPETDYK.[N]			0.0771271	0.00262719	1	1	1	Q15208	Q15208 [403-434]	0	3612.65	Not Found	Not Found	Not Found							No Quan Values	2.32	High	0.002555	0.07678
	FALSE	High	[R].IGAPGVEEIK.[S]	1xLabel:13C(6)15N(2) [K10]		0.0805112	0.00262719	1	1	1	Q15208	Q15208 [368-377]	0	1020.58	Peak Found	Peak Found	High	7.628	6.748	0.885	19.5	148.8	131.7	Unique	1.3	High	0.002555	0.0803
	FALSE	High	[R].IGAPGVEEIK.[S]	1xLabel:2H(4) [K10]		0.103947	0.00309388	1	1	1	Q15208	Q15208 [368-377]	0	1016.59	Peak Found	High	Peak Found	2.379	1.636	0.688	59.8	142.3	97.9	Unique	2.05	High	0.002961	0.1039
	FALSE	High	[R].GAIPSYMK.[A]			0.196164	0.0089447	1	1	1	Q15208	Q15208 [455-462]	0	866.444	High	Peak Found	Peak Found	0.316	1.05	3.324	126.8	40.1	133.2	Unique	0.7	High	0.008276	0.1974
High	P26368	Splicing factor U2AF 65 kDa subunit OS=Homo sapiens GN=U2AF2 PE=1 SV=4	0	93.601	40.4211	11	35	11	475	53.5	9.09	0.708	0.653	0.922	-0.5	-0.62	-0.12	127.1	90	82.9	1.97586e+08	1.39941e+08	1.28991e+08	10	9	9	23.041	0	113.74	11
	Checked	Confidence	Annotated Sequence	Modifications	Modifications in Master Proteins	Qvality PEP	Qvality q-value	# Protein Groups	# Proteins	# PSMs	Master Protein Accessions	Positions in Master Proteins	# Missed Cleavages	Theo. MH+ [Da]	Found in Sample: [S1] F1: Light, Sample, AUG	Found in Sample: [S2] F1: Medium, Sample, CGG	Found in Sample: [S3] F1: Heavy, Sample, GGGGCC	Abundance Ratio: (CGG) / (AUG)	Abundance Ratio: (GGGGCC) / (AUG)	Abundance Ratio: (GGGGCC) / (CGG)	Abundances (Scaled): F1: Light, Sample, AUG	Abundances (Scaled): F1: Medium, Sample, CGG	Abundances (Scaled): F1: Heavy, Sample, GGGGCC	Quan Info	XCorr A2 Sequest HT	Confidence A2 Sequest HT	Percolator q-Value A2 Sequest HT	Percolator PEP A2 Sequest HT
	FALSE	High	[K].SIEIPRPVDGVEVPGCGK.[I]	1xCarbamidomethyl [C16]		0.0036074	0	1	1	1	P26368	P26368 [414-431]	0	1908.98	High	Peak Found	Peak Found							No Quan Values	3.06	High	0	0.003399
	FALSE	High	[K].SIEIPRPVDGVEVPGCGK.[I]	1xCarbamidomethyl [C16]; 1xLabel:13C(6) [R6]; 1xLabel:2H(4) [K18]		0.00914611	0	1	1	1	P26368	P26368 [414-431]	0	1919.03	Peak Found	High	Peak Found	0.817	0.496	0.607	129.7	106	64.3	Unique	2.69	High	0	0.008757
	FALSE	High	[R].LGGLTQAPGNPVLAVQINQDK.[N]	1xDeamidated [Q/N]		0.00625861	0	1	1	3	P26368	P26368 [175-195]	0	2134.15	High	Not Found	Not Found	0.01	0.01		300			Unique	3.17	High	0	0.01031
	FALSE	High	[K].ELLTSFGPLK.[A]			0.00753811	0	1	1	1	P26368	P26368 [277-286]	0	1104.63	High	Peak Found	Peak Found	0.79	0.986	1.249	108.1	85.3	106.6	Unique	3.09	High	0	0.007204
	FALSE	High	[K].ELLTSFGPLK.[A]	1xLabel:13C(6)15N(2) [K10]		0.0247027	0	1	1	1	P26368	P26368 [277-286]	0	1112.64	Peak Found	Peak Found	High	1.512	1.735	1.148	70.6	106.8	122.6	Unique	2.92	High	0	0.02414
	FALSE	High	[K].ELLTSFGPLK.[A]	1xLabel:2H(4) [K10]		0.0186504	0	1	1	1	P26368	P26368 [277-286]	0	1108.66	Peak Found	High	Peak Found							No Quan Values	2.07	High	0	0.01808
	FALSE	High	[R].RPHDYQPLPGMSENPSVYVPGVVSTVVPDSAHK.[L]	1xDeamidated [N14]; 1xLabel:13C(6) [R1]; 1xLabel:2H(4) [K33]		0.0154962	0	1	1	1	P26368	P26368 [228-260]	0	3570.79	Not Found	Not Found	Not Found							No Quan Values	1.97	High	0	0.01497
	FALSE	High	[R].RPHDYQPLPGMSENPSVYVPGVVSTVVPDSAHK.[L]	1xDeamidated [N14]; 1xLabel:13C(6)15N(4) [R1]; 1xLabel:13C(6)15N(2) [K33]		0.00241261	0	1	1	1	P26368	P26368 [228-260]	0	3578.77	Not Found	Not Found	Not Found							No Quan Values	4.41	High	0	0.002271
	FALSE	High	[R].RPHDYQPLPGMSENPSVYVPGVVSTVVPDSAHK.[L]	1xDeamidated [N14]		0.00184497	0	1	1	1	P26368	P26368 [228-260]	0	3560.75	Not Found	Not Found	Not Found							No Quan Values	3.44	High	0	0.001723
	FALSE	High	[R].RPHDYQPLPGMSENPSVYVPGVVSTVVPDSAHK.[L]			5.85084e-05	0	1	1	2	P26368	P26368 [228-260]	0	3559.76	Not Found	Not Found	Not Found							No Quan Values	5.2	High	0	5.147e-05
	FALSE	High	[K].LFIGGLPNYLNDDQVKELLTSFGPLK.[A]	2xLabel:13C(6)15N(2) [K16; K26]		9.49102e-06	0	1	1	1	P26368	P26368 [261-286]	1	2907.58	Not Found	Not Found	Not Found							No Quan Values	5.62	High	0	8.124e-06
	FALSE	High	[K].LFIGGLPNYLNDDQVKELLTSFGPLK.[A]	2xLabel:2H(4) [K16; K26]		1.30673e-06	0	1	1	1	P26368	P26368 [261-286]	1	2899.61	Peak Found	High	Peak Found	0.513	0.348	0.678	161.2	82.8	56.1	Unique	6.16	High	0	1.081e-06
	FALSE	High	[K].LFIGGLPNYLNDDQVKELLTSFGPLK.[A]	1xDeamidated [N]		2.60969e-08	0	1	1	2	P26368	P26368 [261-286]	1	2892.54	Not Found	Not Found	Not Found							No Quan Values	7.21	High	0	2.026e-08
	FALSE	High	[K].LFIGGLPNYLNDDQVKELLTSFGPLK.[A]			5.10444e-08	0	1	1	1	P26368	P26368 [261-286]	1	2891.56	High	Peak Found	Peak Found							No Quan Values	5.8	High	0	4.021e-08
	FALSE	High	[R].LYVGNIPFGITEEAMMDFFNAQMR.[L]			5.23189e-05	0	1	1	1	P26368	P26368 [151-174]	0	2794.3	Not Found	Not Found	Not Found							No Quan Values	4.92	High	0	4.607e-05
	FALSE	High	[R].LYVGNIPFGITEEAMMDFFNAQMR.[L]	1xLabel:13C(6) [R24]		1.30773e-05	0	1	1	1	P26368	P26368 [151-174]	0	2800.32	Not Found	Not Found	Not Found							No Quan Values	5.06	High	0	1.125e-05
	FALSE	High	[R].LYVGNIPFGITEEAMMDFFNAQMR.[L]	1xDeamidated [N5]; 1xLabel:13C(6)15N(4) [R24]		0.00444382	0	1	1	1	P26368	P26368 [151-174]	0	2805.3	Not Found	Not Found	Not Found							No Quan Values	5.01	High	0	0.00421
	FALSE	High	[R].LYVGNIPFGITEEAMMDFFNAQMR.[L]	1xLabel:13C(6)15N(4) [R24]		2.33899e-05	0	1	1	1	P26368	P26368 [151-174]	0	2804.31	Not Found	Not Found	Not Found							No Quan Values	5.55	High	0	2.031e-05
	FALSE	High	[K].AMQAAGQIPATALLPTMTPDGLAVTPTPVPVVGSQMTR.[Q]			4.74142e-07	0	1	1	1	P26368	P26368 [109-146]	0	3788.97	High	Peak Found	Peak Found	0.33	0.419	1.271	171.6	56.5	71.8	Unique	7.02	High	0	3.859e-07
	FALSE	High	[K].LFIGGLPNYLNDDQVK.[E]	1xLabel:13C(6)15N(2) [K16]		6.89349e-05	0	1	1	1	P26368	P26368 [261-276]	0	1813.96	Peak Found	Peak Found	High	0.793	0.773	0.975	116.9	92.7	90.4	Unique	4.47	High	0	6.114e-05
	FALSE	High	[K].LFIGGLPNYLNDDQVK.[E]	1xLabel:2H(4) [K16]		0.000218887	0	1	1	1	P26368	P26368 [261-276]	0	1809.97	Peak Found	High	Peak Found							No Quan Values	4.57	High	0	0.0001973
	FALSE	High	[K].LFIGGLPNYLNDDQVK.[E]			5.04048e-05	0	1	1	1	P26368	P26368 [261-276]	0	1805.94	High	Peak Found	Peak Found							No Quan Values	4.49	High	0	4.436e-05
	FALSE	High	[R].LYVGNIPFGITEEAMMDFFNAQMR.[L]	1xDeamidated [N20]; 1xLabel:13C(6) [R24]		0.0549408	0.000669441	1	1	1	P26368	P26368 [151-174]	0	2801.31	Peak Found	High	Peak Found	1.095	0.26	0.237	127.4	139.5	33.1	Unique	3.3	High	0.0008757	0.05413
	FALSE	High	[R].LGGLTQAPGNPVLAVQINQDK.[N]	1xLabel:13C(6)15N(2) [K21]		0.0590745	0.000669441	1	1	1	P26368	P26368 [175-195]	0	2141.18	Not Found	Not Found	Not Found							No Quan Values	2.28	High	0.001166	0.05852
	FALSE	High	[R].SVDETTQAMAFDGIIFQGQSLK.[I]	1xLabel:13C(6)15N(2) [K22]		0.0553413	0.000669441	1	1	1	P26368	P26368 [204-225]	0	2394.17	Peak Found	Peak Found	High	2.007	1.613	0.803	64.9	130.3	104.7	Unique	2.09	High	0.0008757	0.05486
	FALSE	High	[R].LYVGNIPFGITEEAMMDFFNAQMR.[L]	1xDeamidated [N5]; 1xOxidation [M]; 1xLabel:13C(6)15N(4) [R24]		0.0663188	0.00220995	1	1	2	P26368	P26368 [151-174]	0	2821.29	Not Found	Not Found	Not Found							No Quan Values	2.28	High	0.003574	0.1378
	FALSE	High	[K].IRRPHDYQPLPGMSENPSVYVPGVVSTVVPDSAHK.[L]	1xDeamidated [N16]		0.0663188	0.00220995	1	1	1	P26368	P26368 [226-260]	1	3829.93	Not Found	Not Found	Not Found							No Quan Values	2.71	High	0.002204	0.06578
	FALSE	High	[K].NFAFLEFR.[S]	1xLabel:13C(6) [R8]		0.103217	0.00309388	1	1	1	P26368	P26368 [196-203]	0	1049.55	Peak Found	High	Peak Found							No Quan Values	2.48	High	0.002961	0.1034
	FALSE	High	[K].NFAFLEFR.[S]			0.15009	0.00430091	1	1	1	P26368	P26368 [196-203]	0	1043.53	High	Peak Found	Peak Found	0.546	0.982	1.797	118.7	64.8	116.5	Unique	2.42	High	0.004002	0.1513
	FALSE	High	[K].SIEIPRPVDGVEVPGCGK.[I]	1xCarbamidomethyl [C16]; 1xLabel:13C(6)15N(4) [R6]; 1xLabel:13C(6)15N(2) [K18]		0.192331	0.0089447	1	1	1	P26368	P26368 [414-431]	0	1927.01	Not Found	Not Found	Not Found							No Quan Values	1.74	High	0.008276	0.1938
High	P49368	T-complex protein 1 subunit gamma OS=Homo sapiens GN=CCT3 PE=1 SV=4	0	93.114	36.8807	15	38	15	545	60.5	6.49	0.682	1.117	1.637	-0.55	0.16	0.71	107.2	73.1	119.7	1.03495e+08	7.06216e+07	1.15608e+08	17	17	17	6.848	0	91.86	15
	Checked	Confidence	Annotated Sequence	Modifications	Modifications in Master Proteins	Qvality PEP	Qvality q-value	# Protein Groups	# Proteins	# PSMs	Master Protein Accessions	Positions in Master Proteins	# Missed Cleavages	Theo. MH+ [Da]	Found in Sample: [S1] F1: Light, Sample, AUG	Found in Sample: [S2] F1: Medium, Sample, CGG	Found in Sample: [S3] F1: Heavy, Sample, GGGGCC	Abundance Ratio: (CGG) / (AUG)	Abundance Ratio: (GGGGCC) / (AUG)	Abundance Ratio: (GGGGCC) / (CGG)	Abundances (Scaled): F1: Light, Sample, AUG	Abundances (Scaled): F1: Medium, Sample, CGG	Abundances (Scaled): F1: Heavy, Sample, GGGGCC	Quan Info	XCorr A2 Sequest HT	Confidence A2 Sequest HT	Percolator q-Value A2 Sequest HT	Percolator PEP A2 Sequest HT
	FALSE	High	[K].TAVETAVLLLR.[I]			0.00055161	0	1	1	1	P49368	P49368 [508-518]	0	1185.72	High	Peak Found	Peak Found	0.367	0.881	2.403	133.5	48.9	117.6	Unique	3.23	High	0	0.0005069
	FALSE	High	[K].TAVETAVLLLR.[I]	1xLabel:13C(6)15N(4) [R11]		0.00120645	0	1	1	2	P49368	P49368 [508-518]	0	1195.73	Peak Found	Peak Found	High	1.057	1.293	1.224	89.6	94.6	115.8	Unique	2.95	High	0	0.001117
	FALSE	High	[R].AVAQALEVIPR.[T]	1xLabel:13C(6) [R11]		0.00078302	0	1	1	1	P49368	P49368 [439-449]	0	1172.71	Not Found	Not Found	Not Found							No Quan Values	2.26	High	0	0.0007234
	FALSE	High	[R].AVAQALEVIPR.[T]	1xLabel:13C(6)15N(4) [R11]		0.000716026	0	1	1	1	P49368	P49368 [439-449]	0	1176.7	Not Found	Not Found	Not Found							No Quan Values	2.35	High	0	0.0006604
	FALSE	High	[R].AVAQALEVIPR.[T]			0.000869141	0	1	1	1	P49368	P49368 [439-449]	0	1166.69	High	Peak Found	Peak Found	0.862	1.03	1.195	103.7	89.4	106.9	Unique	2.72	High	0	0.0008024
	FALSE	High	[R].IVSRPEELREDDVGTGAGLLEIK.[K]	2xLabel:13C(6)15N(4) [R4; R9]; 1xLabel:13C(6)15N(2) [K23]		0.000337271	0	1	1	1	P49368	P49368 [331-353]	1	2524.36	Not Found	Not Found	Not Found							No Quan Values	3.41	High	0	0.0003068
	FALSE	High	[K].AMTGVEQWPYR.[A]			0.00137965	0	1	1	1	P49368	P49368 [428-438]	0	1337.63	High	Peak Found	Peak Found							No Quan Values	1.9	High	0	0.001284
	FALSE	High	[K].AMTGVEQWPYR.[A]	1xLabel:13C(6) [R11]		0.00454421	0	1	1	1	P49368	P49368 [428-438]	0	1343.65	Peak Found	High	Peak Found	1.262	0.941	0.746	93.7	118.2	88.2	Unique	1.89	High	0	0.004316
	FALSE	High	[K].AMTGVEQWPYR.[A]	1xLabel:13C(6)15N(4) [R11]		0.00710256	0	1	1	1	P49368	P49368 [428-438]	0	1347.64	Peak Found	Peak Found	High	0.822	1.295	1.576	96.3	79.1	124.7	Unique	2.65	High	0	0.006768
	FALSE	High	[R].IVLLDSSLEYK.[K]	1xLabel:2H(4) [K11]		0.0162012	0	1	1	1	P49368	P49368 [238-248]	0	1283.74	Not Found	Not Found	Not Found							No Quan Values	1.76	High	0	0.0157
	FALSE	High	[R].IVLLDSSLEYK.[K]	1xLabel:13C(6)15N(2) [K11]		0.0012998	0	1	1	1	P49368	P49368 [238-248]	0	1287.73	Peak Found	Peak Found	High							No Quan Values	2.21	High	0	0.00121
	FALSE	High	[K].ALDDMISTLK.[K]			0.000936396	0	1	1	1	P49368	P49368 [129-138]	0	1106.58	High	Peak Found	Peak Found	1.33	2.307	1.734	64.7	86.1	149.3	Unique	2.32	High	0	0.000862
	FALSE	High	[K].ALDDMISTLK.[K]	1xLabel:2H(4) [K10]		0.00282121	0	1	1	1	P49368	P49368 [129-138]	0	1110.6	Peak Found	High	Peak Found	4.006	1.427	0.356	46.6	186.8	66.5	Unique	2.45	High	0	0.002644
	FALSE	High	[K].IPGGIIEDSCVLR.[G]	1xCarbamidomethyl [C10]; 1xLabel:13C(6)15N(4) [R13]		0.000626127	0	1	1	1	P49368	P49368 [204-216]	0	1438.76	Not Found	Not Found	Not Found							No Quan Values	3.25	High	0	0.0005727
	FALSE	High	[K].IPGGIIEDSCVLR.[G]	1xCarbamidomethyl [C10]		0.00576663	0	1	1	1	P49368	P49368 [204-216]	0	1428.75	High	Peak Found	Peak Found	1.074	1.376	1.282	87	93.4	119.7	Unique	2.38	High	0	0.005498
	FALSE	High	[K].GISDLAQHYLMR.[A]			0.000444381	0	1	1	1	P49368	P49368 [295-306]	0	1403.71	Not Found	Not Found	Not Found							No Quan Values	2.61	High	0	0.0004063
	FALSE	High	[K].GISDLAQHYLMR.[A]	1xLabel:13C(6) [R12]		0.000598742	0	1	1	1	P49368	P49368 [295-306]	0	1409.73	Not Found	Not Found	Not Found							No Quan Values	3.25	High	0	0.0005503
	FALSE	High	[K].GISDLAQHYLMR.[A]	1xLabel:13C(6)15N(4) [R12]		0.000139953	0	1	1	1	P49368	P49368 [295-306]	0	1413.72	Not Found	Not Found	Not Found							No Quan Values	3.17	High	0	0.000125
	FALSE	High	[K].EILSEVER.[N]	1xLabel:13C(6) [R8]		0.013065	0	1	1	1	P49368	P49368 [382-389]	0	980.535	Peak Found	High	Peak Found	3.471	3.961	1.141	35.6	123.5	140.9	Unique	1.68	High	0	0.01258
	FALSE	High	[K].EILSEVER.[N]	1xLabel:13C(6)15N(4) [R8]		0.0171909	0	1	1	1	P49368	P49368 [382-389]	0	984.524	Peak Found	Peak Found	High							No Quan Values	1.49	High	0	0.01664
	FALSE	High	[K].MLLDPMGGIVMTNDGNAILR.[E]	1xLabel:13C(6)15N(4) [R20]		0.00128057	0	1	1	1	P49368	P49368 [49-68]	0	2141.08	Peak Found	Peak Found	High	0.757	0.909	1.202	112.5	85.2	102.3	Unique	2.67	High	0	0.001184
	FALSE	High	[R].TLIQNCGASTIR.[L]	1xCarbamidomethyl [C6]; 1xLabel:13C(6)15N(4) [R12]		0.0119513	0	1	1	1	P49368	P49368 [450-461]	0	1343.7	Peak Found	Peak Found	High	1.336	1.977	1.48	69.6	92.9	137.5	Unique	1.66	High	0	0.01153
	FALSE	High	[-].MMGHRPVLVLSQNTK.[R]	1xLabel:13C(6) [R5]; 1xLabel:2H(4) [K15]; 1xAcetyl [N-Term]	P49368 1xAcetyl [N-Term]	0.000598742	0	1	1	1	P49368	P49368 [1-15]	0	1762.97	Peak Found	High	Peak Found							No Quan Values	4.13	High	0	0.0005468
	FALSE	High	[-].MMGHRPVLVLSQNTK.[R]	1xAcetyl [N-Term]	P49368 1xAcetyl [N-Term]	0.000334767	0	1	1	1	P49368	P49368 [1-15]	0	1752.92	High	Peak Found	Peak Found							No Quan Values	3.42	High	0	0.0003031
	FALSE	High	[-].MMGHRPVLVLSQNTK.[R]	1xLabel:13C(6)15N(4) [R5]; 1xLabel:13C(6)15N(2) [K15]; 1xAcetyl [N-Term]	P49368 1xAcetyl [N-Term]	9.9994e-06	0	1	1	1	P49368	P49368 [1-15]	0	1770.95	Peak Found	Peak Found	High	1.076	1.853	1.722	76.4	82.2	141.5	Unique	4.41	High	0	8.573e-06
	FALSE	High	[R].NVLLDPQLVPGGGASEMAVAHALTEK.[S]			2.6157e-05	0	1	1	1	P49368	P49368 [400-425]	0	2617.37	High	Peak Found	Peak Found							No Quan Values	5.04	High	0	2.282e-05
	FALSE	High	[R].NVLLDPQLVPGGGASEMAVAHALTEK.[S]	1xLabel:13C(6)15N(2) [K26]		0.000371589	0	1	1	1	P49368	P49368 [400-425]	0	2625.38	Peak Found	Peak Found	High	0.654	1.137	1.739	107.5	70.3	122.2	Unique	4.98	High	0	0.0003374
	FALSE	High	[K].ELGIWEPLAVK.[L]			0.024521	0	1	1	1	P49368	P49368 [492-502]	0	1254.71	High	Peak Found	Peak Found	0.683	0.895	1.311	116.4	79.5	104.2	Unique	2.37	High	0	0.0239
	FALSE	High	[K].ELGIWEPLAVK.[L]	1xLabel:2H(4) [K11]		0.0474971	0.000669441	1	1	1	P49368	P49368 [492-502]	0	1258.73	Not Found	Not Found	Not Found							No Quan Values	2.13	High	0.0008757	0.04677
	FALSE	High	[R].IVLLDSSLEYK.[K]			0.038702	0.000669441	1	1	1	P49368	P49368 [238-248]	0	1279.71	High	Peak Found	Peak Found	0.602	0.819	1.362	123.9	74.6	101.5	Unique	1.85	High	0.0008757	0.03789
	FALSE	High	[R].NVLLDPQLVPGGGASEMAVAHALTEK.[S]	1xDeamidated [Q7]		0.072825	0.00220995	1	1	1	P49368	P49368 [400-425]	0	2618.35	Not Found	Not Found	Not Found							No Quan Values	2.67	High	0.002204	0.07205
	FALSE	High	[RK].TLADLIR.[IT]	1xLabel:13C(6)15N(4) [R7]		0.0717858	0.00220995	1	2	2	P49368	P49368 [32-38]	0	811.491	Peak Found	Peak Found	High	4.963	7.348	1.481	22.5	111.8	165.6	Unique	1.34	High	0.002204	0.07122
	FALSE	High	[R].IVSRPEELREDDVGTGAGLLEIK.[K]	2xLabel:13C(6) [R4; R9]; 1xLabel:2H(4) [K23]		0.06305	0.00220995	1	1	1	P49368	P49368 [331-353]	1	2512.4	Not Found	Not Found	Not Found							No Quan Values	3.37	High	0.002204	0.0624
	FALSE	High	[K].ALDDMISTLK.[K]	1xLabel:13C(6)15N(2) [K10]		0.0765764	0.00250075	1	1	1	P49368	P49368 [129-138]	0	1114.59	Peak Found	Peak Found	High							No Quan Values	1.16	High	0.002555	0.0761
	FALSE	High	[K].ELGIWEPLAVK.[L]	1xLabel:13C(6)15N(2) [K11]		0.0799375	0.00262719	1	1	1	P49368	P49368 [492-502]	0	1262.72	Not Found	Not Found	Not Found							No Quan Values	2.26	High	0.002555	0.07966
	FALSE	High	[R].TLIQNCGASTIR.[L]	1xCarbamidomethyl [C6]; 1xLabel:13C(6) [R12]		0.168374	0.00661014	1	1	1	P49368	P49368 [450-461]	0	1339.71	Peak Found	High	Peak Found							No Quan Values	0.86	High	0.006016	0.1694
	FALSE	High	[K].EILSEVER.[N]			0.183634	0.0089447	1	1	1	P49368	P49368 [382-389]	0	974.515	High	Peak Found	Peak Found	1.394	1.69	1.212	73.4	102.4	124.2	Unique	0.96	High	0.008276	0.1857
High	P0DMV9	Heat shock 70 kDa protein 1B OS=Homo sapiens GN=HSPA1B PE=1 SV=1	0	92.362	32.2933	19	50	18	641	70	5.66	0.683	0.889	1.302	-0.55	-0.17	0.38	116.6	79.6	103.7	1.16183e+08	7.93268e+07	1.03323e+08	20	21	20	10.994	2	108.15	19
	Checked	Confidence	Annotated Sequence	Modifications	Modifications in Master Proteins	Qvality PEP	Qvality q-value	# Protein Groups	# Proteins	# PSMs	Master Protein Accessions	Positions in Master Proteins	# Missed Cleavages	Theo. MH+ [Da]	Found in Sample: [S1] F1: Light, Sample, AUG	Found in Sample: [S2] F1: Medium, Sample, CGG	Found in Sample: [S3] F1: Heavy, Sample, GGGGCC	Abundance Ratio: (CGG) / (AUG)	Abundance Ratio: (GGGGCC) / (AUG)	Abundance Ratio: (GGGGCC) / (CGG)	Abundances (Scaled): F1: Light, Sample, AUG	Abundances (Scaled): F1: Medium, Sample, CGG	Abundances (Scaled): F1: Heavy, Sample, GGGGCC	Quan Info	XCorr A2 Sequest HT	Confidence A2 Sequest HT	Percolator q-Value A2 Sequest HT	Percolator PEP A2 Sequest HT
	FALSE	High	[K].NALESYAFNMK.[S]	1xLabel:2H(4) [K11]		0.00111981	0	1	2	1	P0DMV9	P0DMV9 [540-550]	0	1291.63	Peak Found	High	Peak Found	11.26	16.041	1.425	10.6	119.4	170	Unique	2.53	High	0	0.001035
	FALSE	High	[K].NALESYAFNMK.[S]	1xLabel:13C(6)15N(2) [K11]		0.00132919	0	1	2	2	P0DMV9	P0DMV9 [540-550]	0	1295.62	Peak Found	Peak Found	High	2.221	2.698	1.214	50.7	112.6	136.7	Unique	3.09	High	0	0.001239
	FALSE	High	[R].VSAKNALESYAFNMK.[S]	1xDeamidated [N5]; 1xLabel:13C(6)15N(2) [K15]		0.0226068	0	1	1	1	P0DMV9	P0DMV9 [536-550]	1	1681.83	Not Found	Not Found	Not Found							No Quan Values	1.55	High	0	0.02209
	FALSE	High	[K].NQVALNPQNTVFDAK.[R]			2.08995e-06	0	1	1	1	P0DMV9	P0DMV9 [57-71]	0	1658.85	High	Peak Found	Peak Found	1.095	1.188	1.086	91.4	100	108.6	Unique	3.72	High	0	1.75e-06
	FALSE	High	[K].LLQDFFNGR.[D]	1xDeamidated [N7]; 1xLabel:13C(6)15N(4) [R9]		0.0254432	0	1	1	2	P0DMV9	P0DMV9 [349-357]	0	1120.57	Not Found	Not Found	Not Found							No Quan Values	2.74	High	0.0008757	0.0377
	FALSE	High	[K].LLQDFFNGR.[D]	1xLabel:13C(6)15N(4) [R9]		0.00543325	0	1	1	2	P0DMV9	P0DMV9 [349-357]	0	1119.58	Not Found	Not Found	Not Found							No Quan Values	2.55	High	0	0.005158
	FALSE	High	[K].LLQDFFNGR.[D]	1xDeamidated [N7]		0.0110957	0	1	1	2	P0DMV9	P0DMV9 [349-357]	0	1110.56	High	Peak Found	Peak Found	2.156	1.597	0.741	63.1	136.1	100.8	Unique	2.45	High	0	0.02923
	FALSE	High	[K].LLQDFFNGR.[D]	1xLabel:13C(6) [R9]		0.017064	0	1	1	1	P0DMV9	P0DMV9 [349-357]	0	1115.59	Not Found	Not Found	Not Found							No Quan Values	1.95	High	0	0.0165
	FALSE	High	[K].LLQDFFNGR.[D]			0.0150432	0	1	1	2	P0DMV9	P0DMV9 [349-357]	0	1109.57	High	Peak Found	Peak Found	0.759	0.565	0.744	129.1	98	72.9	Unique	2.02	High	0	0.01458
	FALSE	High	[R].ARFEELCSDLFR.[S]	1xCarbamidomethyl [C7]		0.0346676	0	1	3	1	P0DMV9	P0DMV9 [300-311]	1	1542.74	Not Found	Not Found	Not Found							No Quan Values	2.2	High	0	0.03387
	FALSE	High	[R].ARFEELCSDLFR.[S]	1xCarbamidomethyl [C7]; 2xLabel:13C(6)15N(4) [R2; R12]		0.0205345	0	1	3	1	P0DMV9	P0DMV9 [300-311]	1	1562.75	Not Found	Not Found	Not Found							No Quan Values	2.3	High	0	0.02001
	FALSE	High	[R].IINEPTAAAIAYGLDR.[RT]	1xLabel:13C(6)15N(4) [R16]		0.00135924	0	1	2	1	P0DMV9	P0DMV9 [172-187]	0	1697.91	Not Found	Not Found	Not Found							No Quan Values	4.16	High	0	0.001261
	FALSE	High	[R].IINEPTAAAIAYGLDR.[RT]	1xLabel:13C(6) [R16]		0.000902142	0	1	2	1	P0DMV9	P0DMV9 [172-187]	0	1693.92	Not Found	Not Found	Not Found							No Quan Values	3.7	High	0	0.0008314
	FALSE	High	[R].IINEPTAAAIAYGLDR.[RT]			0.000217261	0	1	2	1	P0DMV9	P0DMV9 [172-187]	0	1687.9	Not Found	Not Found	Not Found							No Quan Values	3.17	High	0	0.0001957
	FALSE	High	[K].MKEIAEAYLGYPVTNAVITVPAYFNDSQR.[Q]	1xDeamidated [N15]; 1xLabel:13C(6)15N(4) [R29]; 1xLabel:13C(6)15N(2) [K2]		0.0127773	0	1	1	1	P0DMV9	P0DMV9 [127-155]	1	3279.64	Peak Found	Peak Found	High	0.472	0.994	2.105	121.6	57.4	120.9	Unique	3.81	High	0	0.01235
	FALSE	High	[K].FGDPVVQSDMK.[H]			0.00366154	0	1	1	1	P0DMV9	P0DMV9 [78-88]	0	1222.58	High	Peak Found	Peak Found	0.374	1	2.673	126.4	47.3	126.4	Unique	2.28	High	0	0.00346
	FALSE	High	[K].FGDPVVQSDMK.[H]	1xLabel:2H(4) [K11]		0.0073171	0	1	1	1	P0DMV9	P0DMV9 [78-88]	0	1226.6	Peak Found	High	Peak Found							No Quan Values	2.15	High	0	0.007006
	FALSE	High	[K].FGDPVVQSDMK.[H]	1xLabel:13C(6)15N(2) [K11]		0.00158951	0	1	1	1	P0DMV9	P0DMV9 [78-88]	0	1230.59	Peak Found	Peak Found	High							No Quan Values	2.29	High	0	0.001484
	FALSE	High	[K].YKAEDEVQR.[E]			0.0217863	0	1	2	1	P0DMV9	P0DMV9 [525-533]	1	1137.55	Not Found	Not Found	Not Found							No Quan Values	1.81	High	0	0.02115
	FALSE	High	[K].SAVEDEGLK.[G]			0.0194977	0	1	1	1	P0DMV9	P0DMV9 [551-559]	0	947.468	High	Peak Found	Peak Found	0.577	0.965	1.672	118	68.1	113.9	Unique	2.09	High	0	0.01899
	FALSE	High	[K].DAGVIAGLNVLR.[I]			0.00418682	0	1	2	1	P0DMV9	P0DMV9 [160-171]	0	1197.69	High	Peak Found	Peak Found							No Quan Values	4.07	High	0	0.003954
	FALSE	High	[K].DAGVIAGLNVLR.[I]	1xLabel:13C(6) [R12]		0.00150872	0	1	2	1	P0DMV9	P0DMV9 [160-171]	0	1203.72	Peak Found	High	Peak Found	0.53	0.605	1.142	140.5	74.5	85	Unique	3.82	High	0	0.001408
	FALSE	High	[K].DAGVIAGLNVLR.[I]	1xLabel:13C(6)15N(4) [R12]		0.00412492	0	1	2	1	P0DMV9	P0DMV9 [160-171]	0	1207.7	Peak Found	Peak Found	High							No Quan Values	3.9	High	0	0.003897
	FALSE	High	[R].LVNHFVEEFK.[R]			0.0073171	0	1	1	1	P0DMV9	P0DMV9 [237-246]	0	1261.66	Not Found	Not Found	Not Found							No Quan Values	3.07	High	0	0.006967
	FALSE	High	[R].TTPSYVAFTDTER.[L]	1xLabel:13C(6)15N(4) [R13]		0.00308503	0	2	6	1	P11142; P0DMV9	P11142 [37-49]; P0DMV9 [37-49]	0	1497.71	Peak Found	Peak Found	High	2.013	2.54	1.262	54	108.7	137.2	Not Unique	3.18	High	0	0.002901
	FALSE	High	[R].TTPSYVAFTDTER.[L]			0.000694994	0	2	6	2	P11142; P0DMV9	P11142 [37-49]; P0DMV9 [37-49]	0	1487.7	High	Peak Found	Peak Found	0.762	0.387	0.508	139.6	106.4	54	Not Unique	2.82	High	0	0.0006397
	FALSE	High	[K].HWPFQVINDGDKPK.[V]	2xLabel:13C(6)15N(2) [K12; K14]		0.00137965	0	1	1	1	P0DMV9	P0DMV9 [89-102]	0	1696.88	Not Found	Not Found	Not Found							No Quan Values	3.77	High	0	0.00128
	FALSE	High	[K].AFYPEEISSMVLTK.[ML]	1xLabel:13C(6)15N(2) [K14]		0.00126163	0	1	2	1	P0DMV9	P0DMV9 [113-126]	0	1622.82	Peak Found	Peak Found	High	0.627	0.901	1.438	118.7	74.4	106.9	Unique	3.32	High	0	0.001173
	FALSE	High	[K].AFYPEEISSMVLTK.[ML]			0.000255977	0	1	2	1	P0DMV9	P0DMV9 [113-126]	0	1614.81	High	Peak Found	Peak Found							No Quan Values	2.65	High	0	0.0002316
	FALSE	High	[K].AQIHDLVLVGGSTR.[I]	1xLabel:13C(6)15N(4) [R14]		0.000160049	0	1	1	2	P0DMV9	P0DMV9 [329-342]	0	1475.82	Peak Found	Peak Found	High	0.385	0.43	1.117	165.3	63.6	71.1	Unique	2.48	High	0	0.0001438
	FALSE	High	[K].AQIHDLVLVGGSTR.[I]	1xLabel:13C(6) [R14]		0.0294868	0	1	1	1	P0DMV9	P0DMV9 [329-342]	0	1471.83	Not Found	High	Not Found	100		0.01		300		Unique	2.31	High	0	0.02878
	FALSE	High	[R].LVNHFVEEFK.[R]	1xLabel:13C(6)15N(2) [K10]		0.00874706	0	1	1	1	P0DMV9	P0DMV9 [237-246]	0	1269.67	Peak Found	Peak Found	High	1.218	2.758	2.265	60.3	73.4	166.3	Unique	2.35	High	0	0.008382
	FALSE	High	[K].AQIHDLVLVGGSTR.[I]			0.0152681	0	1	1	2	P0DMV9	P0DMV9 [329-342]	0	1465.81	High	Peak Found	Peak Found	0.606	1.215	2.006	106.3	64.4	129.2	Unique	2	High	0	0.02052
	FALSE	High	[R].ARFEELCSDLFR.[S]	1xCarbamidomethyl [C7]; 2xLabel:13C(6) [R2; R12]		0.0525964	0.000669441	1	3	1	P0DMV9	P0DMV9 [300-311]	1	1554.78	Not Found	Not Found	Not Found							No Quan Values	2.55	High	0.0008757	0.05199
	FALSE	High	[R].LVNHFVEEFKR.[K]			0.0435118	0.000669441	1	1	1	P0DMV9	P0DMV9 [237-247]	1	1417.76	High	Peak Found	Peak Found	0.422	0.765	1.814	137.2	57.9	104.9	Unique	1.82	High	0.0008757	0.04276
	FALSE	High	[K].SAVEDEGLK.[G]	1xLabel:13C(6)15N(2) [K9]		0.0525964	0.000669441	1	1	1	P0DMV9	P0DMV9 [551-559]	0	955.482	Peak Found	Peak Found	High							No Quan Values	1.32	High	0.0008757	0.05195
	FALSE	High	[K].LLQDFFNGR.[D]	1xDeamidated [N7]; 1xLabel:13C(6) [R9]		0.061697	0.00132284	1	1	1	P0DMV9	P0DMV9 [349-357]	0	1116.58	Peak Found	High	Peak Found	2.006	0.911	0.454	76.6	153.6	69.8	Unique	2.34	High	0.001727	0.0612
	FALSE	High	[R].KFGDPVVQSDMK.[H]	2xLabel:13C(6)15N(2) [K1; K12]		0.0625959	0.00197587	1	1	1	P0DMV9	P0DMV9 [77-88]	1	1366.7	Peak Found	Peak Found	High	1.043	1.247	1.196	91.2	95.1	113.7	Unique	2.43	High	0.002009	0.06211
	FALSE	High	[R].KFGDPVVQSDMK.[H]			0.103217	0.00309388	1	1	1	P0DMV9	P0DMV9 [77-88]	1	1350.67	High	Peak Found	Peak Found	0.589	0.909	1.544	120.1	70.7	109.2	Unique	1.31	High	0.002961	0.1034
	FALSE	High	[K].NQVALNPQNTVFDAK.[R]	1xLabel:13C(6)15N(2) [K15]		0.142111	0.00380512	1	1	1	P0DMV9	P0DMV9 [57-71]	0	1666.86	Not Found	Not Found	Not Found							No Quan Values	1.23	High	0.003574	0.143
	FALSE	High	[K].LDKAQIHDLVLVGGSTR.[I]			0.17763	0.00784971	1	1	1	P0DMV9	P0DMV9 [326-342]	1	1822.02	High	Peak Found	Peak Found	1.635	1.926	1.178	65.8	107.6	126.7	Unique	1.15	High	0.007309	0.1787
	FALSE	High	[R].LVNHFVEEFK.[R]	1xLabel:2H(4) [K10]		0.184856	0.0089447	1	1	1	P0DMV9	P0DMV9 [237-246]	0	1265.68	Peak Found	High	Peak Found							No Quan Values	1.5	High	0.008276	0.1863
High	Q14152	Eukaryotic translation initiation factor 3 subunit A OS=Homo sapiens GN=EIF3A PE=1 SV=1	0	89.931	18.2344	21	47	21	1382	166.5	6.79	1.072	0.968	0.903	0.1	-0.05	-0.15	98.7	105.8	95.5	4.92464e+07	5.27881e+07	4.7661e+07	18	18	17	2.011	0	85.47	21
	Checked	Confidence	Annotated Sequence	Modifications	Modifications in Master Proteins	Qvality PEP	Qvality q-value	# Protein Groups	# Proteins	# PSMs	Master Protein Accessions	Positions in Master Proteins	# Missed Cleavages	Theo. MH+ [Da]	Found in Sample: [S1] F1: Light, Sample, AUG	Found in Sample: [S2] F1: Medium, Sample, CGG	Found in Sample: [S3] F1: Heavy, Sample, GGGGCC	Abundance Ratio: (CGG) / (AUG)	Abundance Ratio: (GGGGCC) / (AUG)	Abundance Ratio: (GGGGCC) / (CGG)	Abundances (Scaled): F1: Light, Sample, AUG	Abundances (Scaled): F1: Medium, Sample, CGG	Abundances (Scaled): F1: Heavy, Sample, GGGGCC	Quan Info	XCorr A2 Sequest HT	Confidence A2 Sequest HT	Percolator q-Value A2 Sequest HT	Percolator PEP A2 Sequest HT
	FALSE	High	[R].NQLTAMSSVLAK.[A]	1xLabel:2H(4) [K12]		0.0292704	0	1	1	1	Q14152	Q14152 [521-532]	0	1266.7	Not Found	Not Found	Not Found							No Quan Values	2.16	High	0	0.02865
	FALSE	High	[R].NQLTAMSSVLAK.[A]			0.0125889	0	1	1	1	Q14152	Q14152 [521-532]	0	1262.68	Not Found	Not Found	Not Found							No Quan Values	2.35	High	0	0.01211
	FALSE	High	[R].LLLTPWVK.[F]	1xLabel:13C(6)15N(2) [K8]		0.0229435	0	1	1	1	Q14152	Q14152 [144-151]	0	977.627	Peak Found	Peak Found	High	0.876	0.86	0.982	109.7	96	94.3	Unique	1.83	High	0	0.0224
	FALSE	High	[R].IGLINDMVR.[F]			0.00397415	0	1	1	1	Q14152	Q14152 [368-376]	0	1030.57	High	Peak Found	Peak Found	0.988	1.316	1.332	90.8	89.7	119.5	Unique	2.19	High	0	0.003755
	FALSE	High	[R].IGLINDMVR.[F]	1xLabel:13C(6) [R9]		0.00928311	0	1	1	1	Q14152	Q14152 [368-376]	0	1036.59	Not Found	Not Found	Not Found							No Quan Values	2.3	High	0	0.008886
	FALSE	High	[R].IGLINDMVR.[F]	1xLabel:13C(6)15N(4) [R9]		0.000235826	0	1	1	1	Q14152	Q14152 [368-376]	0	1040.58	Peak Found	Peak Found	High							No Quan Values	2.08	High	0	0.0002123
	FALSE	High	[R].LLDMDGIIVEK.[Q]	1xLabel:2H(4) [K11]		0.00551475	0	1	1	1	Q14152	Q14152 [341-351]	0	1249.7	Not Found	Not Found	Not Found							No Quan Values	3.04	High	0	0.005238
	FALSE	High	[R].LLDMDGIIVEK.[Q]			0.00116232	0	1	1	1	Q14152	Q14152 [341-351]	0	1245.68	Not Found	Not Found	Not Found							No Quan Values	3.39	High	0	0.001077
	FALSE	High	[R].LLDMDGIIVEK.[Q]	1xLabel:13C(6)15N(2) [K11]		0.0216258	0	1	1	1	Q14152	Q14152 [341-351]	0	1253.69	Peak Found	Peak Found	High	1.958	1.4	0.715	68.8	134.8	96.4	Unique	3.1	High	0	0.021
	FALSE	High	[R].LATLLGLQAPPTR.[I]	1xLabel:13C(6) [R13]		0.0141764	0	1	1	1	Q14152	Q14152 [355-367]	0	1356.83	Peak Found	High	Peak Found	1.668	0.946	0.567	83	138.5	78.5	Unique	1.56	High	0	0.01372
	FALSE	High	[K].AVEDIHGLFSLSK.[K]			0.0017253	0	1	1	1	Q14152	Q14152 [252-264]	0	1415.75	High	Peak Found	Peak Found	1.021	1.241	1.216	92	93.9	114.1	Unique	2.8	High	0	0.001604
	FALSE	High	[K].AVEDIHGLFSLSK.[K]	1xLabel:13C(6)15N(2) [K13]		0.00113662	0	1	1	1	Q14152	Q14152 [252-264]	0	1423.77	Peak Found	Peak Found	High							No Quan Values	2.75	High	0	0.00105
	FALSE	High	[R].FNVLQYVVPEVK.[D]	1xLabel:13C(6)15N(2) [K12]		0.00635246	0	1	1	1	Q14152	Q14152 [377-388]	0	1442.81	Not Found	Not Found	Not Found							No Quan Values	2.8	High	0	0.006062
	FALSE	High	[R].FNVLQYVVPEVK.[D]			0.00368891	0	1	1	1	Q14152	Q14152 [377-388]	0	1434.8	High	Peak Found	Peak Found	1.191	1.503	1.261	81.2	96.7	122	Unique	3.3	High	0	0.003494
	FALSE	High	[R].FNVLQYVVPEVK.[D]	1xDeamidated [Q/N]; 1xLabel:13C(6)15N(2) [K12]		0.0236318	0	1	1	2	Q14152	Q14152 [377-388]	0	1443.8	Not Found	Not Found	Not Found							No Quan Values	3.28	High	0	0.0231
	FALSE	High	[R].LLQQVSQIYQSIEFSR.[L]	1xLabel:13C(6)15N(4) [R16]		0.000366091	0	1	1	1	Q14152	Q14152 [439-454]	0	1949.04	Peak Found	Peak Found	High	1.379	1.111	0.806	86	118.5	95.5	Unique	3.5	High	0	0.0003331
	FALSE	High	[R].LLQQVSQIYQSIEFSR.[L]	1xLabel:13C(6) [R16]		6.7863e-06	0	1	1	1	Q14152	Q14152 [439-454]	0	1945.05	Peak Found	High	Peak Found	0.666	0.931	1.398	115.5	76.9	107.5	Unique	4.45	High	0	5.777e-06
	FALSE	High	[R].VLLATLSIPITPER.[T]			0.00180419	0	1	1	1	Q14152	Q14152 [322-335]	0	1522.92	High	Peak Found	Peak Found							No Quan Values	3.43	High	0	0.001687
	FALSE	High	[R].VLLATLSIPITPER.[T]	1xLabel:13C(6) [R14]		0.00141085	0	1	1	1	Q14152	Q14152 [322-335]	0	1528.94	Peak Found	High	Peak Found							No Quan Values	3.48	High	0	0.001311
	FALSE	High	[R].VLLATLSIPITPER.[T]	1xLabel:13C(6)15N(4) [R14]		0.00246715	0	1	1	1	Q14152	Q14152 [322-335]	0	1532.93	Peak Found	Peak Found	High	0.648	0.564	0.871	135.6	87.9	76.5	Unique	4.05	High	0	0.002323
	FALSE	High	[K].DLYNWLEVEFNPLK.[L]	1xLabel:13C(6)15N(2) [K14]		0.0305929	0	1	1	1	Q14152	Q14152 [389-402]	0	1787.91	Not Found	Not Found	Not Found							No Quan Values	1.57	High	0	0.02984
	FALSE	High	[R].EDAPIGPHLQSMPSEQIR.[N]	1xDeamidated [Q10]		0.00246715	0	1	1	1	Q14152	Q14152 [503-520]	0	2005.96	Not Found	Not Found	Not Found							No Quan Values	3.17	High	0	0.002312
	FALSE	High	[R].EDAPIGPHLQSMPSEQIR.[N]	1xLabel:13C(6) [R18]		0.000132838	0	1	1	1	Q14152	Q14152 [503-520]	0	2011	Not Found	Not Found	Not Found							No Quan Values	2.52	High	0	0.0001184
	FALSE	High	[R].EDAPIGPHLQSMPSEQIR.[N]	1xLabel:13C(6)15N(4) [R18]		3.79712e-05	0	1	1	1	Q14152	Q14152 [503-520]	0	2014.99	Peak Found	Peak Found	High	0.367	0.517	1.409	159.3	58.4	82.3	Unique	3.62	High	0	3.314e-05
	FALSE	High	[R].EDAPIGPHLQSMPSEQIR.[N]			6.49443e-05	0	1	1	1	Q14152	Q14152 [503-520]	0	2004.98	High	Peak Found	Peak Found							No Quan Values	3.6	High	0	5.731e-05
	FALSE	High	[R].ITTMQLER.[E]	1xLabel:13C(6)15N(4) [R8]		0.0413396	0.000669441	1	1	1	Q14152	Q14152 [733-740]	0	1001.53	Peak Found	Peak Found	High							No Quan Values	1.04	High	0.0008757	0.04058
	FALSE	High	[K].AVEDIHGLFSLSK.[K]	1xLabel:2H(4) [K13]		0.0578038	0.000669441	1	1	1	Q14152	Q14152 [252-264]	0	1419.78	Peak Found	High	Peak Found	1.735	1.205	0.695	76.2	132.1	91.7	Unique	1.53	High	0.0008757	0.05703
	FALSE	High	[R].LESLNIQR.[E]	1xLabel:13C(6)15N(4) [R8]		0.0499836	0.000669441	1	1	1	Q14152	Q14152 [582-589]	0	982.556	Not Found	Not Found	Not Found							No Quan Values	1.45	High	0.0008757	0.04945
	FALSE	High	[R].NQLTAMSSVLAK.[A]	1xLabel:13C(6)15N(2) [K12]		0.058648	0.000669441	1	1	1	Q14152	Q14152 [521-532]	0	1270.69	Not Found	Not Found	Not Found							No Quan Values	2.58	High	0.0008757	0.0581
	FALSE	High	[R].LATLLGLQAPPTR.[I]			0.07335	0.00220995	1	1	1	Q14152	Q14152 [355-367]	0	1350.81	High	Not Found	Not Found	0.01	0.01		300			Unique	1.11	High	0.002204	0.07256
	FALSE	High	[R].ITTMQLER.[E]			0.0692493	0.00220995	1	1	1	Q14152	Q14152 [733-740]	0	991.524	High	Peak Found	Peak Found	1.336	1.12	0.839	86.8	115.9	97.2	Unique	0.8	High	0.002204	0.06848
	FALSE	High	[R].IKDMDLWEQQEEER.[I]			0.0717858	0.00220995	1	1	1	Q14152	Q14152 [719-732]	1	1848.84	High	Peak Found	Peak Found	0.801	0.395	0.493	136.6	109.4	54	Unique	1.93	High	0.002204	0.07112
	FALSE	High	[R].MLEDRDLFVMR.[L]			0.101058	0.00262719	1	1	1	Q14152	Q14152 [753-763]	1	1424.7	Not Found	Not Found	Not Found							No Quan Values	1.25	High	0.002555	0.101
	FALSE	High	[R].LEEIPLIK.[S]			0.087084	0.00262719	1	1	1	Q14152	Q14152 [704-711]	0	954.587	High	Peak Found	Peak Found	0.674	0.676	1.003	127.6	86	86.3	Unique	2.09	High	0.002555	0.08686
	FALSE	High	[R].LEEIPLIK.[S]	1xLabel:2H(4) [K8]		0.0982443	0.00262719	1	1	1	Q14152	Q14152 [704-711]	0	958.612	Not Found	Not Found	Not Found							No Quan Values	1.8	High	0.002555	0.09789
	FALSE	High	[R].LEEIPLIK.[S]	1xLabel:13C(6)15N(2) [K8]		0.091527	0.00262719	1	1	1	Q14152	Q14152 [704-711]	0	962.601	Not Found	Not Found	Not Found							No Quan Values	1.56	High	0.002555	0.09144
	FALSE	High	[R].TLSFGSDLNYATR.[E]	1xLabel:13C(6) [R13]		0.096865	0.00262719	1	1	1	Q14152	Q14152 [490-502]	0	1450.73	Not Found	High	Not Found	100		0.01		300		Unique	0.67	High	0.002555	0.09628
	FALSE	High	[K].KQPALDVLYDVMK.[S]	2xLabel:13C(6)15N(2) [K1; K13]		0.0877061	0.00262719	1	1	1	Q14152	Q14152 [24-36]	1	1535.85	Peak Found	Peak Found	High	0.589	0.887	1.506	121.1	71.4	107.5	Unique	2.58	High	0.002555	0.0872
	FALSE	High	[R].LESLNIQR.[E]			0.106912	0.00309388	1	1	1	Q14152	Q14152 [582-589]	0	972.547	Not Found	Not Found	Not Found							No Quan Values	1.32	High	0.002961	0.1067
	FALSE	High	[R].ITTMQLER.[E]	1xLabel:13C(6) [R8]		0.115475	0.00309388	1	1	1	Q14152	Q14152 [733-740]	0	997.544	Peak Found	High	Peak Found							No Quan Values	0.74	High	0.002961	0.1155
	FALSE	High	[K].SLEDVVR.[A]	1xLabel:13C(6) [R7]		0.117917	0.00309388	1	1	1	Q14152	Q14152 [85-91]	0	823.462	Peak Found	High	Peak Found	0.969	0.686	0.707	113	109.5	77.5	Unique	1.12	High	0.002961	0.1177
	FALSE	High	[K].KQPALDVLYDVMK.[S]			0.106912	0.00309388	1	1	1	Q14152	Q14152 [24-36]	1	1519.82	High	Peak Found	Peak Found							No Quan Values	2.1	High	0.002961	0.107
	FALSE	High	[K].KQPALDVLYDVMK.[S]	2xLabel:2H(4) [K1; K13]		0.108424	0.00309388	1	1	1	Q14152	Q14152 [24-36]	1	1527.87	Peak Found	High	Peak Found							No Quan Values	2.79	High	0.002961	0.108
	FALSE	High	[K].FLWESYR.[Q]	1xLabel:13C(6) [R7]		0.126404	0.00357879	1	1	1	Q14152	Q14152 [152-158]	0	1006.51	Not Found	Not Found	Not Found							No Quan Values	1.34	High	0.003376	0.1266
	FALSE	High	[K].FLWESYR.[Q]	1xLabel:13C(6)15N(4) [R7]		0.16171	0.00611533	1	1	1	Q14152	Q14152 [152-158]	0	1010.5	Peak Found	Peak Found	High	1.066	0.757	0.711	106.3	113.3	80.5	Unique	1.45	High	0.005584	0.1631
	FALSE	High	[R].EQPEKEPELQQYVPQLQNNTILR.[L]			0.192331	0.0089447	1	1	1	Q14152	Q14152 [416-438]	1	2794.44	Not Found	Not Found	Not Found							No Quan Values	2.36	High	0.008276	0.1935
High	P78371	T-complex protein 1 subunit beta OS=Homo sapiens GN=CCT2 PE=1 SV=4	0	83.129	43.5514	17	33	17	535	57.5	6.46	0.817	1.27	1.554	-0.29	0.35	0.64	97.2	79.4	123.4	4.33206e+07	3.54094e+07	5.50364e+07	13	13	13	6.263	0	75.52	17
	Checked	Confidence	Annotated Sequence	Modifications	Modifications in Master Proteins	Qvality PEP	Qvality q-value	# Protein Groups	# Proteins	# PSMs	Master Protein Accessions	Positions in Master Proteins	# Missed Cleavages	Theo. MH+ [Da]	Found in Sample: [S1] F1: Light, Sample, AUG	Found in Sample: [S2] F1: Medium, Sample, CGG	Found in Sample: [S3] F1: Heavy, Sample, GGGGCC	Abundance Ratio: (CGG) / (AUG)	Abundance Ratio: (GGGGCC) / (AUG)	Abundance Ratio: (GGGGCC) / (CGG)	Abundances (Scaled): F1: Light, Sample, AUG	Abundances (Scaled): F1: Medium, Sample, CGG	Abundances (Scaled): F1: Heavy, Sample, GGGGCC	Quan Info	XCorr A2 Sequest HT	Confidence A2 Sequest HT	Percolator q-Value A2 Sequest HT	Percolator PEP A2 Sequest HT
	FALSE	High	[K].LIEEVMIGEDK.[L]	1xLabel:2H(4) [K11]		0.0021098	0	1	1	1	P78371	P78371 [348-358]	0	1279.68	Not Found	High	Not Found	100		0.01		300		Unique	1.98	High	0	0.001969
	FALSE	High	[K].FRQDLMNIAGTTLSSK.[L]	1xLabel:13C(6)15N(4) [R2]; 1xLabel:13C(6)15N(2) [K16]		0.00322605	0	1	1	1	P78371	P78371 [155-170]	1	1799.94	Peak Found	Peak Found	High	1.271	1.556	1.225	78.4	99.6	122	Unique	3.09	High	0	0.003036
	FALSE	High	[R].LALVTGGEIASTFDHPELVK.[L]	1xLabel:13C(6)15N(2) [K20]		0.00669213	0	1	1	1	P78371	P78371 [323-342]	0	2105.14	Peak Found	Peak Found	High							No Quan Values	2.1	High	0	0.006398
	FALSE	High	[R].LALVTGGEIASTFDHPELVK.[L]	1xLabel:2H(4) [K20]		0.0194977	0	1	1	1	P78371	P78371 [323-342]	0	2101.15	Peak Found	High	Peak Found	0.569	0.779	1.369	127.8	72.7	99.5	Unique	2.49	High	0	0.01887
	FALSE	High	[R].QDLMNIAGTTLSSK.[L]			0.000824958	0	1	1	1	P78371	P78371 [157-170]	0	1478.75	High	Peak Found	Peak Found	0.978	1.557	1.591	84.9	83	132.1	Unique	2.8	High	0	0.0007628
	FALSE	High	[R].SLHDALCVLAQTVK.[D]	1xCarbamidomethyl [C7]; 1xLabel:13C(6)15N(2) [K14]		0.00179079	0	1	1	1	P78371	P78371 [389-402]	0	1562.85	Peak Found	Peak Found	High	1.445	1.343	0.93	79.2	114.4	106.4	Unique	3.72	High	0	0.001668
	FALSE	High	[R].SLHDALCVLAQTVK.[D]	1xCarbamidomethyl [C7]; 1xLabel:2H(4) [K14]		0.00914611	0	1	1	1	P78371	P78371 [389-402]	0	1558.86	Not Found	Not Found	Not Found							No Quan Values	2.55	High	0	0.008801
	FALSE	High	[R].SLHDALCVLAQTVK.[D]	1xCarbamidomethyl [C7]		0.00694579	0	1	1	1	P78371	P78371 [389-402]	0	1554.83	High	Peak Found	Peak Found							No Quan Values	3.16	High	0	0.006646
	FALSE	High	[R].EALLSSAVDHGSDEVK.[F]			0.0357012	0	1	1	1	P78371	P78371 [139-154]	0	1656.81	High	Peak Found	Peak Found	1.136	1.259	1.109	88.4	100.4	111.3	Unique	0.9	High	0	0.03506
	FALSE	High	[R].MLPTIIADNAGYDSADLVAQLR.[A]	1xLabel:13C(6)15N(4) [R22]		3.9708e-05	0	1	1	1	P78371	P78371 [445-466]	0	2357.2	Peak Found	Not Found	High	0.01	1.036	100	147.4		152.6	Unique	3.84	High	0	3.489e-05
	FALSE	High	[R].MLPTIIADNAGYDSADLVAQLR.[A]			0.000385699	0	1	1	1	P78371	P78371 [445-466]	0	2347.2	High	Not Found	Peak Found							No Quan Values	4.37	High	0	0.0003508
	FALSE	High	[R].VQDDEVGDGTTSVTVLAAELLR.[E]	1xDeamidated [Q2]		0.000447705	0	1	1	1	P78371	P78371 [90-111]	0	2289.15	Not Found	Not Found	Not Found							No Quan Values	3.63	High	0	0.0004075
	FALSE	High	[R].VQDDEVGDGTTSVTVLAAELLR.[E]			4.02736e-06	0	1	1	1	P78371	P78371 [90-111]	0	2288.16	High	Peak Found	Peak Found	0.718	0.946	1.317	112.6	80.9	106.5	Unique	3.79	High	0	3.402e-06
	FALSE	High	[R].VQDDEVGDGTTSVTVLAAELLR.[E]	1xDeamidated [Q2]; 1xLabel:13C(6)15N(4) [R22]		0.00104716	0	1	1	1	P78371	P78371 [90-111]	0	2299.15	Not Found	Not Found	Not Found							No Quan Values	3.49	High	0	0.0009679
	FALSE	High	[R].AAHSEGNTTAGLDMR.[E]	1xLabel:13C(6)15N(4) [R15]		0.00737174	0	1	1	1	P78371	P78371 [467-481]	0	1540.7	Peak Found	Peak Found	High	1.078	1.504	1.396	83.8	90.3	126	Unique	2.23	High	0	0.007062
	FALSE	High	[R].LTSFIGAIAIGDLVK.[S]	1xLabel:13C(6)15N(2) [K15]		1.02255e-05	0	1	1	1	P78371	P78371 [26-40]	0	1525.91	Peak Found	Peak Found	High							No Quan Values	4.18	High	0	8.777e-06
	FALSE	High	[R].LTSFIGAIAIGDLVK.[S]	1xLabel:2H(4) [K15]		4.71342e-05	0	1	1	1	P78371	P78371 [26-40]	0	1521.92	Peak Found	High	Peak Found							No Quan Values	4.32	High	0	4.129e-05
	FALSE	High	[R].LTSFIGAIAIGDLVK.[S]			1.52933e-05	0	1	1	1	P78371	P78371 [26-40]	0	1517.89	High	Peak Found	Peak Found	1.009	1.983	1.966	75.2	75.8	149	Unique	4.1	High	0	1.316e-05
	FALSE	High	[R].QLIYNYPEQLFGAAGVMAIEHADFAGVER.[L]	1xDeamidated [Q/N]		3.14912e-06	0	1	1	2	P78371	P78371 [294-322]	0	3210.56	High	Peak Found	Peak Found	0.254	0.865	3.402	141.6	36	122.4	Unique	5.87	High	0	2.644e-06
	FALSE	High	[R].QLIYNYPEQLFGAAGVMAIEHADFAGVER.[L]			0.00288497	0	1	1	1	P78371	P78371 [294-322]	0	3209.57	Not Found	Not Found	Not Found							No Quan Values	3.52	High	0	0.002719
	FALSE	High	[K].ILIANTGMDTDKIK.[I]	2xLabel:13C(6)15N(2) [K12; K14]		6.74105e-05	0	1	1	1	P78371	P78371 [237-250]	1	1548.86	Not Found	Not Found	Not Found							No Quan Values	2.98	High	0	5.959e-05
	FALSE	High	[R].GATQQILDEAER.[S]	1xLabel:13C(6) [R12]		0.00559747	0	1	1	1	P78371	P78371 [377-388]	0	1336.68	Peak Found	High	Peak Found							No Quan Values	2	High	0	0.00533
	FALSE	High	[R].GATQQILDEAER.[S]	1xLabel:13C(6)15N(4) [R12]		0.0033735	0	1	1	1	P78371	P78371 [377-388]	0	1340.67	Peak Found	Peak Found	High	1.355	1.63	1.203	75.3	102	122.7	Unique	3.13	High	0	0.003178
	FALSE	High	[K].VLVDMSR.[V]			0.0545432	0.000669441	1	1	1	P78371	P78371 [83-89]	0	819.439	High	Peak Found	Peak Found							No Quan Values	0.98	High	0.0008757	0.05386
	FALSE	High	[R].GATQQILDEAER.[S]			0.0444764	0.000669441	1	1	1	P78371	P78371 [377-388]	0	1330.66	High	Peak Found	Peak Found							No Quan Values	1.48	High	0.0008757	0.04392
	FALSE	High	[K].LAVEAVLR.[L]	1xLabel:13C(6)15N(4) [R8]		0.0573862	0.000669441	1	1	2	P78371	P78371 [182-189]	0	880.549	Peak Found	Peak Found	High	0.122	0.752	6.169	160.1	19.5	120.4	Unique	1.5	High	0.0008757	0.0567
	FALSE	High	[K].VLVDMSR.[V]	1xLabel:13C(6)15N(4) [R7]		0.0599365	0.00132284	1	1	1	P78371	P78371 [83-89]	0	829.448	Not Found	Not Found	Not Found							No Quan Values	1.12	High	0.001442	0.05932
	FALSE	High	[K].IHPQTIIAGWR.[E]	1xLabel:13C(6)15N(4) [R11]		0.0599365	0.00132284	1	1	1	P78371	P78371 [121-131]	0	1301.74	Not Found	Not Found	Not Found							No Quan Values	2.16	High	0.001442	0.05915
	FALSE	High	[K].KIHPQTIIAGWR.[E]	1xLabel:13C(6)15N(4) [R12]; 1xLabel:13C(6)15N(2) [K1]		0.0955038	0.00262719	1	1	1	P78371	P78371 [120-131]	1	1437.84	Not Found	Not Found	Not Found							No Quan Values	0.92	High	0.002555	0.09549
	FALSE	High	[R].EALLSSAVDHGSDEVK.[F]	1xLabel:2H(4) [K16]		0.120407	0.00335969	1	1	1	P78371	P78371 [139-154]	0	1660.83	Not Found	Not Found	Not Found							No Quan Values	1.26	High	0.003195	0.1208
	FALSE	High	[K].VLVDMSR.[V]	1xLabel:13C(6) [R7]		0.180011	0.00809652	1	1	1	P78371	P78371 [83-89]	0	825.459	Peak Found	High	Peak Found	1.121	1.444	1.288	84.1	94.4	121.5	Unique	1.12	High	0.007309	0.181
High	Q8NAV1	Pre-mRNA-splicing factor 38A OS=Homo sapiens GN=PRPF38A PE=1 SV=1	0	82.805	32.6923	9	25	9	312	37.5	9.96	0.859	0.923	1.074	-0.22	-0.12	0.1	107.8	92.7	99.5	1.31095e+08	1.12673e+08	1.21022e+08	15	15	15	45.416	0	84.67	9
	Checked	Confidence	Annotated Sequence	Modifications	Modifications in Master Proteins	Qvality PEP	Qvality q-value	# Protein Groups	# Proteins	# PSMs	Master Protein Accessions	Positions in Master Proteins	# Missed Cleavages	Theo. MH+ [Da]	Found in Sample: [S1] F1: Light, Sample, AUG	Found in Sample: [S2] F1: Medium, Sample, CGG	Found in Sample: [S3] F1: Heavy, Sample, GGGGCC	Abundance Ratio: (CGG) / (AUG)	Abundance Ratio: (GGGGCC) / (AUG)	Abundance Ratio: (GGGGCC) / (CGG)	Abundances (Scaled): F1: Light, Sample, AUG	Abundances (Scaled): F1: Medium, Sample, CGG	Abundances (Scaled): F1: Heavy, Sample, GGGGCC	Quan Info	XCorr A2 Sequest HT	Confidence A2 Sequest HT	Percolator q-Value A2 Sequest HT	Percolator PEP A2 Sequest HT
	FALSE	High	[K].YLEPLYNDYR.[K]			0.00223939	0	1	1	1	Q8NAV1	Q8NAV1 [119-128]	0	1345.64	High	Peak Found	Peak Found	0.953	0.493	0.517	122.6	116.9	60.5	Unique	2.3	High	0	0.002105
	FALSE	High	[K].YLEPLYNDYR.[K]	1xLabel:13C(6)15N(4) [R10]		0.00500605	0	1	1	1	Q8NAV1	Q8NAV1 [119-128]	0	1355.65	Peak Found	Peak Found	High							No Quan Values	2.43	High	0	0.004742
	FALSE	High	[R].MLGALYMR.[L]			0.025256	0	1	1	1	Q8NAV1	Q8NAV1 [101-108]	0	954.49	Not Found	Not Found	Not Found							No Quan Values	2.04	High	0	0.02473
	FALSE	High	[R].YVLEEAEQLEPR.[V]			0.00180419	0	1	1	1	Q8NAV1	Q8NAV1 [169-180]	0	1475.74	High	Peak Found	Peak Found	3.501	2.868	0.819	40.7	142.5	116.8	Unique	2.38	High	0	0.001687
	FALSE	High	[R].NGEFELMHVDEFIDELLHSER.[V]	1xDeamidated [N1]; 1xLabel:13C(6)15N(4) [R21]		4.09098e-05	0	1	1	1	Q8NAV1	Q8NAV1 [136-156]	0	2570.17	Peak Found	Peak Found	High	0.991	1.124	1.134	96.3	95.4	108.3	Unique	3.78	High	0	3.574e-05
	FALSE	High	[R].NGEFELMHVDEFIDELLHSER.[V]	1xLabel:13C(6)15N(4) [R21]		3.02925e-08	0	1	1	1	Q8NAV1	Q8NAV1 [136-156]	0	2569.19	Peak Found	Peak Found	High							No Quan Values	7.35	High	0	2.364e-08
	FALSE	High	[R].NGEFELMHVDEFIDELLHSER.[V]	1xLabel:13C(6) [R21]		4.84865e-07	0	1	1	1	Q8NAV1	Q8NAV1 [136-156]	0	2565.2	Peak Found	High	Peak Found	1.002	1.059	1.057	98	98.2	103.8	Unique	5.28	High	0	3.947e-07
	FALSE	High	[R].NGEFELMHVDEFIDELLHSER.[V]			2.60769e-09	0	1	1	1	Q8NAV1	Q8NAV1 [136-156]	0	2559.18	High	Peak Found	Peak Found	0.988	1.26	1.275	92.4	91.3	116.4	Unique	6.64	High	0	1.951e-09
	FALSE	High	[R].VCDIILPR.[L]	1xCarbamidomethyl [C2]; 1xLabel:13C(6)15N(4) [R8]		0.00504346	0	1	1	1	Q8NAV1	Q8NAV1 [157-164]	0	995.558	Peak Found	Peak Found	High	1.492	1.008	0.676	85.7	127.9	86.4	Unique	2.46	High	0	0.004807
	FALSE	High	[R].VCDIILPR.[L]	1xCarbamidomethyl [C2]; 1xLabel:13C(6) [R8]		0.00371649	0	1	1	1	Q8NAV1	Q8NAV1 [157-164]	0	991.57	Peak Found	High	Peak Found							No Quan Values	2.09	High	0	0.003523
	FALSE	High	[K].MLQIQPEKDIIVEFIK.[N]	2xLabel:13C(6)15N(2) [K8; K16]		5.80296e-06	0	1	1	1	Q8NAV1	Q8NAV1 [77-92]	1	1960.12	Peak Found	Peak Found	High	0.706	1.267	1.795	100.9	71.2	127.9	Unique	4.3	High	0	4.919e-06
	FALSE	High	[K].MLQIQPEKDIIVEFIK.[N]			1.08455e-06	0	1	1	1	Q8NAV1	Q8NAV1 [77-92]	1	1944.09	High	Peak Found	Peak Found							No Quan Values	5.45	High	0	8.93e-07
	FALSE	High	[K].MLQIQPEKDIIVEFIK.[N]	2xLabel:2H(4) [K8; K16]		0.000279929	0	1	1	1	Q8NAV1	Q8NAV1 [77-92]	1	1952.14	Peak Found	High	Peak Found							No Quan Values	4.65	High	0	0.000254
	FALSE	High	[K].MLQIQPEKDIIVEFIKNEDFK.[Y]	1xOxidation [M1]; 3xLabel:13C(6)15N(2) [K8; K16; K21]		0.0199355	0	1	1	1	Q8NAV1	Q8NAV1 [77-97]	2	2617.4	Not Found	Not Found	Not Found							No Quan Values	3.74	High	0	0.01934
	FALSE	High	[K].MLQIQPEKDIIVEFIKNEDFK.[Y]	3xLabel:13C(6)15N(2) [K8; K16; K21]		1.61001e-06	0	1	1	1	Q8NAV1	Q8NAV1 [77-97]	2	2601.41	Peak Found	Peak Found	High	0.945	1.113	1.177	98.1	92.7	109.2	Unique	6.08	High	0	1.341e-06
	FALSE	High	[K].MLQIQPEKDIIVEFIKNEDFK.[Y]	3xLabel:2H(4) [K8; K16; K21]		2.33899e-05	0	1	1	1	Q8NAV1	Q8NAV1 [77-97]	2	2589.44	Peak Found	High	Peak Found	0.391	0.139	0.355	196	76.7	27.2	Unique	6.82	High	0	2.03e-05
	FALSE	High	[K].MLQIQPEKDIIVEFIKNEDFK.[Y]			2.69281e-06	0	1	1	1	Q8NAV1	Q8NAV1 [77-97]	2	2577.36	High	Peak Found	Peak Found							No Quan Values	6.33	High	0	2.251e-06
	FALSE	High	[R].MLGALYMR.[L]	1xLabel:13C(6) [R8]		0.0416433	0.000669441	1	1	1	Q8NAV1	Q8NAV1 [101-108]	0	960.51	Peak Found	High	Peak Found	1.605	1.215	0.757	78.5	126	95.4	Unique	2.32	High	0.0008757	0.04086
	FALSE	High	[R].VCDIILPR.[L]	1xCarbamidomethyl [C2]		0.0621449	0.00164973	1	1	1	Q8NAV1	Q8NAV1 [157-164]	0	985.55	High	Peak Found	Peak Found	0.625	0.62	0.992	133.7	83.5	82.8	Unique	1.98	High	0.001727	0.06141
	FALSE	High	[R].YVLEEAEQLEPR.[V]	1xLabel:13C(6)15N(4) [R12]		0.072825	0.00220995	1	1	1	Q8NAV1	Q8NAV1 [169-180]	0	1485.75	Peak Found	Peak Found	High	2.036	2.035	0.999	59.2	120.5	120.4	Unique	1.16	High	0.002204	0.07213
	FALSE	High	[R].YVLEEAEQLEPR.[V]	1xLabel:13C(6) [R12]		0.0765764	0.00250075	1	1	1	Q8NAV1	Q8NAV1 [169-180]	0	1481.76	Peak Found	High	Peak Found	1.06	1.416	1.335	86.3	91.5	122.2	Unique	1.48	High	0.002459	0.0758
	FALSE	High	[R].FVGGVYGGNIKPTPFLCLTLK.[M]	1xCarbamidomethyl [C17]; 1xDeamidated [N9]; 2xLabel:2H(4) [K11; K21]		0.0889627	0.00262719	1	1	1	Q8NAV1	Q8NAV1 [56-76]	0	2290.28	Not Found	Not Found	Not Found							No Quan Values	2.45	High	0.002555	0.08851
	FALSE	High	[K].YLEPLYNDYR.[K]	1xLabel:13C(6) [R10]		0.0834384	0.00262719	1	1	1	Q8NAV1	Q8NAV1 [119-128]	0	1351.66	Peak Found	High	Peak Found	3.649	4.513	1.237	32.7	119.5	147.8	Unique	2.15	High	0.002555	0.0833
	FALSE	High	[R].MLGALYMR.[L]	1xLabel:13C(6)15N(4) [R8]		0.149072	0.00405502	1	1	1	Q8NAV1	Q8NAV1 [101-108]	0	964.498	Not Found	Not Found	Not Found							No Quan Values	1.63	High	0.003788	0.1497
	FALSE	High	[K].YLEPLYNDYRK.[I]	1xLabel:13C(6) [R10]; 1xLabel:2H(4) [K11]		0.169507	0.00713014	1	1	1	Q8NAV1	Q8NAV1 [119-129]	1	1483.78	Peak Found	High	Peak Found	1.184	0.762	0.644	101.8	120.6	77.6	Unique	1.08	High	0.006469	0.1706
High	Q5VTL8	Pre-mRNA-splicing factor 38B OS=Homo sapiens GN=PRPF38B PE=1 SV=1	0	80.071	25.4579	13	40	13	546	64.4	10.54	1.087	0.882	0.811	0.12	-0.18	-0.3	101.1	109.9	89.1	1.41801e+08	1.54155e+08	1.25014e+08	17	18	18	23.621	0	95.93	13
	Checked	Confidence	Annotated Sequence	Modifications	Modifications in Master Proteins	Qvality PEP	Qvality q-value	# Protein Groups	# Proteins	# PSMs	Master Protein Accessions	Positions in Master Proteins	# Missed Cleavages	Theo. MH+ [Da]	Found in Sample: [S1] F1: Light, Sample, AUG	Found in Sample: [S2] F1: Medium, Sample, CGG	Found in Sample: [S3] F1: Heavy, Sample, GGGGCC	Abundance Ratio: (CGG) / (AUG)	Abundance Ratio: (GGGGCC) / (AUG)	Abundance Ratio: (GGGGCC) / (CGG)	Abundances (Scaled): F1: Light, Sample, AUG	Abundances (Scaled): F1: Medium, Sample, CGG	Abundances (Scaled): F1: Heavy, Sample, GGGGCC	Quan Info	XCorr A2 Sequest HT	Confidence A2 Sequest HT	Percolator q-Value A2 Sequest HT	Percolator PEP A2 Sequest HT
	FALSE	High	[K].AGGGCVMTIGEMLR.[S]	1xCarbamidomethyl [C5]		0.000138914	0	1	1	1	Q5VTL8	Q5VTL8 [192-205]	0	1451.68	High	Peak Found	Peak Found							No Quan Values	4.6	High	0	0.0001241
	FALSE	High	[K].AGGGCVMTIGEMLR.[S]	1xCarbamidomethyl [C5]; 1xLabel:13C(6) [R14]		0.000441081	0	1	1	1	Q5VTL8	Q5VTL8 [192-205]	0	1457.7	Peak Found	High	Peak Found	1.155	1.222	1.058	88.8	102.6	108.5	Unique	4.53	High	0	0.0004009
	FALSE	High	[K].AGGGCVMTIGEMLR.[S]	1xCarbamidomethyl [C5]; 1xLabel:13C(6)15N(4) [R14]		2.27028e-05	0	1	1	1	Q5VTL8	Q5VTL8 [192-205]	0	1461.69	Not Found	Not Found	Not Found							No Quan Values	4.17	High	0	1.975e-05
	FALSE	High	[K].AGGGCVMTIGEMLR.[S]	1xCarbamidomethyl [C5]; 1xOxidation [M7]; 1xLabel:13C(6)15N(4) [R14]		0.0196426	0	1	1	1	Q5VTL8	Q5VTL8 [192-205]	0	1477.68	Peak Found	Peak Found	High							No Quan Values	1.57	High	0	0.01905
	FALSE	High	[K].TYHEVVDEIYFK.[V]			0.000519679	0	1	1	3	Q5VTL8	Q5VTL8 [81-92]	0	1542.75	High	Peak Found	Peak Found	0.751	1.364	1.816	96.3	72.3	131.4	Unique	3.12	High	0	0.0004739
	FALSE	High	[K].TYHEVVDEIYFK.[V]	1xLabel:2H(4) [K12]		0.0118629	0	1	1	3	Q5VTL8	Q5VTL8 [81-92]	0	1546.77	Peak Found	High	Peak Found	0.659	0.436	0.662	143.2	94.4	62.4	Unique	3.09	High	0	0.01146
	FALSE	High	[K].TYHEVVDEIYFK.[V]	1xLabel:13C(6)15N(2) [K12]		0.00914611	0	1	1	3	Q5VTL8	Q5VTL8 [81-92]	0	1550.76	Peak Found	Peak Found	High	1.003	1.405	1.4	88	88.3	123.6	Unique	3.01	High	0	0.01284
	FALSE	High	[R].ALGFMYIR.[Y]	1xLabel:13C(6) [R8]		0.0182406	0	1	1	2	Q5VTL8	Q5VTL8 [159-166]	0	976.538	Peak Found	High	Peak Found	4.147	2.065	0.498	41.6	172.5	85.9	Unique	2.06	High	0	0.01772
	FALSE	High	[K].QGNVLPLWGNEK.[T]			0.000743214	0	1	1	1	Q5VTL8	Q5VTL8 [43-54]	0	1354.71	High	Peak Found	Peak Found	0.823	0.801	0.973	114.3	94.1	91.6	Unique	4.05	High	0	0.0006813
	FALSE	High	[R].GVGTGGIVSTAFCLLYK.[L]	1xCarbamidomethyl [C13]; 1xLabel:2H(4) [K17]		1.24124e-05	0	1	1	1	Q5VTL8	Q5VTL8 [118-134]	0	1746.94	Peak Found	High	Peak Found							No Quan Values	4.48	High	0	1.065e-05
	FALSE	High	[R].GVGTGGIVSTAFCLLYK.[L]	1xCarbamidomethyl [C13]		0.000371589	0	1	1	1	Q5VTL8	Q5VTL8 [118-134]	0	1742.91	High	Peak Found	Peak Found	1.235	1.022	0.827	92.1	113.8	94.1	Unique	3.24	High	0	0.0003384
	FALSE	High	[R].KQVMGLITHTDSPYIR.[A]	1xLabel:13C(6)15N(4) [R16]; 1xLabel:13C(6)15N(2) [K1]		0.00100885	0	1	1	1	Q5VTL8	Q5VTL8 [143-158]	1	1877.01	Not Found	Peak Found	High							No Quan Values	3.09	High	0	0.0009315
	FALSE	High	[R].KQVMGLITHTDSPYIR.[A]	1xLabel:13C(6) [R16]; 1xLabel:2H(4) [K1]		0.000271706	0	1	1	1	Q5VTL8	Q5VTL8 [143-158]	1	1869.03	Not Found	High	Peak Found	100	100	2.4		88.2	211.8	Unique	2.89	High	0	0.0002463
	FALSE	High	[R].KQVMGLITHTDSPYIR.[A]			0.00322605	0	1	1	1	Q5VTL8	Q5VTL8 [143-158]	1	1858.98	Not Found	Not Found	Not Found							No Quan Values	2.09	High	0	0.00303
	FALSE	High	[R].KQVMGLITHTDSPYIR.[A]	1xDeamidated [Q2]		0.0160815	0	1	1	1	Q5VTL8	Q5VTL8 [143-158]	1	1859.97	High	Peak Found	Peak Found	0.272	0.138	0.508	212.7	57.9	29.4	Unique	2.83	High	0	0.01551
	FALSE	High	[K].VTHVEPWEK.[G]			0.0148217	0	1	1	1	Q5VTL8	Q5VTL8 [93-101]	0	1124.57	High	Peak Found	Peak Found	0.906	0.909	1.004	106.6	96.5	96.9	Unique	3.19	High	0	0.01429
	FALSE	High	[K].TMNLNPMILTNILSSPYFK.[V]	1xOxidation [M7]		0.000397372	0	1	1	1	Q5VTL8	Q5VTL8 [55-73]	0	2213.13	High	Peak Found	Peak Found	1.122	0.888	0.791	99.7	111.8	88.5	Unique	3.36	High	0	0.0003629
	FALSE	High	[K].TMNLNPMILTNILSSPYFK.[V]	1xLabel:13C(6)15N(2) [K19]		4.78422e-05	0	1	1	1	Q5VTL8	Q5VTL8 [55-73]	0	2205.15	Peak Found	Peak Found	High	0.661	0.463	0.7	141.3	93.4	65.4	Unique	4.97	High	0	4.196e-05
	FALSE	High	[K].TMNLNPMILTNILSSPYFK.[V]	1xDeamidated [N]		0.0115156	0	1	1	2	Q5VTL8	Q5VTL8 [55-73]	0	2198.12	High	Peak Found	Peak Found	1.417	1.354	0.956	79.6	112.7	107.7	Unique	3.65	High	0	0.02016
	FALSE	High	[K].TMNLNPMILTNILSSPYFK.[V]			0.000151912	0	1	1	1	Q5VTL8	Q5VTL8 [55-73]	0	2197.14	Not Found	Not Found	Not Found							No Quan Values	4.12	High	0	0.0001365
	FALSE	High	[K].EGAEEIDR.[H]			0.0221109	0	1	1	1	Q5VTL8	Q5VTL8 [246-253]	0	918.416	Not Found	Not Found	Not Found							No Quan Values	2.02	High	0	0.0215
	FALSE	High	[K].LEWFSTLFPR.[I]	1xLabel:13C(6)15N(4) [R10]		0.00329895	0	1	1	1	Q5VTL8	Q5VTL8 [211-220]	0	1305.69	Peak Found	Peak Found	High							No Quan Values	2.7	High	0	0.003105
	FALSE	High	[K].LEWFSTLFPR.[I]	1xLabel:13C(6) [R10]		0.00232439	0	1	1	1	Q5VTL8	Q5VTL8 [211-220]	0	1301.7	Peak Found	High	Peak Found							No Quan Values	3.05	High	0	0.002179
	FALSE	High	[K].LEWFSTLFPR.[I]			0.00444382	0	1	1	1	Q5VTL8	Q5VTL8 [211-220]	0	1295.68	High	Peak Found	Peak Found	1.778	0.158	0.089	102.2	181.7	16.1	Unique	2.85	High	0	0.004212
	FALSE	High	[K].AGGGCVMTIGEMLR.[S]	1xCarbamidomethyl [C5]; 1xOxidation [M7]		0.0461307	0.000669441	1	1	1	Q5VTL8	Q5VTL8 [192-205]	0	1467.68	High	Peak Found	Peak Found	0.652	0.977	1.498	114.1	74.4	111.5	Unique	1.33	High	0.0008757	0.04543
	FALSE	High	[R].ALGFMYIR.[Y]			0.0454619	0.000669441	1	1	2	Q5VTL8	Q5VTL8 [159-166]	0	970.518	High	Peak Found	Peak Found	1.523	0.818	0.537	89.8	136.8	73.5	Unique	2.4	High	0.0008757	0.04469
	FALSE	High	[K].QVMGLITHTDSPYIR.[A]	1xLabel:13C(6)15N(4) [R15]		0.0398533	0.000669441	1	1	1	Q5VTL8	Q5VTL8 [144-158]	0	1740.9	Not Found	Not Found	Not Found							No Quan Values	1.83	High	0.0008757	0.0392
	FALSE	High	[K].AGGGCVMTIGEMLR.[S]	1xCarbamidomethyl [C5]; 1xLabel:13C(6) [R14]; 1xOxidation [M7]		0.061697	0.00132284	1	1	1	Q5VTL8	Q5VTL8 [192-205]	0	1473.7	Peak Found	High	Peak Found	1.12	2.184	1.95	69.7	78.1	152.2	Unique	1.02	High	0.001727	0.06111
	FALSE	High	[K].NIDQQIK.[T]	1xLabel:2H(4) [K7]		0.158465	0.00611533	1	1	1	Q5VTL8	Q5VTL8 [228-234]	0	862.493	Not Found	Not Found	Not Found							No Quan Values	1.93	High	0.005584	0.1592
	FALSE	High	[K].QGNVLPLWGNEK.[T]	1xLabel:2H(4) [K12]		0.174109	0.00784971	1	1	1	Q5VTL8	Q5VTL8 [43-54]	0	1358.74	Not Found	Not Found	Not Found							No Quan Values	1.17	High	0.007096	0.1754
	FALSE	High	[K].VQLYELK.[T]	1xLabel:2H(4) [K7]		0.20006	0.0089447	1	1	1	Q5VTL8	Q5VTL8 [74-80]	0	896.539	Peak Found	High	Peak Found	3.686	1.632	0.443	47.5	175	77.5	Unique	1.71	High	0.008276	0.2022
High	P48643	T-complex protein 1 subunit epsilon OS=Homo sapiens GN=CCT5 PE=1 SV=1	0	77.596	42.8835	16	32	15	541	59.6	5.66	0.7	0.929	1.328	-0.52	-0.11	0.41	114.1	79.9	106	4.49209e+07	3.14295e+07	4.17304e+07	12	9	9	5.952	0	73.59	16
	Checked	Confidence	Annotated Sequence	Modifications	Modifications in Master Proteins	Qvality PEP	Qvality q-value	# Protein Groups	# Proteins	# PSMs	Master Protein Accessions	Positions in Master Proteins	# Missed Cleavages	Theo. MH+ [Da]	Found in Sample: [S1] F1: Light, Sample, AUG	Found in Sample: [S2] F1: Medium, Sample, CGG	Found in Sample: [S3] F1: Heavy, Sample, GGGGCC	Abundance Ratio: (CGG) / (AUG)	Abundance Ratio: (GGGGCC) / (AUG)	Abundance Ratio: (GGGGCC) / (CGG)	Abundances (Scaled): F1: Light, Sample, AUG	Abundances (Scaled): F1: Medium, Sample, CGG	Abundances (Scaled): F1: Heavy, Sample, GGGGCC	Quan Info	XCorr A2 Sequest HT	Confidence A2 Sequest HT	Percolator q-Value A2 Sequest HT	Percolator PEP A2 Sequest HT
	FALSE	High	[K].ISDSVLVDIKDTEPLIQTAK.[T]	2xLabel:13C(6)15N(2) [K10; K20]		0.00111981	0	1	1	1	P48643	P48643 [151-170]	1	2201.22	Peak Found	Peak Found	High	1.287	1.27	0.987	84.3	108.6	107.1	Unique	4.02	High	0	0.001034
	FALSE	High	[K].ISDSVLVDIKDTEPLIQTAK.[T]			0.00441085	0	1	1	1	P48643	P48643 [151-170]	1	2185.2	High	Peak Found	Peak Found							No Quan Values	3.07	High	0	0.004188
	FALSE	High	[R].LMGLEALK.[S]	1xLabel:2H(4) [K8]		0.00830339	0	1	1	1	P48643	P48643 [28-35]	0	878.532	Not Found	Not Found	Not Found							No Quan Values	1.7	High	0	0.007922
	FALSE	High	[R].LMGLEALK.[S]	1xLabel:13C(6)15N(2) [K8]		0.016938	0	1	1	1	P48643	P48643 [28-35]	0	882.521	Peak Found	Peak Found	High	1.437	1.191	0.829	82.7	118.8	98.5	Unique	2.02	High	0	0.01647
	FALSE	High	[R].LMGLEALK.[S]			0.0205345	0	1	1	1	P48643	P48643 [28-35]	0	874.507	Not Found	Not Found	Not Found							No Quan Values	1.83	High	0	0.01989
	FALSE	High	[K].LGFAGLVQEISFGTTK.[D]	1xLabel:13C(6)15N(2) [K16]		6.16424e-05	0	1	1	1	P48643	P48643 [353-368]	0	1675.91	Peak Found	Peak Found	High							No Quan Values	3.95	High	0	5.426e-05
	FALSE	High	[K].LGFAGLVQEISFGTTK.[D]	1xLabel:2H(4) [K16]		0.000957569	0	1	1	1	P48643	P48643 [353-368]	0	1671.93	Peak Found	High	Peak Found							No Quan Values	3.4	High	0	0.0008859
	FALSE	High	[K].LGFAGLVQEISFGTTK.[D]			0.000120569	0	1	1	1	P48643	P48643 [353-368]	0	1667.9	High	Peak Found	Peak Found	1.028	1.282	1.247	90.6	93.2	116.2	Unique	3.5	High	0	0.0001072
	FALSE	High	[K].LMVELSK.[S]			0.0344138	0	1	1	1	P48643	P48643 [90-96]	0	819.464	High	Peak Found	Peak Found							No Quan Values	1.34	High	0	0.0337
	FALSE	High	[R].AFADALEVIPMALSENSGMNPIQTMTEVR.[A]			8.36776e-05	0	1	1	1	P48643	P48643 [450-478]	0	3135.52	High	Peak Found	Peak Found	0.686	1.165	1.699	105.2	72.2	122.6	Unique	4.6	High	0	7.406e-05
	FALSE	High	[R].WVGGPEIELIAIATGGR.[I]			2.23497e-06	0	1	1	1	P48643	P48643 [324-340]	0	1738.95	High	Not Found	Not Found	0.01	0.01		300			Unique	3.58	High	0	1.864e-06
	FALSE	High	[K].QQISLATQMVR.[M]	1xLabel:13C(6) [R11]		0.0258216	0	1	1	1	P48643	P48643 [515-525]	0	1280.71	Peak Found	High	Peak Found	0.734	0.299	0.407	147.6	108.3	44.1	Unique	2.1	High	0	0.02518
	FALSE	High	[R].VAIEHLDKISDSVLVDIKDTEPLIQTAK.[T]	3xLabel:2H(4) [K8; K18; K28]		3.37021e-05	0	1	1	1	P48643	P48643 [143-170]	2	3102.77	Not Found	Not Found	Not Found							No Quan Values	6.35	High	0	2.937e-05
	FALSE	High	[R].VAIEHLDKISDSVLVDIKDTEPLIQTAK.[T]			0.000127978	0	1	1	1	P48643	P48643 [143-170]	2	3090.69	High	Not Found	Not Found	0.01	0.01		300			Unique	5.66	High	0	0.0001142
	FALSE	High	[K].MMVDKDGDVTVTNDGATILSMMDVDHQIAK.[L]	1xDeamidated [N13]; 2xLabel:2H(4) [K5; K30]		4.43036e-08	0	1	1	1	P48643	P48643 [60-89]	1	3259.54	Not Found	Not Found	Not Found							No Quan Values	6.31	High	0	3.47e-08
	FALSE	High	[K].MMVDKDGDVTVTNDGATILSMMDVDHQIAK.[L]	1xLabel:13C(6)15N(2) [K30]		0.0159627	0	1	1	1	P48643	P48643 [60-89]	1	3258.52	Not Found	Not Found	Not Found							No Quan Values	3.6	High	0	0.0155
	FALSE	High	[K].MMVDKDGDVTVTNDGATILSMMDVDHQIAK.[L]	2xLabel:13C(6)15N(2) [K5; K30]		6.53803e-06	0	1	1	1	P48643	P48643 [60-89]	1	3266.54	Not Found	Not Found	Not Found							No Quan Values	5.63	High	0	5.57e-06
	FALSE	High	[K].EMNPALGIDCLHK.[G]	1xCarbamidomethyl [C10]; 1xLabel:13C(6)15N(2) [K13]		0.000635531	0	1	1	1	P48643	P48643 [484-496]	0	1505.73	Not Found	Not Found	Not Found							No Quan Values	2.8	High	0	0.000585
	FALSE	High	[K].EMNPALGIDCLHK.[G]	1xCarbamidomethyl [C10]; 1xLabel:2H(4) [K13]		0.00215749	0	1	1	1	P48643	P48643 [484-496]	0	1501.74	Not Found	Not Found	Not Found							No Quan Values	2.84	High	0	0.002018
	FALSE	High	[K].EMNPALGIDCLHK.[G]	1xCarbamidomethyl [C10]		0.0133592	0	1	1	1	P48643	P48643 [484-496]	0	1497.72	High	Not Found	Not Found	0.01	0.01		300			Unique	2.1	High	0	0.01288
	FALSE	High	[K].QQISLATQMVR.[M]	1xLabel:13C(6)15N(4) [R11]		0.0474971	0.000669441	1	1	1	P48643	P48643 [515-525]	0	1284.7	Not Found	Not Found	Not Found							No Quan Values	1.15	High	0.0008757	0.04698
	FALSE	High	[K].QQISLATQMVR.[M]			0.0599365	0.00132284	1	1	1	P48643	P48643 [515-525]	0	1274.69	High	Peak Found	Peak Found							No Quan Values	1.2	High	0.001442	0.05921
	FALSE	High	[R].VVYGGGAAEISCALAVSQEADKCPTLEQYAMR.[A]	2xCarbamidomethyl [C12; C23]; 1xDeamidated [Q18]; 1xLabel:13C(6) [R32]; 1xLabel:2H(4) [K22]		0.0717858	0.00220995	1	1	1	P48643	P48643 [418-449]	1	3455.65	Not Found	Not Found	Not Found							No Quan Values	2.77	High	0.002204	0.07146
	FALSE	High	[K].ISDSVLVDIKDTEPLIQTAK.[T]	2xLabel:2H(4) [K10; K20]		0.0810887	0.00262719	1	1	1	P48643	P48643 [151-170]	1	2193.25	Peak Found	High	Peak Found	2.417	1.825	0.755	57.2	138.3	104.4	Unique	1.74	High	0.002555	0.08085
	FALSE	High	[K].QQHVIETLIGK.[K]	1xLabel:13C(6)15N(2) [K11]		0.103947	0.00309388	1	1	1	P48643	P48643 [503-513]	0	1273.74	Peak Found	Peak Found	High	1.341	1.826	1.362	72	96.5	131.5	Unique	1.16	High	0.002961	0.1039
	FALSE	High	[K].LMVELSK.[S]	1xLabel:13C(6)15N(2) [K7]		0.104681	0.00309388	1	1	1	P48643	P48643 [90-96]	0	827.479	Peak Found	Peak Found	High	0.418	1.369	3.278	107.7	45	147.4	Unique	1.4	High	0.002961	0.1043
	FALSE	High	[R].DVDFELIKVEGK.[V]	2xLabel:13C(6)15N(2) [K8; K12]		0.117917	0.00309388	1	1	1	P48643	P48643 [203-214]	1	1407.77	Not Found	Not Found	Not Found							No Quan Values	1.29	High	0.002961	0.1179
	FALSE	High	[R].SIHDALCVIR.[CN]	1xCarbamidomethyl [C7]; 1xLabel:13C(6)15N(4) [R10]		0.136377	0.00380512	2	2	2	P50991; P48643	P50991 [404-413]; P48643 [401-410]	0	1193.63	Not Found	Not Found	Not Found							No Quan Values	0.6	High	0.003574	0.1367
	FALSE	High	[R].SLHDALCVIR.[CN]	1xCarbamidomethyl [C7]		0.156333	0.0056255	2	2	2	P50991; P48643	P50991 [404-413]; P48643 [401-410]	0	1183.63	Not Found	Not Found	Not Found							No Quan Values	1.16	High	0.00516	0.1569
	FALSE	High	[R].DVDFELIK.[V]			0.162804	0.00611533	1	1	1	P48643	P48643 [203-210]	0	978.514	Not Found	Not Found	Not Found							No Quan Values	1.16	High	0.005584	0.1637
	FALSE	High	[R].DVDFELIK.[V]	1xLabel:13C(6)15N(2) [K8]		0.166126	0.00635358	1	1	1	P48643	P48643 [203-210]	0	986.528	Not Found	Not Found	Not Found							No Quan Values	1.52	High	0.005791	0.1667
	FALSE	High	[K].MLVIEQCK.[N]	1xCarbamidomethyl [C7]		0.201374	0.0089447	1	1	1	P48643	P48643 [371-378]	0	1020.52	High	Peak Found	Peak Found	0.467	1.149	2.461	114.7	53.5	131.8	Unique	1.19	High	0.008276	0.2035
High	P68363	Tubulin alpha-1B chain OS=Homo sapiens GN=TUBA1B PE=1 SV=1	0	77.267	38.3592	13	33	13	451	50.1	5.06	0.87	1.004	1.153	-0.2	0.01	0.21	104.4	90.8	104.8	2.38373e+08	2.07409e+08	2.39226e+08	15	12	12	22.714	0	90.9	13
	Checked	Confidence	Annotated Sequence	Modifications	Modifications in Master Proteins	Qvality PEP	Qvality q-value	# Protein Groups	# Proteins	# PSMs	Master Protein Accessions	Positions in Master Proteins	# Missed Cleavages	Theo. MH+ [Da]	Found in Sample: [S1] F1: Light, Sample, AUG	Found in Sample: [S2] F1: Medium, Sample, CGG	Found in Sample: [S3] F1: Heavy, Sample, GGGGCC	Abundance Ratio: (CGG) / (AUG)	Abundance Ratio: (GGGGCC) / (AUG)	Abundance Ratio: (GGGGCC) / (CGG)	Abundances (Scaled): F1: Light, Sample, AUG	Abundances (Scaled): F1: Medium, Sample, CGG	Abundances (Scaled): F1: Heavy, Sample, GGGGCC	Quan Info	XCorr A2 Sequest HT	Confidence A2 Sequest HT	Percolator q-Value A2 Sequest HT	Percolator PEP A2 Sequest HT
	FALSE	High	[R].QIFHPEQLITGK.[E]			0.00207859	0	1	8	2	P68363	P68363 [85-96]	0	1410.77	High	Peak Found	Peak Found	1.131	1.237	1.093	89.1	100.8	110.2	Unique	2.64	High	0	0.001942
	FALSE	High	[R].IHFPLATYAPVISAEK.[A]			0.000237591	0	1	6	2	P68363	P68363 [265-280]	0	1756.96	High	Not Found	Not Found	0.01	0.01		300			Unique	3.8	High	0	0.0002146
	FALSE	High	[R].IHFPLATYAPVISAEK.[A]	1xLabel:13C(6)15N(2) [K16]		0.00179079	0	1	6	2	P68363	P68363 [265-280]	0	1764.98	Peak Found	Peak Found	High	0.965	0.626	0.649	115.8	111.8	72.5	Unique	4.25	High	0	0.001668
	FALSE	High	[R].LDHKFDLMYAK.[R]	2xLabel:13C(6)15N(2) [K4; K11]		0.0152681	0	1	7	1	P68363	P68363 [391-401]	1	1396.73	Peak Found	Peak Found	High							No Quan Values	1.85	High	0	0.01481
	FALSE	High	[R].LISQIVSSITASLR.[F]			0.000126084	0	1	5	1	P68363	P68363 [230-243]	0	1487.88	High	Peak Found	Peak Found							No Quan Values	3.74	High	0	0.0001123
	FALSE	High	[R].AVFVDLEPTVIDEVR.[T]	1xLabel:13C(6)15N(4) [R15]		6.25683e-05	0	1	3	1	P68363	P68363 [65-79]	0	1711.91	Peak Found	Peak Found	High							No Quan Values	5.02	High	0	5.54e-05
	FALSE	High	[R].AVFVDLEPTVIDEVR.[T]	1xLabel:13C(6) [R15]		0.000151912	0	1	3	1	P68363	P68363 [65-79]	0	1707.93	Peak Found	High	Peak Found	2.073	4.878	2.353	37.7	78.2	184.1	Unique	3.93	High	0	0.0001361
	FALSE	High	[R].AVFVDLEPTVIDEVR.[T]			8.06163e-05	0	1	3	1	P68363	P68363 [65-79]	0	1701.91	High	Peak Found	Peak Found	0.788	0.989	1.256	108	85.1	106.9	Unique	4.72	High	0	7.158e-05
	FALSE	High	[R].LISQIVSSITASLR.[F]	1xLabel:13C(6) [R14]		1.7752e-05	0	1	5	1	P68363	P68363 [230-243]	0	1493.9	Peak Found	High	Peak Found	0.981	1.04	1.06	99.3	97.4	103.3	Unique	4.09	High	0	1.534e-05
	FALSE	High	[R].LISQIVSSITASLR.[F]	1xLabel:13C(6)15N(4) [R14]		0.00014745	0	1	5	1	P68363	P68363 [230-243]	0	1497.89	Peak Found	Peak Found	High							No Quan Values	4.26	High	0	0.0001316
	FALSE	High	[R].LISQIVSSITASLR.[F]	1xDeamidated [Q4]; 1xLabel:13C(6) [R14]		0.0199355	0	1	5	1	P68363	P68363 [230-243]	0	1494.88	Not Found	Not Found	Not Found							No Quan Values	3.89	High	0	0.0194
	FALSE	High	[R].FDGALNVDLTEFQTNLVPYPR.[I]	1xLabel:13C(6)15N(4) [R21]		0.00214148	0	1	7	1	P68363	P68363 [244-264]	0	2419.22	Not Found	Not Found	Not Found							No Quan Values	4.7	High	0	0.001999
	FALSE	High	[R].FDGALNVDLTEFQTNLVPYPR.[I]			0.0194977	0	1	7	1	P68363	P68363 [244-264]	0	2409.21	High	Not Found	Not Found	0.01	0.01		300			Unique	2.16	High	0	0.01898
	FALSE	High	[K].TIGGGDDSFNTFFSETGAGK.[H]			3.5773e-05	0	1	5	1	P68363	P68363 [41-60]	0	2007.89	High	Peak Found	Peak Found	1.121	1.019	0.909	95.5	107.1	97.4	Unique	3.98	High	0	3.119e-05
	FALSE	High	[K].DVNAAIATIK.[T]	1xLabel:2H(4) [K10]		0.0153817	0	1	5	1	P68363	P68363 [327-336]	0	1019.6	Not Found	Not Found	Not Found							No Quan Values	2.61	High	0	0.01486
	FALSE	High	[K].DVNAAIATIK.[T]	1xLabel:13C(6)15N(2) [K10]		0.0045105	0	1	5	1	P68363	P68363 [327-336]	0	1023.59	Not Found	Not Found	Not Found							No Quan Values	2.46	High	0	0.004283
	FALSE	High	[R].SIQFVDWCPTGFK.[V]	1xCarbamidomethyl [C8]		0.00049695	0	1	2	1	P68363	P68363 [340-352]	0	1584.75	High	Peak Found	Peak Found							No Quan Values	2.94	High	0	0.0004554
	FALSE	High	[R].SIQFVDWCPTGFK.[V]	1xCarbamidomethyl [C8]; 1xLabel:13C(6)15N(2) [K13]		0.00887811	0	1	2	1	P68363	P68363 [340-352]	0	1592.77	Peak Found	Peak Found	High	0.503	0.388	0.771	158.7	79.8	61.5	Unique	3.36	High	0	0.008493
	FALSE	High	[R].NLDIERPTYTNLNR.[L]	2xLabel:13C(6)15N(4) [R6; R14]		0.0103012	0	1	7	1	P68363	P68363 [216-229]	0	1738.9	Peak Found	Peak Found	High	0.762	1.171	1.537	102.3	77.9	119.8	Unique	2.63	High	0	0.00989
	FALSE	High	[K].EIIDLVLDR.[I]	1xLabel:13C(6) [R9]		0.00635246	0	1	3	1	P68363	P68363 [113-121]	0	1091.64	Not Found	Not Found	Not Found							No Quan Values	1.97	High	0	0.006041
	FALSE	High	[K].EIIDLVLDR.[I]			0.0164432	0	1	3	1	P68363	P68363 [113-121]	0	1085.62	Not Found	Not Found	Not Found							No Quan Values	2.8	High	0	0.01597
	FALSE	High	[K].EIIDLVLDR.[I]	1xLabel:13C(6)15N(4) [R9]		0.0549408	0.000669441	1	3	1	P68363	P68363 [113-121]	0	1095.63	Not Found	Not Found	Not Found							No Quan Values	3.11	High	0.0008757	0.05444
	FALSE	High	[R].QLFHPEQLITGK.[E]	1xLabel:2H(4) [K12]		0.0454619	0.000669441	1	8	2	P68363	P68363 [85-96]	0	1414.8	Peak Found	High	Peak Found							No Quan Values	2.02	High	0.0008757	0.0448
	FALSE	High	[R].QIFHPEQLITGK.[E]	1xLabel:13C(6)15N(2) [K12]		0.0510876	0.000669441	1	8	2	P68363	P68363 [85-96]	0	1418.79	Peak Found	Peak Found	High	1.606	1.587	0.988	71.5	114.9	113.6	Unique	2.09	High	0.0008757	0.05059
	FALSE	High	[K].FDLMYAK.[RW]	1xLabel:13C(6)15N(2) [K7]		0.0395624	0.000669441	1	8	1	P68363	P68363 [395-401]	0	895.447	Peak Found	Peak Found	High	0.652	1.262	1.935	102.9	67.1	129.9	Unique	1.69	High	0.0008757	0.03886
	FALSE	High	[K].DVNAAIATIK.[T]			0.0478448	0.000669441	1	5	1	P68363	P68363 [327-336]	0	1015.58	High	Peak Found	Peak Found	0.863	1.01	1.17	104.4	90.1	105.5	Unique	2.98	High	0.0008757	0.04727
	FALSE	High	[R].NLDIERPTYTNLNR.[L]			0.0444764	0.000669441	1	7	1	P68363	P68363 [216-229]	0	1718.88	High	Peak Found	Peak Found							No Quan Values	1.53	High	0.0008757	0.04392
	FALSE	High	[R].LDHKFDLMYAK.[R]			0.0677689	0.00220995	1	7	1	P68363	P68363 [391-401]	1	1380.7	High	Peak Found	Peak Found	7.448	2.286	0.307	27.9	208.2	63.9	Unique	0.92	High	0.002204	0.06742
	FALSE	High	[K].VGINYQPPTVVPGGDLAK.[V]			0.087084	0.00262719	1	7	1	P68363	P68363 [353-370]	0	1824.99	High	Not Found	Not Found	0.01	0.01		300			Unique	2.83	High	0.002555	0.08698
	FALSE	High	[K].VGINYQPPTVVPGGDLAK.[V]	1xLabel:2H(4) [K18]		0.0908795	0.00262719	1	7	1	P68363	P68363 [353-370]	0	1829.01	Not Found	Not Found	Not Found							No Quan Values	1.66	High	0.002555	0.09044
	FALSE	High	[K].VGINYQPPTVVPGGDLAK.[V]	1xDeamidated [Q6]		0.183634	0.0089447	1	7	1	P68363	P68363 [353-370]	0	1825.97	Not Found	Not Found	Not Found							No Quan Values	1.67	High	0.008276	0.185
High	P50990	T-complex protein 1 subunit theta OS=Homo sapiens GN=CCT8 PE=1 SV=4	0	76.815	34.4891	17	34	17	548	59.6	5.6	1.177	1.401	1.191	0.23	0.49	0.25	83.9	98.7	117.5	2.46311e+07	2.89817e+07	3.45051e+07	17	17	17	5.032	0	71.97	17
	Checked	Confidence	Annotated Sequence	Modifications	Modifications in Master Proteins	Qvality PEP	Qvality q-value	# Protein Groups	# Proteins	# PSMs	Master Protein Accessions	Positions in Master Proteins	# Missed Cleavages	Theo. MH+ [Da]	Found in Sample: [S1] F1: Light, Sample, AUG	Found in Sample: [S2] F1: Medium, Sample, CGG	Found in Sample: [S3] F1: Heavy, Sample, GGGGCC	Abundance Ratio: (CGG) / (AUG)	Abundance Ratio: (GGGGCC) / (AUG)	Abundance Ratio: (GGGGCC) / (CGG)	Abundances (Scaled): F1: Light, Sample, AUG	Abundances (Scaled): F1: Medium, Sample, CGG	Abundances (Scaled): F1: Heavy, Sample, GGGGCC	Quan Info	XCorr A2 Sequest HT	Confidence A2 Sequest HT	Percolator q-Value A2 Sequest HT	Percolator PEP A2 Sequest HT
	FALSE	High	[K].IAVYSCPFDGMITETK.[G]	1xCarbamidomethyl [C6]; 1xLabel:2H(4) [K16]		0.000482352	0	1	1	1	P50990	P50990 [239-254]	0	1835.89	Not Found	Not Found	Not Found							No Quan Values	2.85	High	0	0.0004418
	FALSE	High	[K].IAVYSCPFDGMITETK.[G]	1xCarbamidomethyl [C6]; 1xLabel:13C(6)15N(2) [K16]		0.00121548	0	1	1	1	P50990	P50990 [239-254]	0	1839.87	Not Found	Not Found	Not Found							No Quan Values	2.94	High	0	0.001126
	FALSE	High	[R].GSTDNLMDDIER.[A]			0.000603222	0	1	1	1	P50990	P50990 [379-390]	0	1365.6	High	Peak Found	Peak Found	0.268	0.833	3.109	142.8	38.3	119	Unique	3.05	High	0	0.0005539
	FALSE	High	[K].EDGAISTIVLR.[G]	1xLabel:13C(6) [R11]		0.0271902	0	1	1	1	P50990	P50990 [368-378]	0	1179.67	Peak Found	High	Peak Found	2.078	3.885	1.87	43.1	89.5	167.4	Unique	1.84	High	0	0.02654
	FALSE	High	[K].FAEAFEAIPR.[A]	1xLabel:13C(6)15N(4) [R10]		0.000350078	0	1	1	1	P50990	P50990 [441-450]	0	1160.6	Peak Found	Peak Found	High	0.76	0.868	1.143	114.2	86.7	99.1	Unique	2.9	High	0	0.0003176
	FALSE	High	[K].FAEAFEAIPR.[A]			0.00576663	0	1	1	1	P50990	P50990 [441-450]	0	1150.59	High	Not Found	Not Found	0.01	0.01		300			Unique	2.85	High	0	0.005504
	FALSE	High	[K].IAVYSCPFDGMITETK.[G]	1xCarbamidomethyl [C6]		0.00141085	0	1	1	1	P50990	P50990 [239-254]	0	1831.86	High	Peak Found	Peak Found	1.802	1.271	0.705	73.7	132.7	93.6	Unique	2.73	High	0	0.001314
	FALSE	High	[K].YNIMLVR.[L]	1xLabel:13C(6)15N(4) [R7]		0.0349232	0	1	1	1	P50990	P50990 [308-314]	0	918.51	Not Found	Not Found	Not Found							No Quan Values	2.05	High	0	0.03421
	FALSE	High	[R].DIDEVSSLLR.[T]	1xLabel:13C(6)15N(4) [R10]		0.032929	0	1	1	1	P50990	P50990 [156-165]	0	1156.61	Peak Found	Peak Found	High							No Quan Values	2.83	High	0	0.03222
	FALSE	High	[R].DIDEVSSLLR.[T]	1xLabel:13C(6) [R10]		0.00616614	0	1	1	1	P50990	P50990 [156-165]	0	1152.62	Peak Found	High	Peak Found							No Quan Values	2.88	High	0	0.005872
	FALSE	High	[K].ILGSGISSSSVLHGMVFK.[K]			1.97047e-05	0	1	1	1	P50990	P50990 [207-224]	0	1818.98	Not Found	Not Found	Not Found							No Quan Values	4.42	High	0	1.706e-05
	FALSE	High	[K].ILGSGISSSSVLHGMVFK.[K]	1xLabel:2H(4) [K18]		6.11846e-05	0	1	1	1	P50990	P50990 [207-224]	0	1823	Peak Found	High	Peak Found	1.707	2.668	1.562	55.8	95.3	148.9	Unique	2.71	High	0	5.395e-05
	FALSE	High	[K].LFVTNDAATILR.[E]			5.0782e-05	0	1	1	1	P50990	P50990 [63-74]	0	1333.75	High	Peak Found	Peak Found	0.947	1.379	1.456	90.2	85.4	124.4	Unique	3.14	High	0	4.472e-05
	FALSE	High	[K].LFVTNDAATILR.[E]	1xLabel:13C(6) [R12]		0.000500668	0	1	1	2	P50990	P50990 [63-74]	0	1339.77	Peak Found	High	Peak Found	2.128	1.064	0.5	71.6	152.3	76.2	Unique	2.47	High	0	0.0004582
	FALSE	High	[K].LFVTNDAATILR.[E]	1xLabel:13C(6)15N(4) [R12]		2.67486e-05	0	1	1	2	P50990	P50990 [63-74]	0	1343.76	Peak Found	Peak Found	High							No Quan Values	3.03	High	0	2.335e-05
	FALSE	High	[K].AIADTGANVVVTGGK.[V]			0.000589883	0	1	1	1	P50990	P50990 [282-296]	0	1372.74	High	Peak Found	Peak Found	3	1.247	0.416	57.2	171.5	71.3	Unique	2.29	High	0	0.0005404
	FALSE	High	[K].AIADTGANVVVTGGK.[V]	1xLabel:13C(6)15N(2) [K15]		0.00141085	0	1	1	1	P50990	P50990 [282-296]	0	1380.76	Peak Found	Peak Found	High							No Quan Values	1.85	High	0	0.001315
	FALSE	High	[K].HEKEDGAISTIVLR.[G]	1xLabel:13C(6)15N(4) [R14]; 1xLabel:13C(6)15N(2) [K3]		0.0351807	0	1	1	1	P50990	P50990 [365-378]	1	1585.87	Peak Found	Peak Found	High	0.49	0.595	1.215	143.8	70.5	85.7	Unique	1.31	High	0	0.03457
	FALSE	High	[K].DMLEAGILDTYLGK.[Y]	1xLabel:13C(6)15N(2) [K14]		0.00104716	0	1	1	1	P50990	P50990 [491-504]	0	1546.79	Not Found	Peak Found	High	100	100	1.56		117.2	182.8	Unique	2.99	High	0	0.0009691
	FALSE	High	[K].TAEELMNFSK.[G]	1xLabel:13C(6)15N(2) [K10]		0.0129684	0	1	1	1	P50990	P50990 [261-270]	0	1177.56	Peak Found	Peak Found	High	0.841	1.228	1.46	97.8	82.2	120	Unique	1.6	High	0	0.01253
	FALSE	High	[K].LATNAAVTVLR.[V]	1xLabel:13C(6)15N(4) [R11]		5.4712e-05	0	1	1	1	P50990	P50990 [510-520]	0	1138.68	Not Found	Not Found	Not Found							No Quan Values	2.84	High	0	4.814e-05
	FALSE	High	[K].QYGNEVFLAK.[L]			0.00493206	0	1	1	1	P50990	P50990 [172-181]	0	1168.6	Not Found	Not Found	Not Found							No Quan Values	2.28	High	0	0.004666
	FALSE	High	[R].DIDEVSSLLR.[T]			0.0522152	0.000669441	1	1	1	P50990	P50990 [156-165]	0	1146.6	High	Peak Found	Peak Found	1.912	2.158	1.129	59.2	113.1	127.7	Unique	2.77	High	0.0008757	0.05163
	FALSE	High	[K].YNIMLVR.[L]	1xLabel:13C(6) [R7]		0.0422573	0.000669441	1	1	1	P50990	P50990 [308-314]	0	914.522	Peak Found	High	Peak Found	1.459	1.811	1.241	70.3	102.5	127.2	Unique	1.97	High	0.0008757	0.04165
	FALSE	High	[K].VADMALHYANK.[Y]			0.03786	0.000669441	1	1	1	P50990	P50990 [297-307]	0	1232.61	High	Peak Found	Peak Found	0.841	1.328	1.579	94.7	79.6	125.7	Unique	2.22	High	0.0008757	0.03726
	FALSE	High	[K].APGFAQMLK.[E]	1xLabel:13C(6)15N(2) [K9]		0.0541483	0.000669441	1	1	1	P50990	P50990 [8-16]	0	970.527	Peak Found	Peak Found	High							No Quan Values	2.16	High	0.0008757	0.05331
	FALSE	High	[K].AIADTGANVVVTGGK.[V]	1xLabel:2H(4) [K15]		0.068259	0.00220995	1	1	1	P50990	P50990 [282-296]	0	1376.77	Peak Found	High	Peak Found							No Quan Values	0.75	High	0.002204	0.06791
	FALSE	High	[K].APGFAQMLK.[E]	1xLabel:2H(4) [K9]		0.0723036	0.00220995	1	1	1	P50990	P50990 [8-16]	0	966.538	Peak Found	High	Peak Found							No Quan Values	1.47	High	0.002204	0.0718
	FALSE	High	[K].APGFAQMLK.[E]			0.0852428	0.00262719	1	1	1	P50990	P50990 [8-16]	0	962.513	High	Peak Found	Peak Found	1.078	0.954	0.886	98.9	106.6	94.4	Unique	1.7	High	0.002555	0.08503
	FALSE	High	[R].AVDDGVNTFK.[V]	1xLabel:2H(4) [K10]		0.119572	0.00309388	1	1	1	P50990	P50990 [391-400]	0	1069.55	Peak Found	High	Peak Found	3.01	1.848	0.614	51.2	154.1	94.6	Unique	0.91	High	0.002961	0.1197
	FALSE	High	[R].AVDDGVNTFK.[V]			0.113872	0.00309388	1	1	1	P50990	P50990 [391-400]	0	1065.52	High	Peak Found	Peak Found	0.866	1.571	1.814	87.3	75.6	137.1	Unique	1.45	High	0.002961	0.1141
	FALSE	High	[R].AVDDGVNTFK.[V]	1xLabel:13C(6)15N(2) [K10]		0.194879	0.0089447	1	1	1	P50990	P50990 [391-400]	0	1073.54	Not Found	Not Found	Not Found							No Quan Values	1.24	High	0.008276	0.1971
High	P11940	Polyadenylate-binding protein 1 OS=Homo sapiens GN=PABPC1 PE=1 SV=2	0	75.356	42.2956	23	42	16	636	70.6	9.5	3.986	0.618	0.155	1.99	-0.69	-2.69	53.5	213.4	33.1	1.71136e+07	6.82135e+07	1.05817e+07	11	20	9	6.499	7	77.14	23
	Checked	Confidence	Annotated Sequence	Modifications	Modifications in Master Proteins	Qvality PEP	Qvality q-value	# Protein Groups	# Proteins	# PSMs	Master Protein Accessions	Positions in Master Proteins	# Missed Cleavages	Theo. MH+ [Da]	Found in Sample: [S1] F1: Light, Sample, AUG	Found in Sample: [S2] F1: Medium, Sample, CGG	Found in Sample: [S3] F1: Heavy, Sample, GGGGCC	Abundance Ratio: (CGG) / (AUG)	Abundance Ratio: (GGGGCC) / (AUG)	Abundance Ratio: (GGGGCC) / (CGG)	Abundances (Scaled): F1: Light, Sample, AUG	Abundances (Scaled): F1: Medium, Sample, CGG	Abundances (Scaled): F1: Heavy, Sample, GGGGCC	Quan Info	XCorr A2 Sequest HT	Confidence A2 Sequest HT	Percolator q-Value A2 Sequest HT	Percolator PEP A2 Sequest HT
	FALSE	High	[K].FSPAGPILSIR.[IV]			0.0183762	0	1	4	1	P11940	P11940 [31-41]	0	1157.67	Not Found	Not Found	Not Found							No Quan Values	2.25	High	0	0.01783
	FALSE	High	[K].FSPAGPILSIR.[IV]	1xLabel:13C(6) [R11]		0.0128725	0	1	4	1	P11940	P11940 [31-41]	0	1163.69	Not Found	Not Found	Not Found							No Quan Values	2.42	High	0	0.01239
	FALSE	High	[R].ALDTMNFDVIK.[G]	1xLabel:2H(4) [K11]		0.000339795	0	2	2	2	Q13310; P11940	Q13310 [68-78]; P11940 [68-78]	0	1270.66	Not Found	High	Not Found	100		0.01		300		Not Unique	3.38	High	0	0.003163
	FALSE	High	[K].GFGFVSFER.[H]	1xLabel:13C(6) [R9]		0.0254432	0	1	2	2	P11940	P11940 [232-240]	0	1051.53	Not Found	High	Not Found	100		0.01		300		Unique	1.88	High	0	0.02473
	FALSE	High	[K].GFGFVCFSSPEEATK.[A]	1xCarbamidomethyl [C6]; 1xLabel:2H(4) [K15]		0.00849071	0	2	4	1	Q13310; P11940	Q13310 [334-348]; P11940 [334-348]	0	1666.77	Not Found	Not Found	Not Found							No Quan Values	2.21	High	0	0.008146
	FALSE	High	[K].EFSPFGTITSAK.[V]	1xLabel:2H(4) [K12]		0.0032021	0	1	1	1	P11940	P11940 [313-324]	0	1288.67	Not Found	High	Not Found	100		0.01		300		Unique	2.49	High	0	0.003026
	FALSE	High	[R].LFPLIQAMHPTLAGK.[I]	1xLabel:2H(4) [K15]		0.000347479	0	1	2	2	P11940	P11940 [566-580]	0	1640.95	Peak Found	High	Peak Found	2.661	0.321	0.12	75.3	200.5	24.2	Unique	3.31	High	0	0.0003163
	FALSE	High	[R].SLGYAYVNFQQPADAER.[A]	1xDeamidated [Q/N]; 1xLabel:13C(6) [R17]		0.00478734	0	2	2	2	Q13310; P11940	Q13310 [51-67]; P11940 [51-67]	0	1935.92	Not Found	High	Not Found	100		0.01		300		Not Unique	2.9	High	0	0.004529
	FALSE	High	[R].SLGYAYVNFQQPADAER.[A]	1xLabel:13C(6) [R17]		0.000342337	0	2	2	2	Q13310; P11940	Q13310 [51-67]; P11940 [51-67]	0	1934.93	Not Found	Not Found	Not Found							No Quan Values	2.4	High	0	0.00031
	FALSE	High	[R].SKVDEAVAVLQAHQAK.[E]	2xLabel:2H(4) [K2; K16]		0.00543325	0	1	2	1	P11940	P11940 [605-620]	1	1701.97	Peak Found	High	Peak Found	2.238	0.108	0.048	89.7	200.6	9.7	Unique	2.79	High	0	0.005158
	FALSE	High	[K].FGPALSVK.[V]	1xLabel:2H(4) [K8]		0.00881234	0	1	2	1	P11940	P11940 [214-221]	0	822.502	Peak Found	High	Peak Found	4.213	0.18	0.043	55.6	234.4	10	Unique	1.93	High	0	0.008463
	FALSE	High	[K].MNGMLLNDR.[K]	1xLabel:13C(6) [R9]		0.0108512	0	2	2	1	Q13310; P11940	Q13310 [158-166]; P11940 [158-166]	0	1069.52	Not Found	High	Not Found	100		0.01		300		Not Unique	1.88	High	0	0.01042
	FALSE	High	[K].MNGMLLNDR.[K]	1xDeamidated [N2]; 1xLabel:13C(6) [R9]		0.000929442	0	2	2	1	Q13310; P11940	Q13310 [158-166]; P11940 [158-166]	0	1070.51	Not Found	High	Not Found	100		0.01		300		Not Unique	2.17	High	0	0.0008596
	FALSE	High	[R].QAHLTNQYMQR.[M]	1xLabel:13C(6) [R11]		0.0115156	0	1	1	1	P11940	P11940 [375-385]	0	1395.69	Peak Found	High	Peak Found	4.235	0.293	0.069	54.3	229.8	15.9	Unique	2.54	High	0	0.0111
	FALSE	High	[R].VANTSTQTMGPRPAAAAAAATPAVR.[T]	2xLabel:13C(6) [R12; R25]; 1xOxidation [M9]		0.0113458	0	1	1	1	P11940	P11940 [482-506]	0	2409.27	Not Found	High	Not Found	100		0.01		300		Unique	1.4	High	0	0.01092
	FALSE	High	[K].ITGMLLEIDNSELLHMLESPESLR.[S]	1xLabel:13C(6) [R24]		3.6582e-05	0	2	2	1	Q13310; P11940	Q13310 [590-613]; P11940 [581-604]	0	2746.41	Peak Found	High	Peak Found	2.518	0.712	0.283	70.9	178.6	50.5	Not Unique	6.71	High	0	3.194e-05
	FALSE	High	[K].SGVGNIFIK.[N]	1xLabel:2H(4) [K9]		0.00649587	0	1	3	1	P11940	P11940 [96-104]	0	938.561	Not Found	High	Not Found	100		0.01		300		Unique	2.15	High	0	0.006178
	FALSE	High	[R].RSLGYAYVNFQQPADAER.[A]			0.0126828	0	2	2	1	Q13310; P11940	Q13310 [50-67]; P11940 [50-67]	1	2085.01	High	Not Found	Not Found	0.01	0.01		300			Not Unique	2.86	High	0	0.01226
	FALSE	High	[R].RSLGYAYVNFQQPADAER.[A]	2xLabel:13C(6) [R1; R18]		0.00855409	0	2	2	1	Q13310; P11940	Q13310 [50-67]; P11940 [50-67]	1	2097.06	Not Found	High	Not Found	100		0.01		300		Not Unique	3.03	High	0	0.008208
	FALSE	High	[R].IVATKPLYVALAQR.[K]			5.89462e-05	0	1	2	1	P11940	P11940 [357-370]	0	1542.94	High	Peak Found	Peak Found							No Quan Values	3.65	High	0	5.201e-05
	FALSE	High	[R].IVATKPLYVALAQR.[K]	1xLabel:13C(6) [R14]; 1xLabel:2H(4) [K5]		0.000200158	0	1	2	2	P11940	P11940 [357-370]	0	1552.98	Not Found	Not Found	Not Found							No Quan Values	3.3	High	0	0.0002321
	FALSE	High	[R].IVATKPLYVALAQR.[K]	1xLabel:13C(6)15N(4) [R14]; 1xLabel:13C(6)15N(2) [K5]		0.000464706	0	1	2	1	P11940	P11940 [357-370]	0	1560.96	Peak Found	Peak Found	High	14.757	0.884	0.06	18	266	15.9	Unique	3.99	High	0	0.0004239
	FALSE	High	[R].YQGVNLYVK.[N]	1xLabel:2H(4) [K9]		0.0110136	0	1	2	1	P11940	P11940 [291-299]	0	1087.61	Peak Found	High	Peak Found	8.619	0.741	0.086	29	249.6	21.5	Unique	2.21	High	0	0.01061
	FALSE	High	[K].GYGFVHFETQEAAER.[A]	1xLabel:13C(6) [R15]		6.30364e-05	0	1	1	1	P11940	P11940 [139-153]	0	1746.82	Not Found	High	Not Found	100		0.01		300		Unique	2.98	High	0	5.57e-05
	FALSE	High	[K].GYGFVHFETQEAAER.[A]	1xDeamidated [Q10]; 1xLabel:13C(6) [R15]		0.0569714	0.000669441	1	1	1	P11940	P11940 [139-153]	0	1747.8	Not Found	High	Not Found	100		0.01		300		Unique	2.45	High	0.0008757	0.05652
	FALSE	High	[R].KEFSPFGTITSAK.[V]			0.0625959	0.00197587	1	1	1	P11940	P11940 [312-324]	1	1412.74	High	Not Found	Not Found	0.01	0.01		300			Unique	1.74	High	0.002009	0.062
	FALSE	High	[K].NLDDGIDDERLR.[K]	2xLabel:13C(6) [R10; R12]		0.096865	0.00262719	1	2	1	P11940	P11940 [300-311]	1	1442.73	Not Found	Not Found	Not Found							No Quan Values	1.35	High	0.002555	0.09647
	FALSE	High	[K].NLDDGIDDERLR.[K]			0.0982443	0.00262719	1	2	1	P11940	P11940 [300-311]	1	1430.69	High	Peak Found	Peak Found							No Quan Values	1.21	High	0.002555	0.09833
	FALSE	High	[K].GYGFVHFETQEAAER.[A]			0.117917	0.00309388	1	1	1	P11940	P11940 [139-153]	0	1740.8	Not Found	Not Found	Not Found							No Quan Values	0.7	High	0.002961	0.1179
	FALSE	High	[K].NLDDGIDDERLR.[K]	2xLabel:13C(6)15N(4) [R10; R12]		0.122093	0.00335969	1	2	1	P11940	P11940 [300-311]	1	1450.7	Peak Found	Peak Found	High	3.554	0.355	0.1	61.1	217.2	21.7	Unique	1.51	High	0.003376	0.1224
	FALSE	High	[K].GFGFVSFER.[H]			0.152146	0.00430091	1	2	1	P11940	P11940 [232-240]	0	1045.51	Not Found	Not Found	Not Found							No Quan Values	1.85	High	0.004002	0.1526
	FALSE	High	[K].NLDDGIDDER.[L]	1xLabel:13C(6) [R10]		0.157396	0.0056255	1	2	1	P11940	P11940 [300-309]	0	1167.52	Peak Found	High	Peak Found	1.125	0.098	0.087	135	151.8	13.2	Unique	1.52	High	0.005584	0.1584
	FALSE	High	[R].KEFSPFGTITSAK.[V]	2xLabel:2H(4) [K1; K13]		0.16171	0.00611533	1	1	1	P11940	P11940 [312-324]	1	1420.79	Not Found	Not Found	Not Found							No Quan Values	1.02	High	0.005584	0.1628
	FALSE	High	[K].NFGEDMDDERLKDLFGK.[F]	1xLabel:13C(6) [R10]; 2xLabel:2H(4) [K12; K17]		0.170648	0.00738282	1	2	1	P11940	P11940 [197-213]	2	2043	Not Found	Not Found	Not Found							No Quan Values	1.49	High	0.006923	0.172
	FALSE	High	[K].AVTEMNGR.[I]	1xDeamidated [N6]; 1xLabel:13C(6) [R8]		0.176449	0.00784971	2	4	1	Q13310; P11940	Q13310 [349-356]; P11940 [349-356]	0	884.424	Not Found	Not Found	Not Found							No Quan Values	1.68	High	0.007096	0.1781
	FALSE	High	[R].SLGYAYVNFQQPADAER.[A]			0.186084	0.0089447	2	2	1	Q13310; P11940	Q13310 [51-67]; P11940 [51-67]	0	1928.91	Not Found	Not Found	Not Found							No Quan Values	0.68	High	0.008276	0.1871
High	Q9Y383	Putative RNA-binding protein Luc7-like 2 OS=Homo sapiens GN=LUC7L2 PE=1 SV=2	0	70.407	38.7755	13	40	8	392	46.5	10.01	0.875	1.024	1.171	-0.19	0.03	0.23	103.5	90.5	106	1.03997e+08	9.0966e+07	1.06509e+08	16	15	16	25.367	6	95.32	13
	Checked	Confidence	Annotated Sequence	Modifications	Modifications in Master Proteins	Qvality PEP	Qvality q-value	# Protein Groups	# Proteins	# PSMs	Master Protein Accessions	Positions in Master Proteins	# Missed Cleavages	Theo. MH+ [Da]	Found in Sample: [S1] F1: Light, Sample, AUG	Found in Sample: [S2] F1: Medium, Sample, CGG	Found in Sample: [S3] F1: Heavy, Sample, GGGGCC	Abundance Ratio: (CGG) / (AUG)	Abundance Ratio: (GGGGCC) / (AUG)	Abundance Ratio: (GGGGCC) / (CGG)	Abundances (Scaled): F1: Light, Sample, AUG	Abundances (Scaled): F1: Medium, Sample, CGG	Abundances (Scaled): F1: Heavy, Sample, GGGGCC	Quan Info	XCorr A2 Sequest HT	Confidence A2 Sequest HT	Percolator q-Value A2 Sequest HT	Percolator PEP A2 Sequest HT
	FALSE	High	[K].LHLGFIEIR.[E]			0.025256	0	1	1	1	Q9Y383	Q9Y383 [214-222]	0	1097.65	High	Peak Found	Peak Found							No Quan Values	2.57	High	0	0.02469
	FALSE	High	[K].LHLGFIEIR.[E]	1xLabel:13C(6) [R9]		0.0189287	0	1	1	1	Q9Y383	Q9Y383 [214-222]	0	1103.67	Peak Found	High	Peak Found	0.766	0.978	1.277	109.3	83.8	106.9	Unique	2.79	High	0	0.01842
	FALSE	High	[K].LHLGFIEIR.[E]	1xLabel:13C(6)15N(4) [R9]		0.00970653	0	1	1	1	Q9Y383	Q9Y383 [214-222]	0	1107.65	Peak Found	Peak Found	High							No Quan Values	2.84	High	0	0.009351
	FALSE	High	[K].SHLLNCCPHDVLSGTR.[M]	2xCarbamidomethyl [C6; C7]; 1xLabel:13C(6)15N(4) [R16]		0.00284231	0	1	1	1	Q9Y383	Q9Y383 [38-53]	0	1875.88	Not Found	Not Found	Not Found							No Quan Values	2.19	High	0	0.002679
	FALSE	High	[K].SHLLNCCPHDVLSGTR.[M]	2xCarbamidomethyl [C6; C7]; 1xLabel:13C(6) [R16]		8.49345e-05	0	1	1	1	Q9Y383	Q9Y383 [38-53]	0	1871.89	Not Found	Not Found	Not Found							No Quan Values	3.27	High	0	7.511e-05
	FALSE	High	[K].VMDEVEK.[A]			0.0236318	0	1	1	1	Q9Y383	Q9Y383 [155-161]	0	849.402	Not Found	Not Found	Not Found							No Quan Values	1.78	High	0	0.02311
	FALSE	High	[KR].VHELNEEIGK.[L]	1xLabel:2H(4) [K10]		0.00664252	0	2	2	1	Q9NQ29; Q9Y383	Q9NQ29 [126-135]; Q9Y383 [126-135]	0	1171.63	Peak Found	High	Peak Found	4.324	1.758	0.407	42.4	183.1	74.5	Not Unique	3.66	High	0	0.006314
	FALSE	High	[KR].VHELNEEIGK.[L]	1xLabel:13C(6)15N(2) [K10]		0.00759439	0	2	2	1	Q9NQ29; Q9Y383	Q9NQ29 [126-135]; Q9Y383 [126-135]	0	1175.61	Peak Found	Peak Found	High	1.352	1.202	0.889	84.4	114.1	101.5	Not Unique	3.88	High	0	0.007269
	FALSE	High	[K].EQDFFFELDAMDHLQSFIADCDRR.[T]	1xCarbamidomethyl [C21]; 2xLabel:13C(6)15N(4) [R23; R24]		9.00848e-06	0	1	1	1	Q9Y383	Q9Y383 [77-100]	1	3025.34	Not Found	Not Found	Not Found							No Quan Values	4.97	High	0	7.707e-06
	FALSE	High	[K].EQDFFFELDAMDHLQSFIADCDRR.[T]	1xCarbamidomethyl [C21]; 2xLabel:13C(6) [R23; R24]		3.94131e-05	0	1	1	1	Q9Y383	Q9Y383 [77-100]	1	3017.36	Not Found	Not Found	Not Found							No Quan Values	5.7	High	0	3.445e-05
	FALSE	High	[K].EQDFFFELDAMDHLQSFIADCDRR.[T]	1xCarbamidomethyl [C21]; 1xDeamidated [Q15]		8.24394e-05	0	1	1	1	Q9Y383	Q9Y383 [77-100]	1	3006.3	High	Peak Found	Peak Found	0.873	0.897	1.028	108.3	94.5	97.2	Unique	5.43	High	0	7.302e-05
	FALSE	High	[K].EQDFFFELDAMDHLQSFIADCDRR.[T]	1xCarbamidomethyl [C21]		1.30773e-05	0	1	1	1	Q9Y383	Q9Y383 [77-100]	1	3005.32	Not Found	Not Found	Not Found							No Quan Values	5.78	High	0	1.128e-05
	FALSE	High	[R].VCEVCSAYLGLHDNDRR.[L]	2xCarbamidomethyl [C2; C5]		0.00855409	0	2	2	1	Q9NQ29; Q9Y383	Q9NQ29 [189-205]; Q9Y383 [189-205]	1	2063.94	High	Peak Found	Peak Found							No Quan Values	1.85	High	0	0.008188
	FALSE	High	[R].VCEVCSAYLGLHDNDRR.[L]	2xCarbamidomethyl [C2; C5]; 2xLabel:13C(6) [R16; R17]		0.0262055	0	2	2	1	Q9NQ29; Q9Y383	Q9NQ29 [189-205]; Q9Y383 [189-205]	1	2075.98	Peak Found	High	Peak Found	1.673	1.1	0.658	79.5	133	87.5	Not Unique	2.1	High	0	0.02563
	FALSE	High	[R].VCEVCSAYLGLHDNDRR.[L]	2xCarbamidomethyl [C2; C5]; 2xLabel:13C(6)15N(4) [R16; R17]		0.0106911	0	2	2	1	Q9NQ29; Q9Y383	Q9NQ29 [189-205]; Q9Y383 [189-205]	1	2083.96	Peak Found	Peak Found	High	1.603	1.827	1.139	67.7	108.6	123.7	Not Unique	2.19	High	0	0.01026
	FALSE	High	[R].MDLGECLK.[V]	1xCarbamidomethyl [C6]; 1xLabel:13C(6)15N(2) [K8]		0.0248858	0	1	1	1	Q9Y383	Q9Y383 [54-61]	0	973.457	Not Found	Not Found	Not Found							No Quan Values	2.49	High	0	0.0242
	FALSE	High	[R].AMLDQLMGTSR.[D]			0.00406394	0	1	1	3	Q9Y383	Q9Y383 [9-19]	0	1222.59	High	Peak Found	Peak Found	0.492	0.75	1.524	133.8	65.8	100.3	Unique	3.52	High	0	0.00384
	FALSE	High	[R].AMLDQLMGTSR.[D]	1xLabel:13C(6) [R11]		0.00572387	0	1	1	3	Q9Y383	Q9Y383 [9-19]	0	1228.61	Peak Found	High	Peak Found							No Quan Values	3.23	High	0	0.005436
	FALSE	High	[R].AMLDQLMGTSR.[D]	1xLabel:13C(6)15N(4) [R11]		0.00949247	0	1	1	3	Q9Y383	Q9Y383 [9-19]	0	1232.6	Peak Found	Peak Found	High	1.413	1.701	1.203	72.9	103.1	124	Unique	3.41	High	0	0.00913
	FALSE	High	[R].AMLDQLMGTSR.[D]	1xOxidation [M]		0.00036883	0	1	1	3	Q9Y383	Q9Y383 [9-19]	0	1238.59	High	Peak Found	Peak Found	1.563	1.332	0.852	77	120.4	102.6	Unique	3.12	High	0	0.0003366
	FALSE	High	[R].AMLDQLMGTSR.[D]	1xOxidation [M]; 1xLabel:13C(6)15N(4) [R11]		0.00539296	0	1	1	2	Q9Y383	Q9Y383 [9-19]	0	1248.6	Peak Found	Peak Found	High	0.994	1.061	1.067	98.2	97.6	104.2	Unique	2.25	High	0	0.005118
	FALSE	High	[R].LAETQEEISAEVAAK.[A]			0.0243405	0	1	1	2	Q9Y383	Q9Y383 [108-122]	0	1588.81	High	Peak Found	Peak Found	0.4	0.106	0.265	199.2	79.7	21.1	Unique	1.47	High	0	0.02381
	FALSE	High	[R].LAETQEEISAEVAAK.[A]	1xLabel:2H(4) [K15]		0.00598528	0	1	1	2	Q9Y383	Q9Y383 [108-122]	0	1592.83	Peak Found	High	Peak Found	1.159	1.206	1.041	89.2	103.3	107.5	Unique	1.59	High	0	0.005706
	FALSE	High	[R].VCEVCSAYLGLHDNDR.[R]	2xCarbamidomethyl [C2; C5]; 1xLabel:13C(6)15N(4) [R16]		0.000543448	0	2	2	1	Q9NQ29; Q9Y383	Q9NQ29 [189-204]; Q9Y383 [189-204]	0	1917.85	Peak Found	Peak Found	High	1.196	1.274	1.065	86.5	103.4	110.1	Not Unique	2.98	High	0	0.0004976
	FALSE	High	[R].LAETQEEISAEVAAK.[A]	1xLabel:13C(6)15N(2) [K15]		0.0019583	0	1	1	1	Q9Y383	Q9Y383 [108-122]	0	1596.82	Not Found	Not Found	Not Found							No Quan Values	2.14	High	0	0.001831
	FALSE	High	[K].VEQLGAEGNVEESQKVMDEVEK.[A]	2xLabel:13C(6)15N(2) [K15; K22]		0.0529803	0.000669441	1	1	1	Q9Y383	Q9Y383 [140-161]	1	2463.19	Peak Found	Peak Found	High	2.881	14.321	4.97	16.5	47.5	236	Unique	2.06	High	0.0008757	0.05219
	FALSE	High	[R].LADHFGGK.[L]			0.0771271	0.00262719	2	2	1	Q9NQ29; Q9Y383	Q9NQ29 [206-213]; Q9Y383 [206-213]	0	844.431	Not Found	Not Found	Not Found							No Quan Values	2.1	High	0.002555	0.07652
	FALSE	High	[R].MDLGECLK.[V]	1xCarbamidomethyl [C6]; 1xLabel:2H(4) [K8]		0.141141	0.00380512	1	1	1	Q9Y383	Q9Y383 [54-61]	0	969.468	Peak Found	High	Peak Found	0.872	1.139	1.305	99.6	86.9	113.5	Unique	3.06	High	0.003574	0.1419
	FALSE	High	[R].NSMPASSFQQQK.[L]	1xDeamidated [N1]; 1xLabel:13C(6)15N(2) [K12]		0.162804	0.00611533	2	2	1	Q9NQ29; Q9Y383	Q9NQ29 [175-186]; Q9Y383 [175-186]	0	1361.62	Peak Found	Not Found	High	0.01	0.672	100	179.4		120.6	Not Unique	0.47	High	0.005791	0.1643
High	Q7L014	Probable ATP-dependent RNA helicase DDX46 OS=Homo sapiens GN=DDX46 PE=1 SV=2	0	69.528	21.6295	19	41	19	1031	117.3	9.29	1.163	1.225	1.053	0.22	0.29	0.08	88.6	103	108.5	1.74953e+07	2.03436e+07	2.14318e+07	20	21	21	3.526	0	57.24	19
	Checked	Confidence	Annotated Sequence	Modifications	Modifications in Master Proteins	Qvality PEP	Qvality q-value	# Protein Groups	# Proteins	# PSMs	Master Protein Accessions	Positions in Master Proteins	# Missed Cleavages	Theo. MH+ [Da]	Found in Sample: [S1] F1: Light, Sample, AUG	Found in Sample: [S2] F1: Medium, Sample, CGG	Found in Sample: [S3] F1: Heavy, Sample, GGGGCC	Abundance Ratio: (CGG) / (AUG)	Abundance Ratio: (GGGGCC) / (AUG)	Abundance Ratio: (GGGGCC) / (CGG)	Abundances (Scaled): F1: Light, Sample, AUG	Abundances (Scaled): F1: Medium, Sample, CGG	Abundances (Scaled): F1: Heavy, Sample, GGGGCC	Quan Info	XCorr A2 Sequest HT	Confidence A2 Sequest HT	Percolator q-Value A2 Sequest HT	Percolator PEP A2 Sequest HT
	FALSE	High	[K].GYAYTFITEDQAR.[Y]			0.0196426	0	1	1	1	Q7L014	Q7L014 [717-729]	0	1534.72	High	Peak Found	Peak Found	1.561	1.512	0.969	73.7	115	111.4	Unique	2.39	High	0	0.0191
	FALSE	High	[K].GYAYTFITEDQAR.[Y]	1xLabel:13C(6) [R13]		0.00363437	0	1	1	1	Q7L014	Q7L014 [717-729]	0	1540.74	Peak Found	High	Peak Found	0.263	0.624	2.373	159	41.8	99.2	Unique	2.55	High	0	0.003439
	FALSE	High	[K].GYAYTFITEDQAR.[Y]	1xLabel:13C(6)15N(4) [R13]		0.00625861	0	1	1	1	Q7L014	Q7L014 [717-729]	0	1544.73	Not Found	Not Found	Not Found							No Quan Values	2.44	High	0	0.005974
	FALSE	High	[R].VTYVVLDEADR.[M]	1xLabel:13C(6) [R11]		0.0095633	0	1	1	1	Q7L014	Q7L014 [523-533]	0	1285.67	Not Found	Not Found	Not Found							No Quan Values	2.06	High	0	0.009153
	FALSE	High	[R].VTYVVLDEADR.[M]	1xLabel:13C(6)15N(4) [R11]		0.00158951	0	1	1	1	Q7L014	Q7L014 [523-533]	0	1289.66	Peak Found	Peak Found	High							No Quan Values	2.17	High	0	0.001476
	FALSE	High	[R].VTYVVLDEADR.[M]			0.00382888	0	1	1	1	Q7L014	Q7L014 [523-533]	0	1279.65	High	Peak Found	Peak Found	1.08	0.587	0.544	112.5	121.5	66.1	Unique	2.13	High	0	0.003611
	FALSE	High	[R].QTVMFSATFPR.[A]			0.00669213	0	1	1	1	Q7L014	Q7L014 [555-565]	0	1284.64	High	Peak Found	Peak Found	0.969	0.951	0.981	102.7	99.6	97.7	Unique	2.23	High	0	0.006374
	FALSE	High	[R].QTVMFSATFPR.[A]	1xLabel:13C(6)15N(4) [R11]		0.0059409	0	1	1	2	Q7L014	Q7L014 [555-565]	0	1294.65	Not Found	Not Found	Not Found							No Quan Values	2.32	High	0	0.005671
	FALSE	High	[R].YEEELEINDFPQTAR.[W]	1xLabel:13C(6)15N(4) [R15]		0.0203831	0	1	1	1	Q7L014	Q7L014 [932-946]	0	1863.86	Peak Found	Peak Found	High	0.654	1.036	1.584	111.6	72.9	115.5	Unique	1.72	High	0	0.01983
	FALSE	High	[K].NFYVEVPELAK.[M]	1xLabel:13C(6)15N(2) [K11]		0.0288422	0	1	1	1	Q7L014	Q7L014 [334-344]	0	1316.7	Peak Found	Peak Found	High							No Quan Values	2.52	High	0	0.02815
	FALSE	High	[K].NFYVEVPELAK.[M]	1xLabel:2H(4) [K11]		0.0112618	0	1	1	1	Q7L014	Q7L014 [334-344]	0	1312.71	Peak Found	High	Peak Found							No Quan Values	2.33	High	0	0.01086
	FALSE	High	[K].NFYVEVPELAK.[M]			0.0232851	0	1	1	1	Q7L014	Q7L014 [334-344]	0	1308.68	High	Peak Found	Peak Found	4.442	1.901	0.428	40.9	181.5	77.7	Unique	1.79	High	0	0.0226
	FALSE	High	[R].GGTILAPTVSAK.[T]			0.0364963	0	1	1	1	Q7L014	Q7L014 [883-894]	0	1114.65	High	Peak Found	Peak Found	0.919	1.327	1.445	92.4	84.9	122.7	Unique	1.57	High	0.0008757	0.03594
	FALSE	High	[R].ILSKPIEVQVGGR.[S]	1xLabel:13C(6)15N(4) [R13]; 1xLabel:13C(6)15N(2) [K4]		0.0107708	0	1	1	1	Q7L014	Q7L014 [574-586]	0	1413.85	Peak Found	Peak Found	High	2.107	1.329	0.631	67.6	142.5	89.9	Unique	1.85	High	0	0.01036
	FALSE	High	[K].FDETEQALANER.[K]	1xLabel:13C(6) [R12]		0.0108512	0	1	1	1	Q7L014	Q7L014 [780-791]	0	1428.67	Not Found	Not Found	Not Found							No Quan Values	1.31	High	0	0.01042
	FALSE	High	[K].FDETEQALANER.[K]	1xLabel:13C(6)15N(4) [R12]		0.0339117	0	1	1	1	Q7L014	Q7L014 [780-791]	0	1432.66	Peak Found	Peak Found	High							No Quan Values	1.14	High	0	0.03314
	FALSE	High	[K].LLVATSVAAR.[G]	1xLabel:13C(6) [R10]		0.00830339	0	1	1	1	Q7L014	Q7L014 [672-681]	0	1006.64	Peak Found	High	Peak Found							No Quan Values	1.77	High	0	0.007947
	FALSE	High	[K].LLVATSVAAR.[G]	1xLabel:13C(6)15N(4) [R10]		0.0234578	0	1	1	1	Q7L014	Q7L014 [672-681]	0	1010.62	Not Found	Not Found	Not Found							No Quan Values	1.31	High	0	0.0229
	FALSE	High	[K].LLVATSVAAR.[G]			0.00963465	0	1	1	1	Q7L014	Q7L014 [672-681]	0	1000.61	High	Peak Found	Peak Found	1.828	1.436	0.786	70.3	128.6	101	Unique	1.58	High	0	0.009214
	FALSE	High	[K].DAGNFDQNKLEEEMR.[K]	1xLabel:13C(6)15N(4) [R15]; 1xLabel:13C(6)15N(2) [K9]		0.0265951	0	1	1	1	Q7L014	Q7L014 [147-161]	1	1813.81	Not Found	Peak Found	High	100	100	0.569		191.2	108.8	Unique	2.24	High	0	0.0259
	FALSE	High	[R].MIDMLAANSGR.[V]	1xLabel:13C(6)15N(4) [R11]		0.0129684	0	1	1	1	Q7L014	Q7L014 [506-516]	0	1188.57	Not Found	Not Found	Not Found							No Quan Values	2.46	High	0	0.01249
	FALSE	High	[R].MIDMLAANSGR.[V]			0.0023947	0	1	1	1	Q7L014	Q7L014 [506-516]	0	1178.57	Not Found	Not Found	Not Found							No Quan Values	1.97	High	0	0.002245
	FALSE	High	[R].MIDMLAANSGR.[V]	1xLabel:13C(6) [R11]		0.00137965	0	1	1	1	Q7L014	Q7L014 [506-516]	0	1184.59	Not Found	Not Found	Not Found							No Quan Values	2.59	High	0	0.001285
	FALSE	High	[R].SLEEGEGPIAVIMTPTR.[E]	1xLabel:13C(6) [R17]		0.000200158	0	1	1	1	Q7L014	Q7L014 [439-455]	0	1805.94	Peak Found	High	Peak Found	0.673	1.077	1.6	109.1	73.4	117.5	Unique	3.18	High	0	0.0001799
	FALSE	High	[K].GFKFDETEQALANER.[K]	1xLabel:13C(6) [R15]; 1xLabel:2H(4) [K3]		0.0359643	0	1	1	1	Q7L014	Q7L014 [777-791]	1	1764.88	Peak Found	High	Peak Found	2.298	1.739	0.757	59.6	136.9	103.6	Unique	2.38	High	0	0.03519
	FALSE	High	[K].LNYVPLEK.[Q]			0.0071556	0	1	1	1	Q7L014	Q7L014 [908-915]	0	975.551	High	Peak Found	Peak Found	1.26	1.747	1.386	74.9	94.4	130.8	Unique	2.03	High	0	0.006845
	FALSE	High	[R].ELALQITK.[E]	1xLabel:13C(6)15N(2) [K8]		0.0192111	0	1	1	1	Q7L014	Q7L014 [456-463]	0	923.565	Peak Found	Peak Found	High	1.04	2.742	2.637	62.7	65.2	172	Unique	1.89	High	0	0.01866
	FALSE	High	[R].LEMEGITVK.[G]	1xLabel:13C(6)15N(2) [K9]		0.038702	0.000669441	1	1	1	Q7L014	Q7L014 [355-363]	0	1027.56	Peak Found	Peak Found	High	5.58	3.991	0.715	28.4	158.4	113.3	Unique	1.72	High	0.0008757	0.03801
	FALSE	High	[R].SVVCSDVEQQVIVIEEEKK.[F]	1xCarbamidomethyl [C4]		0.0492605	0.000669441	1	1	1	Q7L014	Q7L014 [587-605]	1	2218.13	High	Peak Found	Peak Found	1.314	1.253	0.954	84.1	110.5	105.4	Unique	2.03	High	0.0008757	0.0487
	FALSE	High	[K].GFKFDETEQALANER.[K]	1xLabel:13C(6)15N(4) [R15]; 1xLabel:13C(6)15N(2) [K3]		0.0578038	0.000669441	1	1	1	Q7L014	Q7L014 [777-791]	1	1772.86	Not Found	Not Found	Not Found							No Quan Values	1.41	High	0.0008757	0.05722
	FALSE	High	[K].FDETEQALANER.[K]			0.050717	0.000669441	1	1	1	Q7L014	Q7L014 [780-791]	0	1422.65	High	Peak Found	Peak Found	0.261	0.618	2.37	159.6	41.6	98.7	Unique	0.73	High	0.0008757	0.0499
	FALSE	High	[R].GGTILAPTVSAK.[T]	1xLabel:13C(6)15N(2) [K12]		0.0603721	0.00132284	1	1	1	Q7L014	Q7L014 [883-894]	0	1122.66	Peak Found	Peak Found	High	6.505	5.878	0.904	22.4	145.8	131.8	Unique	2.07	High	0.001442	0.05993
	FALSE	High	[K].LNYVPLEK.[Q]	1xLabel:2H(4) [K8]		0.065842	0.00220995	1	1	1	Q7L014	Q7L014 [908-915]	0	979.576	Peak Found	High	Peak Found							No Quan Values	1.7	High	0.002204	0.06512
	FALSE	High	[R].LEMEGITVK.[G]			0.0639678	0.00220995	1	1	1	Q7L014	Q7L014 [355-363]	0	1019.54	High	Peak Found	Peak Found	0.544	0.858	1.577	124.9	68	107.2	Unique	1.18	High	0.002204	0.06329
	FALSE	High	[K].LNYVPLEK.[Q]	1xLabel:13C(6)15N(2) [K8]		0.113872	0.00309388	1	1	1	Q7L014	Q7L014 [908-915]	0	983.565	Peak Found	Peak Found	High	1.918	0.998	0.52	76.6	146.9	76.5	Unique	1.54	High	0.002961	0.1142
	FALSE	High	[R].YEEELEINDFPQTAR.[W]	1xLabel:13C(6) [R15]		0.125531	0.00357879	1	1	1	Q7L014	Q7L014 [932-946]	0	1859.88	Not Found	Not Found	Not Found							No Quan Values	0.92	High	0.003376	0.1259
	FALSE	High	[K].TIAFLLPMFR.[H]			0.166126	0.00635358	1	1	1	Q7L014	Q7L014 [423-432]	0	1208.69	Not Found	Not Found	Not Found							No Quan Values	2.54	High	0.005791	0.1669
	FALSE	High	[R].LEMEGITVK.[G]	1xLabel:2H(4) [K9]		0.163905	0.00635358	1	1	1	Q7L014	Q7L014 [355-363]	0	1023.57	Peak Found	High	Peak Found	3.488	1.637	0.469	49	170.8	80.2	Unique	1.31	High	0.005791	0.165
	FALSE	High	[R].GGTILAPTVSAK.[T]	1xLabel:2H(4) [K12]		0.17763	0.00784971	1	1	1	Q7L014	Q7L014 [883-894]	0	1118.67	Peak Found	High	Peak Found							No Quan Values	1.41	High	0.007096	0.1785
	FALSE	High	[K].ALELSGTAVPPDLEK.[L]	1xLabel:13C(6)15N(2) [K15]		0.206699	0.00993728	1	1	1	Q7L014	Q7L014 [737-751]	0	1547.84	Not Found	Not Found	Not Found							No Quan Values	1.28	High	0.009588	0.2085
High	P35637	RNA-binding protein FUS OS=Homo sapiens GN=FUS PE=1 SV=1	0	68.523	12.1673	9	46	7	526	53.4	9.36	1.063	0.829	0.78	0.09	-0.27	-0.36	103.7	110.3	86	9.40756e+07	9.99908e+07	7.80012e+07	16	17	16	30.623	5	112.61	9
	Checked	Confidence	Annotated Sequence	Modifications	Modifications in Master Proteins	Qvality PEP	Qvality q-value	# Protein Groups	# Proteins	# PSMs	Master Protein Accessions	Positions in Master Proteins	# Missed Cleavages	Theo. MH+ [Da]	Found in Sample: [S1] F1: Light, Sample, AUG	Found in Sample: [S2] F1: Medium, Sample, CGG	Found in Sample: [S3] F1: Heavy, Sample, GGGGCC	Abundance Ratio: (CGG) / (AUG)	Abundance Ratio: (GGGGCC) / (AUG)	Abundance Ratio: (GGGGCC) / (CGG)	Abundances (Scaled): F1: Light, Sample, AUG	Abundances (Scaled): F1: Medium, Sample, CGG	Abundances (Scaled): F1: Heavy, Sample, GGGGCC	Quan Info	XCorr A2 Sequest HT	Confidence A2 Sequest HT	Percolator q-Value A2 Sequest HT	Percolator PEP A2 Sequest HT
	FALSE	High	[K].CPNPTCENMNFSWR.[N]	2xCarbamidomethyl [C1; C6]		0.00198771	0	1	1	1	P35637	P35637 [428-441]	0	1812.73	Not Found	Not Found	Not Found							No Quan Values	1.83	High	0	0.001858
	FALSE	High	[K].CPNPTCENMNFSWR.[N]	2xCarbamidomethyl [C1; C6]; 1xLabel:13C(6) [R14]		0.0016014	0	1	1	1	P35637	P35637 [428-441]	0	1818.75	Peak Found	High	Peak Found	1.845	2.394	1.298	57.3	105.6	137.1	Unique	2.55	High	0	0.001495
	FALSE	High	[K].CPNPTCENMNFSWR.[N]	2xCarbamidomethyl [C1; C6]; 1xLabel:13C(6)15N(4) [R14]		0.000964732	0	1	1	1	P35637	P35637 [428-441]	0	1822.73	Peak Found	Peak Found	High							No Quan Values	3.38	High	0	0.0008898
	FALSE	High	[K].AAIDWFDGKEFSGNPIK.[V]			2.50129e-05	0	1	1	2	P35637	P35637 [349-365]	1	1894.93	High	Peak Found	Peak Found	1.245	0.182	0.147	123.6	153.9	22.5	Unique	4.87	High	0	0.0001062
	FALSE	High	[K].AAIDWFDGKEFSGNPIK.[V]	2xLabel:13C(6)15N(2) [K9; K17]		3.05895e-05	0	1	1	2	P35637	P35637 [349-365]	1	1910.96	Peak Found	Peak Found	High	0.235	0.44	1.874	179.2	42	78.8	Unique	4.06	High	0	3.313e-05
	FALSE	High	[K].AAIDWFDGKEFSGNPIK.[V]	1xDeamidated [N14]; 2xLabel:2H(4) [K9; K17]		0.0166888	0	1	1	1	P35637	P35637 [349-365]	1	1903.97	Not Found	Not Found	Not Found							No Quan Values	3.79	High	0	0.01614
	FALSE	High	[K].AAIDWFDGKEFSGNPIK.[V]	2xLabel:2H(4) [K9; K17]		5.23189e-05	0	1	1	2	P35637	P35637 [349-365]	1	1902.98	Peak Found	High	Peak Found	0.615	0.57	0.928	137.3	84.4	78.3	Unique	3.81	High	0	4.602e-05
	FALSE	High	[K].GEATVSFDDPPSAK.[A]			0.000259822	0	2	2	1	P35637; Q92804	P35637 [335-348]; Q92804 [284-297]	0	1420.66	High	Peak Found	Peak Found	0.717	0.763	1.065	121	86.7	92.3	Not Unique	2.83	High	0	0.0002346
	FALSE	High	[K].TGQPMINLYTDRETGK.[L]	1xLabel:13C(6) [R12]; 1xLabel:2H(4) [K16]		0.00409431	0	1	1	1	P35637	P35637 [317-332]	1	1833.94	Peak Found	High	Peak Found							No Quan Values	2.87	High	0	0.003887
	FALSE	High	[K].TGQPMINLYTDRETGK.[L]	1xLabel:13C(6)15N(4) [R12]; 1xLabel:13C(6)15N(2) [K16]		0.0139676	0	1	1	1	P35637	P35637 [317-332]	1	1841.92	Peak Found	Peak Found	High	1.645	1.495	0.909	72.5	119.2	108.3	Unique	2.88	High	0	0.01349
	FALSE	High	[K].AAIDWFDGK.[E]			0.00391539	0	2	2	3	P35637; Q92804	P35637 [349-357]; Q92804 [298-306]	0	1022.49	High	Peak Found	Peak Found	1.237	1.101	0.89	89.9	111.2	99	Not Unique	2.89	High	0.002555	0.09883
	FALSE	High	[K].AAIDWFDGK.[E]	1xLabel:2H(4) [K9]		0.00935238	0	2	2	1	P35637; Q92804	P35637 [349-357]; Q92804 [298-306]	0	1026.52	Not Found	High	Not Found	100		0.01		300		Not Unique	2.5	High	0	0.008986
	FALSE	High	[K].AAIDWFDGK.[E]	1xLabel:13C(6)15N(2) [K9]		0.00602999	0	2	2	3	P35637; Q92804	P35637 [349-357]; Q92804 [298-306]	0	1030.51	Peak Found	Peak Found	High	1.414	0.677	0.478	97.1	137.3	65.7	Not Unique	2.72	High	0.0008757	0.05096
	FALSE	High	[K].LKGEATVSFDDPPSAK.[A]			0.000275787	0	1	1	4	P35637	P35637 [333-348]	1	1661.84	High	Peak Found	Peak Found	0.66	0.572	0.867	134.4	88.7	76.9	Unique	3.05	High	0	0.0002497
	FALSE	High	[K].LKGEATVSFDDPPSAK.[A]	2xLabel:2H(4) [K2; K16]		0.00288497	0	1	1	3	P35637	P35637 [333-348]	1	1669.89	Peak Found	High	Peak Found	0.32	0.775	2.424	143.3	45.8	111	Unique	2.64	High	0	0.002723
	FALSE	High	[K].LKGEATVSFDDPPSAK.[A]	2xLabel:13C(6)15N(2) [K2; K16]		0.00547385	0	1	1	3	P35637	P35637 [333-348]	1	1677.87	Peak Found	Peak Found	High	1.284	0.663	0.517	101.8	130.7	67.5	Unique	3.46	High	0	0.005222
	FALSE	High	[K].TGQPMINLYTDR.[E]			0.00143203	0	1	1	3	P35637	P35637 [317-328]	0	1408.69	High	Peak Found	Peak Found	1.271	0.914	0.719	94.2	119.7	86.1	Unique	3.32	High	0	0.001882
	FALSE	High	[K].TGQPMINLYTDR.[E]	1xLabel:13C(6) [R12]		0.00066957	0	1	1	2	P35637	P35637 [317-328]	0	1414.71	Peak Found	High	Peak Found	0.461	0.928	2.013	125.5	57.9	116.5	Unique	2.76	High	0	0.0006156
	FALSE	High	[K].TGQPMINLYTDR.[E]	1xLabel:13C(6)15N(4) [R12]		0.00217363	0	1	1	3	P35637	P35637 [317-328]	0	1418.7	Peak Found	Peak Found	High							No Quan Values	3.38	High	0	0.002043
	FALSE	High	[K].TGQPMINLYTDR.[E]	1xLabel:13C(6) [R12]; 1xOxidation [M5]		0.00135924	0	1	1	1	P35637	P35637 [317-328]	0	1430.7	Peak Found	High	Peak Found							No Quan Values	2.12	High	0	0.001264
	FALSE	High	[K].TGQPMINLYTDR.[E]	1xOxidation [M5]; 1xLabel:13C(6)15N(4) [R12]		0.0105334	0	1	1	1	P35637	P35637 [317-328]	0	1434.69	Peak Found	Peak Found	High	0.582	0.8	1.373	125.9	73.4	100.7	Unique	2.39	High	0	0.01014
	FALSE	High	[K].TGQPMINLYTDR.[E]	1xOxidation [M5]		0.0247027	0	1	1	1	P35637	P35637 [317-328]	0	1424.68	Not Found	Not Found	Not Found							No Quan Values	2.4	High	0	0.02417
	FALSE	High	[K].AAIDWFDGKEFSGNPIK.[V]	1xDeamidated [N14]; 2xLabel:13C(6)15N(2) [K9; K17]		0.0485476	0.000669441	1	1	1	P35637	P35637 [349-365]	1	1911.95	Not Found	Not Found	Not Found							No Quan Values	3.05	High	0.0008757	0.04779
	FALSE	High	[K].AAIDWFDGKEFSGNPIK.[V]	1xDeamidated [N14]		0.0407387	0.000669441	1	1	1	P35637	P35637 [349-365]	1	1895.92	Not Found	Not Found	Not Found							No Quan Values	3.4	High	0.0008757	0.04015
	FALSE	High	[K].EFSGNPIK.[V]	1xLabel:2H(4) [K8]		0.0416433	0.000669441	1	1	1	P35637	P35637 [358-365]	0	895.482	Peak Found	High	Peak Found	1.294	1.151	0.89	87.1	112.7	100.2	Unique	1.62	High	0.0008757	0.04082
	FALSE	High	[K].KTGQPMINLYTDRETGK.[L]	1xLabel:13C(6)15N(4) [R13]; 2xLabel:13C(6)15N(2) [K1; K17]		0.072825	0.00220995	1	1	1	P35637	P35637 [316-332]	2	1978.03	Not Found	Not Found	Not Found							No Quan Values	1.64	High	0.002204	0.07252
	FALSE	High	[K].GEATVSFDDPPSAK.[A]	1xLabel:13C(6)15N(2) [K14]		0.114671	0.00309388	2	2	1	P35637; Q92804	P35637 [335-348]; Q92804 [284-297]	0	1428.67	Peak Found	Peak Found	High	14.826	3.992	0.269	15.1	224.4	60.4	Not Unique	0.92	High	0.002961	0.1144
High	P17987	T-complex protein 1 subunit alpha OS=Homo sapiens GN=TCP1 PE=1 SV=1	0	67.842	37.0504	14	31	14	556	60.3	6.11	0.738	1.141	1.547	-0.44	0.19	0.63	104.2	76.9	118.9	4.56474e+07	3.36844e+07	5.20944e+07	15	15	15	5.391	0	61.69	14
	Checked	Confidence	Annotated Sequence	Modifications	Modifications in Master Proteins	Qvality PEP	Qvality q-value	# Protein Groups	# Proteins	# PSMs	Master Protein Accessions	Positions in Master Proteins	# Missed Cleavages	Theo. MH+ [Da]	Found in Sample: [S1] F1: Light, Sample, AUG	Found in Sample: [S2] F1: Medium, Sample, CGG	Found in Sample: [S3] F1: Heavy, Sample, GGGGCC	Abundance Ratio: (CGG) / (AUG)	Abundance Ratio: (GGGGCC) / (AUG)	Abundance Ratio: (GGGGCC) / (CGG)	Abundances (Scaled): F1: Light, Sample, AUG	Abundances (Scaled): F1: Medium, Sample, CGG	Abundances (Scaled): F1: Heavy, Sample, GGGGCC	Quan Info	XCorr A2 Sequest HT	Confidence A2 Sequest HT	Percolator q-Value A2 Sequest HT	Percolator PEP A2 Sequest HT
	FALSE	High	[K].WIGLDLSNGKPR.[D]	1xLabel:13C(6)15N(4) [R12]; 1xLabel:13C(6)15N(2) [K10]		0.00914611	0	1	1	1	P17987	P17987 [485-496]	0	1373.77	Peak Found	Peak Found	High	1.562	1.537	0.984	73.2	114.3	112.5	Unique	1.45	High	0	0.00875
	FALSE	High	[K].WIGLDLSNGKPR.[D]	1xDeamidated [N8]; 1xLabel:13C(6)15N(4) [R12]; 1xLabel:13C(6)15N(2) [K10]		0.000539412	0	1	1	1	P17987	P17987 [485-496]	0	1374.75	Peak Found	Peak Found	High	1.164	0.846	0.727	99.7	116	84.3	Unique	2.89	High	0	0.0004942
	FALSE	High	[R].SQNVMAAASIANIVK.[S]			0.000173726	0	1	1	1	P17987	P17987 [19-33]	0	1516.82	High	Peak Found	Peak Found	0.682	0.645	0.945	128.9	87.9	83.1	Unique	3.86	High	0	0.0001557
	FALSE	High	[R].SQNVMAAASIANIVK.[S]	1xLabel:2H(4) [K15]		7.37183e-05	0	1	1	1	P17987	P17987 [19-33]	0	1520.84	Peak Found	High	Peak Found							No Quan Values	3.8	High	0	6.504e-05
	FALSE	High	[R].SQNVMAAASIANIVK.[S]	1xLabel:13C(6)15N(2) [K15]		0.000197196	0	1	1	1	P17987	P17987 [19-33]	0	1524.83	Peak Found	Peak Found	High	1.057	0.449	0.424	119.7	126.6	53.7	Unique	3.43	High	0	0.0001769
	FALSE	High	[K].FATEAAITILR.[I]	1xLabel:13C(6)15N(4) [R11]		0.000869141	0	1	1	1	P17987	P17987 [516-526]	0	1215.7	Not Found	Not Found	Not Found							No Quan Values	2.32	High	0	0.0008013
	FALSE	High	[R].ICDDELILIK.[N]	1xCarbamidomethyl [C2]		0.000306123	0	1	1	1	P17987	P17987 [356-365]	0	1231.66	High	Peak Found	Peak Found	1.339	0.738	0.551	97.5	130.6	71.9	Unique	2.73	High	0	0.0002785
	FALSE	High	[R].ICDDELILIK.[N]	1xCarbamidomethyl [C2]; 1xLabel:13C(6)15N(2) [K10]		0.000148553	0	1	1	1	P17987	P17987 [356-365]	0	1239.67	Peak Found	Peak Found	High							No Quan Values	3.08	High	0	0.0001331
	FALSE	High	[K].IACLDFSLQK.[T]	1xCarbamidomethyl [C3]		0.0357012	0	1	1	1	P17987	P17987 [234-243]	0	1194.62	Not Found	Not Found	Not Found							No Quan Values	2.16	High	0	0.03506
	FALSE	High	[R].EQLAIAEFAR.[S]	1xLabel:13C(6) [R10]		0.0216258	0	1	1	1	P17987	P17987 [434-443]	0	1153.63	Peak Found	High	Peak Found	1.037	1.251	1.206	91.2	94.6	114.1	Unique	2.2	High	0	0.02101
	FALSE	High	[R].EQLAIAEFAR.[S]	1xLabel:13C(6)15N(4) [R10]		0.0175773	0	1	1	1	P17987	P17987 [434-443]	0	1157.62	Peak Found	Peak Found	High	1.055	2.256	2.138	69.6	73.4	157	Unique	2.57	High	0	0.01707
	FALSE	High	[R].SLLVIPNTLAVNAAQDSTDLVAK.[L]	1xDeamidated [N7]		0.023807	0	1	1	1	P17987	P17987 [444-466]	0	2354.28	High	Peak Found	Peak Found	0.486	0.903	1.858	125.6	61	113.4	Unique	2.07	High	0	0.02328
	FALSE	High	[R].SLLVIPNTLAVNAAQDSTDLVAK.[L]	1xLabel:13C(6)15N(2) [K23]		6.69099e-05	0	1	1	1	P17987	P17987 [444-466]	0	2361.31	Not Found	Not Found	Not Found							No Quan Values	3.92	High	0	5.929e-05
	FALSE	High	[K].VLCELADLQDKEVGDGTTSVVIIAAELLK.[N]	1xCarbamidomethyl [C3]; 2xLabel:2H(4) [K11; K29]		0.000371589	0	1	1	1	P17987	P17987 [74-102]	1	3107.7	Peak Found	High	Peak Found							No Quan Values	3.54	High	0	0.0003385
	FALSE	High	[K].VLCELADLQDKEVGDGTTSVVIIAAELLK.[N]	1xCarbamidomethyl [C3]		0.000464706	0	1	1	1	P17987	P17987 [74-102]	1	3099.65	High	Peak Found	Peak Found	0.74	1.244	1.68	100.5	74.4	125	Unique	3.66	High	0	0.0004245
	FALSE	High	[K].ASGATILSTLANLEGEETFEAAMLGQAEEVVQER.[I]	1xDeamidated [N/Q]; 1xLabel:13C(6)15N(4) [R34]		0.000136858	0	1	1	2	P17987	P17987 [322-355]	0	3575.73	Not Found	Not Found	Not Found							No Quan Values	3.98	High	0	0.0002986
	FALSE	High	[K].ASGATILSTLANLEGEETFEAAMLGQAEEVVQER.[I]	1xDeamidated [N/Q]; 1xLabel:13C(6) [R34]		7.59494e-05	0	1	1	2	P17987	P17987 [322-355]	0	3571.74	Not Found	Not Found	Not Found							No Quan Values	3.58	High	0	6.745e-05
	FALSE	High	[R].GANDFMCDEMER.[S]	1xCarbamidomethyl [C7]		0.0186504	0	1	1	1	P17987	P17987 [379-390]	0	1474.54	High	Peak Found	Peak Found							No Quan Values	1.31	High	0	0.01806
	FALSE	High	[R].GANDFMCDEMER.[S]	1xCarbamidomethyl [C7]; 1xLabel:13C(6) [R12]		0.0158448	0	1	1	1	P17987	P17987 [379-390]	0	1480.56	Peak Found	High	Peak Found	0.764	0.832	1.089	115.5	88.3	96.2	Unique	1.41	High	0	0.01539
	FALSE	High	[K].YFVEAGAMAVR.[R]	1xLabel:13C(6)15N(4) [R11]		0.0557445	0.000669441	1	1	1	P17987	P17987 [299-309]	0	1223.61	Peak Found	Not Found	High	0.01	2.145	100	95.4		204.6	Unique	1.64	High	0.0008757	0.05527
	FALSE	High	[R].EQLAIAEFAR.[S]			0.0573862	0.000669441	1	1	1	P17987	P17987 [434-443]	0	1147.61	High	Peak Found	Peak Found							No Quan Values	2.31	High	0.0008757	0.0569
	FALSE	High	[K].SSLGPVGLDK.[M]			0.0381387	0.000669441	1	1	1	P17987	P17987 [34-43]	0	972.536	High	Peak Found	Peak Found	2.287	1.202	0.526	66.8	152.8	80.3	Unique	1.83	High	0.0008757	0.03744
	FALSE	High	[K].QAGVFEPTIVK.[V]			0.065842	0.00220995	1	1	1	P17987	P17987 [500-510]	0	1188.66	High	Peak Found	Peak Found	0.833	0.973	1.169	106.9	89	104.1	Unique	2.3	High	0.002204	0.06523
	FALSE	High	[K].YFVEAGAMAVR.[R]			0.0644315	0.00220995	1	1	1	P17987	P17987 [299-309]	0	1213.6	High	Peak Found	Peak Found	1.213	0.882	0.727	96.9	117.6	85.5	Unique	1.4	High	0.002204	0.06372
	FALSE	High	[K].IACLDFSLQK.[T]	1xCarbamidomethyl [C3]; 1xLabel:13C(6)15N(2) [K10]		0.0648984	0.00220995	1	1	1	P17987	P17987 [234-243]	0	1202.63	Not Found	Not Found	Not Found							No Quan Values	1.83	High	0.002204	0.06443
	FALSE	High	[K].QAGVFEPTIVK.[V]	1xLabel:13C(6)15N(2) [K11]		0.0996419	0.00262719	1	1	1	P17987	P17987 [500-510]	0	1196.68	Peak Found	Peak Found	High							No Quan Values	1.99	High	0.002555	0.09928
	FALSE	High	[R].ICDDELILIK.[N]	1xCarbamidomethyl [C2]; 1xLabel:2H(4) [K10]		0.103217	0.00309388	1	1	1	P17987	P17987 [356-365]	0	1235.69	Not Found	High	Not Found	100		0.01		300		Unique	1.59	High	0.002961	0.1034
	FALSE	High	[K].WIGLDLSNGKPR.[D]	1xDeamidated [N8]; 1xLabel:13C(6) [R12]; 1xLabel:2H(4) [K10]		0.163905	0.00635358	1	1	1	P17987	P17987 [485-496]	0	1366.77	Not Found	Not Found	Not Found							No Quan Values	1.29	High	0.005791	0.1643
	FALSE	High	[R].TSASIILR.[G]			0.204022	0.00944173	1	1	1	P17987	P17987 [371-378]	0	860.52	High	Peak Found	Peak Found	0.353	34.396	97.479	8.4	3	288.6	Unique	0.76	High	0.008712	0.2058
High	O95881	Thioredoxin domain-containing protein 12 OS=Homo sapiens GN=TXNDC12 PE=1 SV=1	0	67.545	59.3023	7	43	7	172	19.2	5.4	0.601	0.785	1.307	-0.73	-0.35	0.39	125.7	75.5	98.7	1.92372e+08	1.15595e+08	1.51054e+08	14	14	14	82.768	0	119.04	7
	Checked	Confidence	Annotated Sequence	Modifications	Modifications in Master Proteins	Qvality PEP	Qvality q-value	# Protein Groups	# Proteins	# PSMs	Master Protein Accessions	Positions in Master Proteins	# Missed Cleavages	Theo. MH+ [Da]	Found in Sample: [S1] F1: Light, Sample, AUG	Found in Sample: [S2] F1: Medium, Sample, CGG	Found in Sample: [S3] F1: Heavy, Sample, GGGGCC	Abundance Ratio: (CGG) / (AUG)	Abundance Ratio: (GGGGCC) / (AUG)	Abundance Ratio: (GGGGCC) / (CGG)	Abundances (Scaled): F1: Light, Sample, AUG	Abundances (Scaled): F1: Medium, Sample, CGG	Abundances (Scaled): F1: Heavy, Sample, GGGGCC	Quan Info	XCorr A2 Sequest HT	Confidence A2 Sequest HT	Percolator q-Value A2 Sequest HT	Percolator PEP A2 Sequest HT
	FALSE	High	[K].KEAAASGLPLMVIIHK.[S]			0.0099254	0	1	1	1	O95881	O95881 [48-63]	1	1677.97	Not Found	Not Found	Not Found							No Quan Values	2.05	High	0	0.009564
	FALSE	High	[K].KEAAASGLPLMVIIHK.[S]	2xLabel:2H(4) [K1; K16]		0.0260128	0	1	1	1	O95881	O95881 [48-63]	1	1686.02	Not Found	Not Found	Not Found							No Quan Values	1.72	High	0	0.02532
	FALSE	High	[K].EAAASGLPLMVIIHK.[S]			0.000201655	0	1	1	3	O95881	O95881 [49-63]	0	1549.88	High	Peak Found	Peak Found	1.326	1.264	0.954	83.6	110.8	105.6	Unique	3.89	High	0	0.000181
	FALSE	High	[K].EAAASGLPLMVIIHK.[S]	1xLabel:2H(4) [K15]		0.000137882	0	1	1	2	O95881	O95881 [49-63]	0	1553.9	Not Found	Not Found	Not Found							No Quan Values	5.17	High	0	0.0001232
	FALSE	High	[K].EAAASGLPLMVIIHK.[S]	1xLabel:13C(6)15N(2) [K15]		0.000431327	0	1	1	2	O95881	O95881 [49-63]	0	1557.89	Peak Found	Peak Found	High	0.426	0.589	1.383	148.9	63.4	87.7	Unique	4.83	High	0	0.0003922
	FALSE	High	[K].EAAASGLPLMVIIHK.[S]	1xOxidation [M10]		0.00232439	0	1	1	1	O95881	O95881 [49-63]	0	1565.87	High	Peak Found	Peak Found	0.823	0.622	0.755	122.7	101	76.3	Unique	3.39	High	0	0.002174
	FALSE	High	[K].EAAASGLPLMVIIHK.[S]	1xOxidation [M10]; 1xLabel:13C(6)15N(2) [K15]		0.0017512	0	1	1	1	O95881	O95881 [49-63]	0	1573.89	Not Found	Not Found	Not Found							No Quan Values	2.95	High	0	0.00163
	FALSE	High	[K].YFYVSAEQVVQGMK.[E]	1xLabel:13C(6)15N(2) [K14]		6.69099e-05	0	1	1	5	O95881	O95881 [139-152]	0	1656.82	Peak Found	Peak Found	High	0.558	1.341	2.405	103.5	57.7	138.8	Unique	4.14	High	0	5.911e-05
	FALSE	High	[K].YFYVSAEQVVQGMK.[E]	1xLabel:2H(4) [K14]		9.15076e-05	0	1	1	3	O95881	O95881 [139-152]	0	1652.83	Peak Found	High	Peak Found	1.456	1.422	0.976	77.3	112.7	110	Unique	3.96	High	0	9.055e-05
	FALSE	High	[K].YFYVSAEQVVQGMK.[E]			9.78572e-05	0	1	1	6	O95881	O95881 [139-152]	0	1648.8	High	Peak Found	Peak Found	0.312	0.221	0.708	195.8	61	43.2	Unique	3.98	High	0	8.717e-05
	FALSE	High	[R].ILFLDPSGK.[V]	1xLabel:13C(6)15N(2) [K9]		0.0341619	0	1	1	3	O95881	O95881 [115-123]	0	997.581	Peak Found	Peak Found	High	0.476	0.69	1.451	138.5	65.9	95.6	Unique	2.35	High	0.0008757	0.04527
	FALSE	High	[R].ILFLDPSGK.[V]			0.00644771	0	1	1	2	O95881	O95881 [115-123]	0	989.567	High	Peak Found	Peak Found	0.665	0.777	1.169	122.8	81.7	95.5	Unique	2.19	High	0.003376	0.1304
	FALSE	High	[K].FAESTEISELSHNFVMVNLEDEEEPKDEDFSPDGGYIPR.[I]	1xDeamidated [N]; 1xLabel:13C(6) [R39]; 1xLabel:2H(4) [K26]		0.0106119	0	1	1	2	O95881	O95881 [76-114]	1	4483.03	Peak Found	High	Peak Found	0.591	1.074	1.818	112.5	66.5	120.9	Unique	2.95	High	0	0.01554
	FALSE	High	[K].FAESTEISELSHNFVMVNLEDEEEPKDEDFSPDGGYIPR.[I]	1xDeamidated [N18]		1.38911e-09	0	1	1	1	O95881	O95881 [76-114]	1	4472.99	Not Found	Not Found	Not Found							No Quan Values	9.98	High	0	1.02747e-09
	FALSE	High	[K].FAESTEISELSHNFVMVNLEDEEEPKDEDFSPDGGYIPR.[I]			1.87029e-05	0	1	1	1	O95881	O95881 [76-114]	1	4472	Not Found	Not Found	Not Found							No Quan Values	6.81	High	0	1.619e-05
	FALSE	High	[K].VHPEIINENGNPSYK.[Y]	1xDeamidated [N9]; 1xLabel:13C(6)15N(2) [K15]		0.00120645	0	1	1	2	O95881	O95881 [124-138]	0	1719.84	Peak Found	Peak Found	High	0.754	0.731	0.969	120.7	91	88.2	Unique	2.87	High	0	0.00112
	FALSE	High	[K].GFGDHIHWR.[T]	1xLabel:13C(6) [R9]		0.00748224	0	1	1	1	O95881	O95881 [33-41]	0	1130.56	Peak Found	High	Peak Found	1.068	0.951	0.89	99.4	106.1	94.5	Unique	2.42	High	0	0.007127
	FALSE	High	[K].GFGDHIHWR.[T]			0.0121301	0	1	1	1	O95881	O95881 [33-41]	0	1124.54	High	Peak Found	Peak Found	0.213	2.087	9.815	90.9	19.3	189.7	Unique	1.26	High	0	0.01167
	FALSE	High	[K].EAAASGLPLMVIIHK.[S]	1xOxidation [M10]; 1xLabel:2H(4) [K15]		0.0492605	0.000669441	1	1	1	O95881	O95881 [49-63]	0	1569.9	Not Found	Not Found	Not Found							No Quan Values	2.26	High	0.0008757	0.04851
	FALSE	High	[R].ILFLDPSGK.[V]	1xLabel:2H(4) [K9]		0.059504	0.00100181	1	1	1	O95881	O95881 [115-123]	0	993.592	Not Found	Not Found	Not Found							No Quan Values	2.53	High	0.001442	0.05908
	FALSE	High	[K].GFGDHIHWR.[T]	1xLabel:13C(6)15N(4) [R9]		0.101773	0.00262719	1	1	1	O95881	O95881 [33-41]	0	1134.55	Not Found	Not Found	Not Found							No Quan Values	0.93	High	0.002961	0.1018
	FALSE	High	[K].VHPEIINENGNPSYK.[Y]	1xDeamidated [N9]		0.123801	0.00357879	1	1	1	O95881	O95881 [124-138]	0	1711.83	High	Peak Found	Peak Found	0.343	0.435	1.268	168.8	57.9	73.4	Unique	0.91	High	0.003376	0.124
	FALSE	High	[K].KEAAASGLPLMVIIHK.[S]	2xLabel:13C(6)15N(2) [K1; K16]		0.171795	0.00784971	1	1	1	O95881	O95881 [48-63]	1	1694	Peak Found	Peak Found	High	0.719	1.041	1.449	108.7	78.1	113.2	Unique	1.29	High	0.007096	0.1733
High	P23284	Peptidyl-prolyl cis-trans isomerase B OS=Homo sapiens GN=PPIB PE=1 SV=2	0	66.815	47.2222	10	35	10	216	23.7	9.41	0.949	1.006	1.06	-0.08	0.01	0.08	101.5	96.3	102.1	1.13307e+08	1.07493e+08	1.13993e+08	12	12	10	55.234	0	82.15	10
	Checked	Confidence	Annotated Sequence	Modifications	Modifications in Master Proteins	Qvality PEP	Qvality q-value	# Protein Groups	# Proteins	# PSMs	Master Protein Accessions	Positions in Master Proteins	# Missed Cleavages	Theo. MH+ [Da]	Found in Sample: [S1] F1: Light, Sample, AUG	Found in Sample: [S2] F1: Medium, Sample, CGG	Found in Sample: [S3] F1: Heavy, Sample, GGGGCC	Abundance Ratio: (CGG) / (AUG)	Abundance Ratio: (GGGGCC) / (AUG)	Abundance Ratio: (GGGGCC) / (CGG)	Abundances (Scaled): F1: Light, Sample, AUG	Abundances (Scaled): F1: Medium, Sample, CGG	Abundances (Scaled): F1: Heavy, Sample, GGGGCC	Quan Info	XCorr A2 Sequest HT	Confidence A2 Sequest HT	Percolator q-Value A2 Sequest HT	Percolator PEP A2 Sequest HT
	FALSE	High	[K].TVDNFVALATGEK.[G]			0.00203264	0	1	1	2	P23284	P23284 [72-84]	0	1364.71	High	Not Found	Not Found	0.01	0.01		300			Unique	3.86	High	0	0.001895
	FALSE	High	[K].TVDNFVALATGEK.[G]	1xLabel:2H(4) [K13]		0.000101573	0	1	1	2	P23284	P23284 [72-84]	0	1368.73	Peak Found	High	Peak Found							No Quan Values	3.35	High	0	0.000651
	FALSE	High	[K].TVDNFVALATGEK.[G]	1xLabel:13C(6)15N(2) [K13]		0.000112746	0	1	1	4	P23284	P23284 [72-84]	0	1372.72	Peak Found	Peak Found	High	0.746	0.898	1.204	113.4	84.6	101.9	Unique	4.03	High	0	0.000927
	FALSE	High	[K].DTNGSQFFITTVK.[T]			0.000424944	0	1	1	1	P23284	P23284 [146-158]	0	1457.73	Not Found	Not Found	Not Found							No Quan Values	4.37	High	0	0.0003869
	FALSE	High	[K].DTNGSQFFITTVK.[T]	1xDeamidated [Q/N]		0.000139953	0	1	1	2	P23284	P23284 [146-158]	0	1458.71	High	Peak Found	Peak Found	0.673	1.167	1.735	105.6	71.1	123.3	Unique	3.22	High	0	0.0001256
	FALSE	High	[K].DTNGSQFFITTVK.[T]	1xLabel:13C(6)15N(2) [K13]		0.000294923	0	1	1	1	P23284	P23284 [146-158]	0	1465.74	Not Found	Not Found	Not Found							No Quan Values	4.66	High	0	0.0002678
	FALSE	High	[K].DTNGSQFFITTVK.[T]	1xLabel:2H(4) [K13]		1.67244e-05	0	1	1	1	P23284	P23284 [146-158]	0	1461.75	Not Found	Not Found	Not Found							No Quan Values	3.48	High	0	1.447e-05
	FALSE	High	[K].DFMIQGGDFTR.[G]			0.00428141	0	1	1	1	P23284	P23284 [99-109]	0	1286.58	High	Peak Found	Peak Found							No Quan Values	2.81	High	0	0.004053
	FALSE	High	[K].DFMIQGGDFTR.[G]	1xLabel:13C(6)15N(4) [R11]		0.00527385	0	1	1	1	P23284	P23284 [99-109]	0	1296.59	Peak Found	Peak Found	High							No Quan Values	3.08	High	0	0.005006
	FALSE	High	[K].DFMIQGGDFTR.[G]	1xLabel:13C(6) [R11]		0.0144955	0	1	1	1	P23284	P23284 [99-109]	0	1292.6	Peak Found	High	Peak Found	0.92	0.901	0.979	106.4	97.8	95.8	Unique	2.99	High	0	0.01404
	FALSE	High	[K].IEVEKPFAIAK.[E]			0.0299245	0	1	1	1	P23284	P23284 [205-215]	0	1244.72	High	Peak Found	Peak Found	0.178	0.123	0.692	230.7	41	28.3	Unique	1.62	High	0	0.0292
	FALSE	High	[K].HYGPGWVSMANAGK.[D]			2.12134e-06	0	1	1	1	P23284	P23284 [132-145]	0	1474.69	Not Found	Not Found	Not Found							No Quan Values	4.09	High	0	1.767e-06
	FALSE	High	[K].HYGPGWVSMANAGK.[D]	1xLabel:2H(4) [K14]		0.0109321	0	1	1	1	P23284	P23284 [132-145]	0	1478.71	Not Found	High	Not Found	100		0.01		300		Unique	3.3	High	0	0.01049
	FALSE	High	[K].VLEGMEVVR.[K]			0.00344973	0	1	1	2	P23284	P23284 [172-180]	0	1031.56	High	Peak Found	Peak Found	0.942	1.444	1.534	88.6	83.4	128	Unique	1.9	High	0	0.003267
	FALSE	High	[K].VLEGMEVVR.[K]	1xLabel:13C(6) [R9]		0.0185128	0	1	1	1	P23284	P23284 [172-180]	0	1037.58	Peak Found	High	Peak Found	0.905	1.17	1.292	97.6	88.3	114.1	Unique	2.73	High	0	0.018
	FALSE	High	[K].VLEGMEVVR.[K]	1xLabel:13C(6)15N(4) [R9]		0.00131932	0	1	1	2	P23284	P23284 [172-180]	0	1041.56	Peak Found	Peak Found	High							No Quan Values	2.17	High	0	0.001228
	FALSE	High	[R].DKPLKDVIIADCGK.[I]	1xCarbamidomethyl [C12]		0.0349232	0	1	1	1	P23284	P23284 [191-204]	1	1571.85	High	Peak Found	Peak Found							No Quan Values	1.32	High	0	0.03436
	FALSE	High	[R].DKPLKDVIIADCGK.[I]	1xCarbamidomethyl [C12]; 3xLabel:13C(6)15N(2) [K2; K5; K14]		0.00607504	0	1	1	1	P23284	P23284 [191-204]	1	1595.89	Peak Found	Peak Found	High	9.419	4.498	0.478	20.1	189.4	90.5	Unique	3.17	High	0	0.005803
	FALSE	High	[R].DKPLKDVIIADCGK.[I]	1xCarbamidomethyl [C12]; 3xLabel:2H(4) [K2; K5; K14]		0.00301685	0	1	1	1	P23284	P23284 [191-204]	1	1583.92	Peak Found	High	Peak Found							No Quan Values	3.04	High	0	0.002846
	FALSE	High	[R].VIKDFMIQGGDFTR.[G]	1xLabel:13C(6) [R14]; 1xLabel:2H(4) [K3]		0.00066957	0	1	1	1	P23284	P23284 [96-109]	1	1636.88	Not Found	Not Found	Not Found							No Quan Values	3.07	High	0	0.0006148
	FALSE	High	[R].VIFGLFGK.[T]	1xLabel:2H(4) [K8]		0.0569714	0.000669441	1	1	1	P23284	P23284 [60-67]	0	884.554	Not Found	Not Found	Not Found							No Quan Values	1.86	High	0.0008757	0.05624
	FALSE	High	[R].VIFGLFGK.[T]			0.0941606	0.00262719	1	1	1	P23284	P23284 [60-67]	0	880.529	High	Peak Found	Peak Found	1.041	1.494	1.436	84.9	88.3	126.8	Unique	1.92	High	0.002555	0.09388
	FALSE	High	[K].VLEGMEVVR.[K]	1xLabel:13C(6) [R9]; 1xOxidation [M5]		0.0934956	0.00262719	1	1	1	P23284	P23284 [172-180]	0	1053.57	Peak Found	High	Peak Found	1.015	1.068	1.053	97.3	98.7	104	Unique	1.28	High	0.002555	0.09321
	FALSE	High	[R].VIKDFMIQGGDFTR.[G]	1xLabel:13C(6)15N(4) [R14]; 1xLabel:13C(6)15N(2) [K3]		0.111507	0.00309388	1	1	1	P23284	P23284 [96-109]	1	1644.85	Not Found	Not Found	Not Found							No Quan Values	1.35	High	0.002961	0.1111
	FALSE	High	[R].VIKDFMIQGGDFTR.[G]	1xDeamidated [Q8]; 1xLabel:13C(6) [R14]; 1xLabel:2H(4) [K3]		0.11229	0.00309388	1	1	1	P23284	P23284 [96-109]	1	1637.86	Not Found	High	Not Found	100		0.01		300		Unique	3.52	High	0.002961	0.1124
	FALSE	High	[K].VYFDLR.[I]			0.165012	0.00635358	1	1	1	P23284	P23284 [46-51]	0	812.43	High	Not Found	Not Found	0.01	0.01		300			Unique	1.39	High	0.005791	0.1657
	FALSE	High	[R].VIKDFMIQGGDFTR.[G]	1xOxidation [M6]; 1xLabel:13C(6)15N(4) [R14]; 1xLabel:13C(6)15N(2) [K3]		0.192331	0.0089447	1	1	1	P23284	P23284 [96-109]	1	1660.85	Peak Found	Peak Found	High	1.489	1.693	1.137	71.7	106.8	121.5	Unique	1.96	High	0.008276	0.1936
High	O95232	Luc7-like protein 3 OS=Homo sapiens GN=LUC7L3 PE=1 SV=2	0	66.593	17.8241	8	26	8	432	51.4	9.79	1.168	1.349	1.155	0.22	0.43	0.21	85.3	99.6	115.1	1.8691e+07	2.18323e+07	2.52148e+07	7	8	7	7.031	0	81.99	8
	Checked	Confidence	Annotated Sequence	Modifications	Modifications in Master Proteins	Qvality PEP	Qvality q-value	# Protein Groups	# Proteins	# PSMs	Master Protein Accessions	Positions in Master Proteins	# Missed Cleavages	Theo. MH+ [Da]	Found in Sample: [S1] F1: Light, Sample, AUG	Found in Sample: [S2] F1: Medium, Sample, CGG	Found in Sample: [S3] F1: Heavy, Sample, GGGGCC	Abundance Ratio: (CGG) / (AUG)	Abundance Ratio: (GGGGCC) / (AUG)	Abundance Ratio: (GGGGCC) / (CGG)	Abundances (Scaled): F1: Light, Sample, AUG	Abundances (Scaled): F1: Medium, Sample, CGG	Abundances (Scaled): F1: Heavy, Sample, GGGGCC	Quan Info	XCorr A2 Sequest HT	Confidence A2 Sequest HT	Percolator q-Value A2 Sequest HT	Percolator PEP A2 Sequest HT
	FALSE	High	[R].YLQSLLAEVER.[R]	1xLabel:13C(6)15N(4) [R11]		0.000374369	0	1	1	2	O95232	O95232 [88-98]	0	1330.72	Peak Found	Peak Found	High							No Quan Values	2.93	High	0	0.0003399
	FALSE	High	[R].YLQSLLAEVER.[R]	1xLabel:13C(6) [R11]		0.000500668	0	1	1	2	O95232	O95232 [88-98]	0	1326.74	Peak Found	High	Peak Found	1.53	1.196	0.782	80.5	123.2	96.3	Unique	2.91	High	0	0.000457
	FALSE	High	[R].YLQSLLAEVER.[R]			0.000806716	0	1	1	2	O95232	O95232 [88-98]	0	1320.72	High	Peak Found	Peak Found							No Quan Values	2.58	High	0	0.0007447
	FALSE	High	[R].YLQSLLAEVERR.[I]	2xLabel:13C(6)15N(4) [R11; R12]		0.0183762	0	1	1	1	O95232	O95232 [88-99]	1	1496.83	Peak Found	Peak Found	High							No Quan Values	1.95	High	0	0.01782
	FALSE	High	[K].IDVLLQQIEELGSEGKVEEAQGMMK.[L]			0.00753811	0	1	1	1	O95232	O95232 [136-160]	1	2774.4	High	Peak Found	Peak Found	0.977	1.715	1.755	81.3	79.4	139.3	Unique	2.91	High	0	0.007193
	FALSE	High	[K].IQVLTDKIDVLLQQIEELGSEGK.[V]			2.86046e-05	0	1	1	1	O95232	O95232 [129-151]	1	2568.41	Not Found	Not Found	Not Found							No Quan Values	4.36	High	0	2.495e-05
	FALSE	High	[R].VDDHLMGK.[Q]			0.0129684	0	1	1	1	O95232	O95232 [208-215]	0	914.44	High	Peak Found	Peak Found	0.809	0.995	1.23	107	86.6	106.5	Unique	2.66	High	0	0.01252
	FALSE	High	[K].IQVLTDKIDVLLQQIEELGSEGKVEEAQGMMK.[L]	1xDeamidated [Q]; 3xLabel:13C(6)15N(2) [K7; K23; K32]		2.31806e-07	0	1	1	2	O95232	O95232 [129-160]	2	3596.89	Not Found	Not Found	Not Found							No Quan Values	7.57	High	0	1.868e-07
	FALSE	High	[K].IQVLTDKIDVLLQQIEELGSEGKVEEAQGMMK.[L]	1xDeamidated [Q]; 3xLabel:2H(4) [K7; K23; K32]		4.74869e-05	0	1	1	3	O95232	O95232 [129-160]	2	3584.92	Not Found	Not Found	Not Found							No Quan Values	6.3	High	0	7.663e-05
	FALSE	High	[K].IQVLTDKIDVLLQQIEELGSEGKVEEAQGMMK.[L]	3xLabel:2H(4) [K7; K23; K32]		1.32635e-06	0	1	1	1	O95232	O95232 [129-160]	2	3583.94	Not Found	Not Found	Not Found							No Quan Values	8.07	High	0	1.101e-06
	FALSE	High	[K].IQVLTDKIDVLLQQIEELGSEGKVEEAQGMMK.[L]	1xDeamidated [Q]		5.83741e-08	0	1	1	2	O95232	O95232 [129-160]	2	3572.84	Not Found	Not Found	Not Found							No Quan Values	8.58	High	0	4.613e-08
	FALSE	High	[K].IQVLTDKIDVLLQQIEELGSEGKVEEAQGMMK.[L]			1.80048e-06	0	1	1	1	O95232	O95232 [129-160]	2	3571.86	High	Peak Found	Peak Found	1.043	0.83	0.796	104.4	108.9	86.7	Unique	7.27	High	0	1.504e-06
	FALSE	High	[R].STTSTIESFAAQEK.[Q]	1xLabel:2H(4) [K14]		0.000441081	0	1	1	1	O95232	O95232 [174-187]	0	1503.75	Peak Found	High	Peak Found							No Quan Values	2.46	High	0	0.000403
	FALSE	High	[R].STTSTIESFAAQEK.[Q]			2.53886e-05	0	1	1	1	O95232	O95232 [174-187]	0	1499.72	High	Peak Found	Peak Found	1.28	1.392	1.087	81.7	104.6	113.7	Unique	3.47	High	0	2.212e-05
	FALSE	High	[R].STTSTIESFAAQEK.[Q]	1xLabel:13C(6)15N(2) [K14]		0.000471685	0	1	1	1	O95232	O95232 [174-187]	0	1507.74	Peak Found	Peak Found	High	2.078	1.478	0.711	65.8	136.8	97.3	Unique	2.36	High	0	0.0004306
	FALSE	High	[R].YLQSLLAEVERR.[I]	2xLabel:13C(6) [R11; R12]		0.0404415	0.000669441	1	1	1	O95232	O95232 [88-99]	1	1488.86	Peak Found	High	Peak Found	1.108	1.288	1.162	88.4	97.9	113.8	Unique	2.16	High	0.0008757	0.03988
	FALSE	High	[R].VDDHLMGK.[Q]	1xLabel:13C(6)15N(2) [K8]		0.0514608	0.000669441	1	1	1	O95232	O95232 [208-215]	0	922.454	Peak Found	Peak Found	High							No Quan Values	2.38	High	0.0008757	0.05087
	FALSE	High	[K].IKATVEELKEK.[L]	3xLabel:2H(4) [K2; K9; K11]		0.117098	0.00309388	1	1	1	O95232	O95232 [223-233]	2	1299.83	Not Found	High	Not Found	100		0.01		300		Unique	2.09	High	0.002961	0.117
	FALSE	High	[K].IDVLLQQIEELGSEGKVEEAQGMMK.[L]	1xDeamidated [Q7]; 2xLabel:13C(6)15N(2) [K16; K25]		0.102493	0.00309388	1	1	1	O95232	O95232 [136-160]	1	2791.41	Not Found	Not Found	Not Found							No Quan Values	2.88	High	0.002961	0.1021
High	Q9BQA1	Methylosome protein 50 OS=Homo sapiens GN=WDR77 PE=1 SV=1	0	66.328	57.3099	11	33	11	342	36.7	5.17	1.172	1.277	1.089	0.23	0.35	0.12	87	102	111	1.80964e+08	2.12134e+08	2.31014e+08	16	16	15	83.834	0	84.23	11
	Checked	Confidence	Annotated Sequence	Modifications	Modifications in Master Proteins	Qvality PEP	Qvality q-value	# Protein Groups	# Proteins	# PSMs	Master Protein Accessions	Positions in Master Proteins	# Missed Cleavages	Theo. MH+ [Da]	Found in Sample: [S1] F1: Light, Sample, AUG	Found in Sample: [S2] F1: Medium, Sample, CGG	Found in Sample: [S3] F1: Heavy, Sample, GGGGCC	Abundance Ratio: (CGG) / (AUG)	Abundance Ratio: (GGGGCC) / (AUG)	Abundance Ratio: (GGGGCC) / (CGG)	Abundances (Scaled): F1: Light, Sample, AUG	Abundances (Scaled): F1: Medium, Sample, CGG	Abundances (Scaled): F1: Heavy, Sample, GGGGCC	Quan Info	XCorr A2 Sequest HT	Confidence A2 Sequest HT	Percolator q-Value A2 Sequest HT	Percolator PEP A2 Sequest HT
	FALSE	High	[R].EWNLPPNAPACMER.[Q]	1xCarbamidomethyl [C11]; 1xLabel:13C(6) [R14]		0.025256	0	1	1	1	Q9BQA1	Q9BQA1 [16-29]	0	1690.78	Peak Found	High	Peak Found	0.915	1.679	1.835	83.5	76.4	140.2	Unique	2.08	High	0	0.02468
	FALSE	High	[R].YRSDGALLLGASSLSGR.[C]			0.00232439	0	1	1	1	Q9BQA1	Q9BQA1 [36-52]	1	1722.91	High	Peak Found	Peak Found	1.183	1.173	0.991	89.4	105.8	104.8	Unique	3.96	High	0	0.002174
	FALSE	High	[R].YRSDGALLLGASSLSGR.[C]	2xLabel:13C(6)15N(4) [R2; R17]		0.000700193	0	1	1	1	Q9BQA1	Q9BQA1 [36-52]	1	1742.93	Peak Found	Peak Found	High	2.361	2.301	0.975	53	125.1	121.9	Unique	3.13	High	0	0.0006413
	FALSE	High	[R].ILLWDTR.[C]			0.0351807	0	1	1	3	Q9BQA1	Q9BQA1 [192-198]	0	916.525	High	Peak Found	Peak Found	0.918	0.891	0.97	106.8	98.1	95.1	Unique	1.97	High	0.003376	0.1224
	FALSE	High	[R].ILLWDTR.[C]	1xLabel:13C(6) [R7]		0.0336634	0	1	1	2	Q9BQA1	Q9BQA1 [192-198]	0	922.545	Not Found	Not Found	Not Found							No Quan Values	1.93	High	0	0.03311
	FALSE	High	[R].SDGALLLGASSLSGR.[C]			0.00261867	0	1	1	1	Q9BQA1	Q9BQA1 [38-52]	0	1403.75	High	Peak Found	Peak Found	1.743	1.691	0.97	67.7	117.9	114.4	Unique	2.99	High	0	0.002456
	FALSE	High	[R].SDGALLLGASSLSGR.[C]	1xLabel:13C(6) [R15]		0.00164985	0	1	1	1	Q9BQA1	Q9BQA1 [38-52]	0	1409.77	Not Found	Not Found	Not Found							No Quan Values	3.02	High	0	0.001541
	FALSE	High	[R].SDGALLLGASSLSGR.[C]	1xLabel:13C(6)15N(4) [R15]		4.67842e-05	0	1	1	1	Q9BQA1	Q9BQA1 [38-52]	0	1413.76	Peak Found	Peak Found	High							No Quan Values	4.32	High	0	4.121e-05
	FALSE	High	[K].YEHDDIVSTVSVLSSGTQAVSGSK.[D]	1xLabel:13C(6)15N(2) [K24]		2.42595e-06	0	1	1	1	Q9BQA1	Q9BQA1 [122-145]	0	2474.21	Peak Found	Peak Found	High	4.052	6.825	1.684	25.3	102.4	172.4	Unique	6.44	High	0	2.037e-06
	FALSE	High	[K].YEHDDIVSTVSVLSSGTQAVSGSK.[D]	1xLabel:2H(4) [K24]		8.80926e-06	0	1	1	2	Q9BQA1	Q9BQA1 [122-145]	0	2470.22	Peak Found	High	Peak Found	0.71	0.01	0.01	175.4	124.6		Unique	4.74	High	0	7.557e-06
	FALSE	High	[K].YEHDDIVSTVSVLSSGTQAVSGSK.[D]			0.0341619	0	1	1	1	Q9BQA1	Q9BQA1 [122-145]	0	2466.2	High	Peak Found	Peak Found	1.356	0.991	0.731	89.6	121.5	88.8	Unique	1.42	High	0	0.03342
	FALSE	High	[K].YEHDDIVSTVSVLSSGTQAVSGSK.[D]	1xDeamidated [Q18]		0.0114304	0	1	1	1	Q9BQA1	Q9BQA1 [122-145]	0	2467.18	Not Found	Not Found	Not Found							No Quan Values	2.37	High	0	0.01102
	FALSE	High	[R].CWAGSLWLFK.[D]	1xCarbamidomethyl [C1]		0.0125889	0	1	1	1	Q9BQA1	Q9BQA1 [53-62]	0	1267.63	High	Peak Found	Peak Found							No Quan Values	2.67	High	0	0.01211
	FALSE	High	[R].CWAGSLWLFK.[D]	1xCarbamidomethyl [C1]; 1xLabel:13C(6)15N(2) [K10]		0.0118629	0	1	1	1	Q9BQA1	Q9BQA1 [53-62]	0	1275.64	Peak Found	Peak Found	High							No Quan Values	3.39	High	0	0.01144
	FALSE	High	[R].CWAGSLWLFK.[D]	1xCarbamidomethyl [C1]; 1xLabel:2H(4) [K10]		0.00659327	0	1	1	1	Q9BQA1	Q9BQA1 [53-62]	0	1271.65	Peak Found	High	Peak Found	0.879	1.03	1.173	103.1	90.6	106.3	Unique	3	High	0	0.006268
	FALSE	High	[K].VWDLAQQVVLSSYR.[A]	1xLabel:13C(6) [R14]		0.000235826	0	1	1	1	Q9BQA1	Q9BQA1 [151-164]	0	1669.9	Peak Found	High	Peak Found	1.192	1.311	1.1	85.6	102.1	112.3	Unique	4.52	High	0	0.0002125
	FALSE	High	[K].VWDLAQQVVLSSYR.[A]			3.27121e-05	0	1	1	1	Q9BQA1	Q9BQA1 [151-164]	0	1663.88	High	Peak Found	Peak Found							No Quan Values	4.49	High	0	2.868e-05
	FALSE	High	[K].VWDLAQQVVLSSYR.[A]	1xLabel:13C(6)15N(4) [R14]		6.30364e-05	0	1	1	1	Q9BQA1	Q9BQA1 [151-164]	0	1673.89	Peak Found	Peak Found	High							No Quan Values	4.46	High	0	5.583e-05
	FALSE	High	[R].DATWSPLNHSLLTTVGWDHQVVHHVVPTEPLPAPGPASVTE.[-]			0.00970653	0	1	1	1	Q9BQA1	Q9BQA1 [302-342]	0	4392.2	Not Found	Not Found	Not Found							No Quan Values	5.9	High	0	0.00934
	FALSE	High	[K].DSVFLSCSEDNR.[I]	1xCarbamidomethyl [C7]		0.0123116	0	1	1	1	Q9BQA1	Q9BQA1 [180-191]	0	1428.61	High	Peak Found	Peak Found	0.838	0.959	1.143	107.3	89.9	102.8	Unique	1.95	High	0	0.01183
	FALSE	High	[K].DSVFLSCSEDNR.[I]	1xCarbamidomethyl [C7]; 1xLabel:13C(6) [R12]		0.0351807	0	1	1	1	Q9BQA1	Q9BQA1 [180-191]	0	1434.63	Peak Found	High	Peak Found							No Quan Values	2.12	High	0	0.03444
	FALSE	High	[K].DSVFLSCSEDNR.[I]	1xCarbamidomethyl [C7]; 1xLabel:13C(6)15N(4) [R12]		0.0183762	0	1	1	1	Q9BQA1	Q9BQA1 [180-191]	0	1438.61	Peak Found	Peak Found	High	1.229	1.126	0.916	89.4	109.9	100.7	Unique	2.11	High	0	0.01784
	FALSE	High	[R].EWNLPPNAPACMER.[Q]	1xCarbamidomethyl [C11]		0.0454619	0.000669441	1	1	1	Q9BQA1	Q9BQA1 [16-29]	0	1684.76	High	Peak Found	Peak Found	0.836	1.1	1.315	102.2	85.5	112.4	Unique	2.31	High	0.0008757	0.04465
	FALSE	High	[K].ETPPPLVPPAAR.[E]	1xLabel:13C(6) [R12]		0.0389868	0.000669441	1	1	1	Q9BQA1	Q9BQA1 [4-15]	0	1250.72	Peak Found	High	Peak Found	0.847	0.346	0.408	136.8	115.9	47.3	Unique	1.89	High	0.0008757	0.03834
	FALSE	High	[R].ILLWDTR.[C]	1xLabel:13C(6)15N(4) [R7]		0.0370359	0.000669441	1	1	3	Q9BQA1	Q9BQA1 [192-198]	0	926.533	Peak Found	Peak Found	High	2.904	2.101	0.724	50	145.1	105	Unique	1.63	High	0.002961	0.1054
	FALSE	High	[K].YEHDDIVSTVSVLSSGTQAVSGSK.[D]	1xDeamidated [Q18]; 1xLabel:2H(4) [K24]		0.0895974	0.00262719	1	1	1	Q9BQA1	Q9BQA1 [122-145]	0	2471.21	Peak Found	High	Peak Found	0.874	0.764	0.874	113.7	99.4	86.9	Unique	3.36	High	0.002555	0.0892
	FALSE	High	[R].CPKPASQIGCSAPGYLPTSLAWHPQQSEVFVFGDENGTVSLVDTK.[S]	2xCarbamidomethyl [C1; C10]; 3xDeamidated [Q7; Q25; N36]		0.121247	0.00335969	1	1	1	Q9BQA1	Q9BQA1 [199-243]	0	4878.29	Not Found	Not Found	Not Found							No Quan Values	1.7	High	0.003195	0.1217
High	Q99832	T-complex protein 1 subunit eta OS=Homo sapiens GN=CCT7 PE=1 SV=2	0	65.586	36.4641	14	30	14	543	59.3	7.65	0.885	1.044	1.179	-0.18	0.06	0.24	102.4	90.7	106.9	1.69751e+07	1.50293e+07	1.77256e+07	13	11	12	4.995	0	57.61	14
	Checked	Confidence	Annotated Sequence	Modifications	Modifications in Master Proteins	Qvality PEP	Qvality q-value	# Protein Groups	# Proteins	# PSMs	Master Protein Accessions	Positions in Master Proteins	# Missed Cleavages	Theo. MH+ [Da]	Found in Sample: [S1] F1: Light, Sample, AUG	Found in Sample: [S2] F1: Medium, Sample, CGG	Found in Sample: [S3] F1: Heavy, Sample, GGGGCC	Abundance Ratio: (CGG) / (AUG)	Abundance Ratio: (GGGGCC) / (AUG)	Abundance Ratio: (GGGGCC) / (CGG)	Abundances (Scaled): F1: Light, Sample, AUG	Abundances (Scaled): F1: Medium, Sample, CGG	Abundances (Scaled): F1: Heavy, Sample, GGGGCC	Quan Info	XCorr A2 Sequest HT	Confidence A2 Sequest HT	Percolator q-Value A2 Sequest HT	Percolator PEP A2 Sequest HT
	FALSE	High	[K].LPIGDVATQYFADR.[D]	1xLabel:13C(6)15N(4) [R14]		0.000128936	0	1	1	1	Q99832	Q99832 [293-306]	0	1575.8	Not Found	Not Found	Not Found							No Quan Values	3.28	High	0	0.0001154
	FALSE	High	[K].LPIGDVATQYFADR.[D]	1xLabel:13C(6) [R14]		5.76426e-05	0	1	1	1	Q99832	Q99832 [293-306]	0	1571.82	Peak Found	High	Peak Found	1.36	0.819	0.602	94.4	128.4	77.3	Unique	3.56	High	0	5.089e-05
	FALSE	High	[K].LPIGDVATQYFADR.[D]			2.03011e-05	0	1	1	1	Q99832	Q99832 [293-306]	0	1565.8	Not Found	Not Found	Not Found							No Quan Values	3.23	High	0	1.763e-05
	FALSE	High	[R].YNFFTGCPK.[A]	1xCarbamidomethyl [C7]		0.0209953	0	1	1	1	Q99832	Q99832 [358-366]	0	1133.51	High	Peak Found	Peak Found	1.157	0.381	0.329	118.2	136.8	45.1	Unique	1.58	High	0	0.02043
	FALSE	High	[R].QLCDNAGFDATNILNK.[L]	1xCarbamidomethyl [C3]; 1xLabel:13C(6)15N(2) [K16]		0.0322103	0	1	1	1	Q99832	Q99832 [448-463]	0	1801.86	Peak Found	Peak Found	High	2.4	0.815	0.34	71.2	170.8	58	Unique	1.36	High	0	0.03148
	FALSE	High	[K].ATISNDGATILK.[L]	1xLabel:13C(6)15N(2) [K12]		0.0196426	0	1	1	1	Q99832	Q99832 [56-67]	0	1211.67	Peak Found	Peak Found	High	2.513	1.524	0.607	59.6	149.7	90.8	Unique	1.83	High	0	0.01912
	FALSE	High	[K].ATISNDGATILK.[L]			0.00555595	0	1	1	1	Q99832	Q99832 [56-67]	0	1203.66	Not Found	Not Found	Not Found							No Quan Values	2.32	High	0	0.005269
	FALSE	High	[R].VHTVEDYQAIVDAEWNILYDKLEK.[I]	1xDeamidated [Q/N]; 2xLabel:2H(4) [K21; K24]		0.00388634	0	1	1	2	Q99832	Q99832 [257-280]	1	2900.48	Peak Found	High	Peak Found	0.901	1.333	1.48	92.7	83.6	123.7	Unique	4.52	High	0	0.003672
	FALSE	High	[R].VHTVEDYQAIVDAEWNILYDKLEK.[I]	1xDeamidated [Q/N]; 2xLabel:13C(6)15N(2) [K21; K24]		4.9659e-05	0	1	1	2	Q99832	Q99832 [257-280]	1	2908.46	Not Found	Not Found	Not Found							No Quan Values	5.8	High	0	4.356e-05
	FALSE	High	[R].VHTVEDYQAIVDAEWNILYDKLEK.[I]	2xLabel:13C(6)15N(2) [K21; K24]		2.12134e-06	0	1	1	1	Q99832	Q99832 [257-280]	1	2907.47	Not Found	Not Found	Not Found							No Quan Values	7.26	High	0	1.776e-06
	FALSE	High	[R].GGAEQFMEETER.[S]			0.00350151	0	1	1	1	Q99832	Q99832 [376-387]	0	1383.58	High	Peak Found	Peak Found	1	1.077	1.077	97.5	97.5	105	Unique	1.68	High	0	0.003295
	FALSE	High	[R].GGAEQFMEETER.[S]	1xLabel:13C(6)15N(4) [R12]		0.0118629	0	1	1	1	Q99832	Q99832 [376-387]	0	1393.59	Peak Found	Peak Found	High							No Quan Values	1.59	High	0	0.01141
	FALSE	High	[R].TMMACGGSIQTSVNALSADVLGR.[C]	1xCarbamidomethyl [C5]; 1xLabel:13C(6) [R23]		0.0140716	0	1	1	1	Q99832	Q99832 [322-344]	0	2345.14	Not Found	Not Found	Not Found							No Quan Values	1.55	High	0	0.01358
	FALSE	High	[R].TATQLAVNK.[I]	1xLabel:13C(6)15N(2) [K9]		0.0193539	0	1	1	1	Q99832	Q99832 [127-135]	0	953.551	Not Found	Not Found	Not Found							No Quan Values	2.2	High	0	0.0188
	FALSE	High	[R].INALTAASEAACLIVSVDETIKNPR.[S]	1xCarbamidomethyl [C12]; 1xDeamidated [N2]; 1xLabel:13C(6)15N(4) [R25]; 1xLabel:13C(6)15N(2) [K22]		0.000447705	0	1	1	1	Q99832	Q99832 [500-524]	1	2675.4	Not Found	Not Found	Not Found							No Quan Values	3.54	High	0	0.0004096
	FALSE	High	[R].INALTAASEAACLIVSVDETIKNPR.[S]	1xCarbamidomethyl [C12]		0.0165655	0	1	1	1	Q99832	Q99832 [500-524]	1	2656.4	High	Not Found	Not Found	0.01	0.01		300			Unique	2.75	High	0	0.01605
	FALSE	High	[K].QVKPYVEEGLHPQIIIR.[A]			0.000936396	0	1	1	1	Q99832	Q99832 [107-123]	0	2019.14	High	Peak Found	Peak Found	0.477	1.395	2.923	104.4	49.9	145.7	Unique	2.83	High	0	0.0008646
	FALSE	High	[K].QVKPYVEEGLHPQIIIR.[A]	1xLabel:13C(6) [R17]; 1xLabel:2H(4) [K3]		0.00286356	0	1	1	1	Q99832	Q99832 [107-123]	0	2029.18	Peak Found	High	Peak Found							No Quan Values	2.83	High	0	0.002702
	FALSE	High	[K].QQLLIGAYAK.[A]			0.0126828	0	1	1	1	Q99832	Q99832 [431-440]	0	1104.64	High	Peak Found	Peak Found	0.425	0.864	2.034	131	55.7	113.3	Unique	2.27	High	0	0.01222
	FALSE	High	[K].QQLLIGAYAK.[A]	1xLabel:13C(6)15N(2) [K10]		0.0232851	0	1	1	1	Q99832	Q99832 [431-440]	0	1112.66	Not Found	Not Found	Not Found							No Quan Values	2.04	High	0	0.02264
	FALSE	High	[K].TCTFILR.[G]	1xCarbamidomethyl [C2]		0.00921436	0	1	1	1	Q99832	Q99832 [369-375]	0	910.481	Not Found	Not Found	Not Found							No Quan Values	2.02	High	0	0.008844
	FALSE	High	[K].TCTFILR.[G]	1xCarbamidomethyl [C2]; 1xLabel:13C(6)15N(4) [R7]		0.0159627	0	1	1	1	Q99832	Q99832 [369-375]	0	920.49	Not Found	Not Found	Not Found							No Quan Values	1.97	High	0	0.01541
	FALSE	High	[R].CQVFEETQIGGER.[Y]	1xCarbamidomethyl [C1]; 1xLabel:13C(6)15N(4) [R13]		0.0435118	0.000669441	1	1	1	Q99832	Q99832 [345-357]	0	1562.71	Peak Found	Peak Found	High	0.712	1.262	1.772	100.9	71.9	127.3	Unique	1.57	High	0.0008757	0.04277
	FALSE	High	[K].ALEIIPR.[Q]			0.0702535	0.00220995	1	1	1	Q99832	Q99832 [441-447]	0	811.504	High	Peak Found	Peak Found	1.18	1.801	1.527	75.4	88.9	135.7	Unique	1.34	High	0.002204	0.06968
	FALSE	High	[K].ATISNDGATILK.[L]	1xLabel:2H(4) [K12]		0.0644315	0.00220995	1	1	1	Q99832	Q99832 [56-67]	0	1207.68	Not Found	Not Found	Not Found							No Quan Values	1.26	High	0.002204	0.06364
	FALSE	High	[K].ALEIIPR.[Q]	1xLabel:13C(6) [R7]		0.082845	0.00262719	1	1	1	Q99832	Q99832 [441-447]	0	817.524	Peak Found	High	Peak Found	0.921	1.829	1.985	80	73.7	146.3	Unique	1.67	High	0.002555	0.08266
	FALSE	High	[K].QVKPYVEEGLHPQIIIR.[A]	1xLabel:13C(6)15N(4) [R17]; 1xLabel:13C(6)15N(2) [K3]		0.103947	0.00309388	1	1	1	Q99832	Q99832 [107-123]	0	2037.16	Peak Found	Not Found	High	0.01	0.783	100	168.2		131.8	Unique	1.33	High	0.002961	0.1035
	FALSE	High	[K].ALEIIPR.[Q]	1xLabel:13C(6)15N(4) [R7]		0.15009	0.00430091	1	1	1	Q99832	Q99832 [441-447]	0	821.512	Peak Found	Peak Found	High							No Quan Values	1.33	High	0.004002	0.151
High	P62829	60S ribosomal protein L23 OS=Homo sapiens GN=RPL23 PE=1 SV=1	0	63.444	46.4286	8	35	8	140	14.9	10.51	0.746	0.862	1.155	-0.42	-0.21	0.21	115.1	85.8	99.1	1.04977e+08	7.82747e+07	9.04438e+07	9	9	9	157.489	0	95.88	8
	Checked	Confidence	Annotated Sequence	Modifications	Modifications in Master Proteins	Qvality PEP	Qvality q-value	# Protein Groups	# Proteins	# PSMs	Master Protein Accessions	Positions in Master Proteins	# Missed Cleavages	Theo. MH+ [Da]	Found in Sample: [S1] F1: Light, Sample, AUG	Found in Sample: [S2] F1: Medium, Sample, CGG	Found in Sample: [S3] F1: Heavy, Sample, GGGGCC	Abundance Ratio: (CGG) / (AUG)	Abundance Ratio: (GGGGCC) / (AUG)	Abundance Ratio: (GGGGCC) / (CGG)	Abundances (Scaled): F1: Light, Sample, AUG	Abundances (Scaled): F1: Medium, Sample, CGG	Abundances (Scaled): F1: Heavy, Sample, GGGGCC	Quan Info	XCorr A2 Sequest HT	Confidence A2 Sequest HT	Percolator q-Value A2 Sequest HT	Percolator PEP A2 Sequest HT
	FALSE	High	[R].LPAAGVGDMVMATVKK.[G]	2xLabel:13C(6)15N(2) [K15; K16]		1.95584e-05	0	1	1	1	P62829	P62829 [52-67]	1	1603.89	Peak Found	Peak Found	High	0.566	0.414	0.732	151.5	85.7	62.7	Unique	4	High	0	1.692e-05
	FALSE	High	[R].LPAAGVGDMVMATVKK.[G]	2xLabel:2H(4) [K15; K16]		0.00649587	0	1	1	1	P62829	P62829 [52-67]	1	1595.91	Not Found	Not Found	Not Found							No Quan Values	2.88	High	0	0.006174
	FALSE	High	[R].LPAAGVGDMVMATVKK.[G]			0.0288422	0	1	1	1	P62829	P62829 [52-67]	1	1587.86	Not Found	Not Found	Not Found							No Quan Values	2.59	High	0	0.02811
	FALSE	High	[K].NLYIISVK.[G]	1xLabel:2H(4) [K8]		0.0202328	0	1	1	1	P62829	P62829 [36-43]	0	953.597	Peak Found	High	Peak Found							No Quan Values	1.79	High	0	0.01964
	FALSE	High	[R].LPAAGVGDMVMATVK.[K]	1xOxidation [M9]; 1xLabel:2H(4) [K15]		0.00999944	0	1	1	1	P62829	P62829 [52-66]	0	1479.78	Not Found	Not Found	Not Found							No Quan Values	2.53	High	0	0.009611
	FALSE	High	[R].LPAAGVGDMVMATVK.[K]	1xOxidation [M11]; 1xLabel:13C(6)15N(2) [K15]		0.00454421	0	1	1	1	P62829	P62829 [52-66]	0	1483.77	Peak Found	Peak Found	High							No Quan Values	2.59	High	0	0.004305
	FALSE	High	[R].LPAAGVGDMVMATVK.[K]			2.12297e-05	0	1	1	2	P62829	P62829 [52-66]	0	1459.76	High	Peak Found	Peak Found	0.764	0.972	1.273	109.7	83.7	106.6	Unique	5.26	High	0	1.844e-05
	FALSE	High	[R].LPAAGVGDMVMATVK.[K]	1xLabel:2H(4) [K15]		0.0036074	0	1	1	2	P62829	P62829 [52-66]	0	1463.79	Peak Found	High	Peak Found	1.346	0.912	0.677	92.1	124	84	Unique	2.55	High	0	0.007256
	FALSE	High	[R].LPAAGVGDMVMATVK.[K]	1xLabel:13C(6)15N(2) [K15]		3.44379e-06	0	1	1	1	P62829	P62829 [52-66]	0	1467.78	Not Found	Not Found	Not Found							No Quan Values	4.08	High	0	2.906e-06
	FALSE	High	[R].LPAAGVGDMVMATVK.[K]	1xOxidation [M]		0.00141085	0	1	1	5	P62829	P62829 [52-66]	0	1475.76	High	Peak Found	Peak Found	0.944	1.015	1.076	101.4	95.7	103	Unique	3.42	High	0	0.001312
	FALSE	High	[R].LNRLPAAGVGDMVMATVKK.[G]			0.00261867	0	1	1	1	P62829	P62829 [49-67]	2	1971.09	High	Peak Found	Peak Found	1.326	1.083	0.817	88	116.7	95.3	Unique	3.83	High	0	0.002465
	FALSE	High	[R].LNRLPAAGVGDMVMATVKK.[G]	1xLabel:13C(6)15N(4) [R3]; 2xLabel:13C(6)15N(2) [K18; K19]		0.00161338	0	1	1	1	P62829	P62829 [49-67]	2	1997.12	Peak Found	Peak Found	High							No Quan Values	3.59	High	0	0.001503
	FALSE	High	[K].ECADLWPR.[I]	1xCarbamidomethyl [C2]; 1xLabel:13C(6) [R8]		0.0137618	0	1	1	3	P62829	P62829 [124-131]	0	1052.49	Peak Found	High	Peak Found	1.158	0.815	0.704	100.9	116.8	82.3	Unique	2.52	High	0.002555	0.09987
	FALSE	High	[K].ECADLWPR.[I]	1xCarbamidomethyl [C2]; 1xLabel:13C(6)15N(4) [R8]		0.0290555	0	1	1	3	P62829	P62829 [124-131]	0	1056.48	Not Found	Not Found	Not Found							No Quan Values	2.77	High	0.002555	0.09965
	FALSE	High	[R].ISLGLPVGAVINCADNTGAK.[N]	1xCarbamidomethyl [C13]; 1xLabel:13C(6)15N(2) [K20]		1.15208e-05	0	1	1	1	P62829	P62829 [16-35]	0	1978.05	Not Found	Not Found	Not Found							No Quan Values	5.39	High	0	9.889e-06
	FALSE	High	[R].ISLGLPVGAVINCADNTGAK.[N]	1xCarbamidomethyl [C13]; 1xLabel:2H(4) [K20]		4.1803e-06	0	1	1	1	P62829	P62829 [16-35]	0	1974.06	Not Found	Not Found	Not Found							No Quan Values	5.19	High	0	3.518e-06
	FALSE	High	[R].ISLGLPVGAVINCADNTGAK.[N]	1xCarbamidomethyl [C13]		6.38854e-07	0	1	1	1	P62829	P62829 [16-35]	0	1970.04	Not Found	Not Found	Not Found							No Quan Values	6.84	High	0	5.21e-07
	FALSE	High	[R].LNRLPAAGVGDMVMATVK.[K]			0.000849923	0	1	1	2	P62829	P62829 [49-66]	1	1842.99	High	Peak Found	Peak Found	0.825	0.896	1.086	110.3	91	98.8	Unique	3.44	High	0	0.000785
	FALSE	High	[K].ECADLWPR.[I]	1xCarbamidomethyl [C2]		0.0496208	0.000669441	1	1	2	P62829	P62829 [124-131]	0	1046.47	Not Found	Not Found	Not Found							No Quan Values	2.65	High	0.005584	0.1633
	FALSE	High	[R].LNRLPAAGVGDMVMATVK.[K]	1xOxidation [M14]; 1xLabel:13C(6)15N(4) [R3]; 1xLabel:13C(6)15N(2) [K18]		0.050349	0.000669441	1	1	1	P62829	P62829 [49-66]	1	1877.01	Peak Found	Peak Found	High	0.903	0.454	0.502	127.3	114.9	57.7	Unique	1.97	High	0.0008757	0.04958
	FALSE	High	[K].NLYIISVK.[G]	1xLabel:13C(6)15N(2) [K8]		0.0822556	0.00262719	1	1	2	P62829	P62829 [36-43]	0	957.586	Peak Found	Peak Found	High	0.471	0.308	0.655	168.7	79.4	52	Unique	2.41	High	0.002555	0.08175
	FALSE	High	[K].GSAITGPVAK.[E]			0.158465	0.00611533	1	1	1	P62829	P62829 [114-123]	0	900.515	Not Found	Not Found	Not Found							No Quan Values	2.92	High	0.005584	0.1596
High	Q00839	Heterogeneous nuclear ribonucleoprotein U OS=Homo sapiens GN=HNRNPU PE=1 SV=6	0	62.683	18.6667	10	24	10	825	90.5	6	0.849	0.51	0.601	-0.24	-0.97	-0.73	127.2	108	64.9	3.15789e+07	2.68147e+07	1.61131e+07	7	7	6	2.082	0	54.56	10
	Checked	Confidence	Annotated Sequence	Modifications	Modifications in Master Proteins	Qvality PEP	Qvality q-value	# Protein Groups	# Proteins	# PSMs	Master Protein Accessions	Positions in Master Proteins	# Missed Cleavages	Theo. MH+ [Da]	Found in Sample: [S1] F1: Light, Sample, AUG	Found in Sample: [S2] F1: Medium, Sample, CGG	Found in Sample: [S3] F1: Heavy, Sample, GGGGCC	Abundance Ratio: (CGG) / (AUG)	Abundance Ratio: (GGGGCC) / (AUG)	Abundance Ratio: (GGGGCC) / (CGG)	Abundances (Scaled): F1: Light, Sample, AUG	Abundances (Scaled): F1: Medium, Sample, CGG	Abundances (Scaled): F1: Heavy, Sample, GGGGCC	Quan Info	XCorr A2 Sequest HT	Confidence A2 Sequest HT	Percolator q-Value A2 Sequest HT	Percolator PEP A2 Sequest HT
	FALSE	High	[R].LQAALDDEEAGGRPAMEPGNGSLDLGGDSAGR.[S]	2xLabel:13C(6) [R13; R32]		1.76202e-05	0	1	1	1	Q00839	Q00839 [38-69]	0	3138.48	Not Found	Not Found	Not Found							No Quan Values	3.31	High	0	1.518e-05
	FALSE	High	[K].SSGPTSLFAVTVAPPGAR.[Q]	1xLabel:13C(6)15N(4) [R18]		0.00152	0	1	1	1	Q00839	Q00839 [187-204]	0	1724.92	Not Found	Not Found	Not Found							No Quan Values	2.51	High	0	0.001413
	FALSE	High	[K].SSGPTSLFAVTVAPPGAR.[Q]	1xLabel:13C(6) [R18]		0.000363372	0	1	1	1	Q00839	Q00839 [187-204]	0	1720.93	Not Found	High	Not Found	100		0.01		300		Unique	2.46	High	0	0.0003292
	FALSE	High	[K].SSGPTSLFAVTVAPPGAR.[Q]			6.16424e-05	0	1	1	1	Q00839	Q00839 [187-204]	0	1714.91	Not Found	Not Found	Not Found							No Quan Values	3.32	High	0	5.463e-05
	FALSE	High	[R].NFILDQTNVSAAAQR.[R]			1.46132e-06	0	1	1	1	Q00839	Q00839 [576-590]	0	1647.84	High	Peak Found	Peak Found							No Quan Values	3.5	High	0	1.214e-06
	FALSE	High	[R].NFILDQTNVSAAAQR.[R]	1xLabel:13C(6) [R15]		2.67281e-06	0	1	1	1	Q00839	Q00839 [576-590]	0	1653.87	Peak Found	High	Peak Found							No Quan Values	2.99	High	0	2.235e-06
	FALSE	High	[R].NFILDQTNVSAAAQR.[R]	1xLabel:13C(6)15N(4) [R15]		0.0010164	0	1	1	1	Q00839	Q00839 [576-590]	0	1657.85	Peak Found	Peak Found	High	1.48	1.284	0.867	79.7	118	102.3	Unique	3.24	High	0	0.0009395
	FALSE	High	[R].GYFEYIEENKYSR.[A]			0.00271805	0	1	1	1	Q00839	Q00839 [256-268]	1	1697.78	High	Peak Found	Peak Found	0.98	0.371	0.378	127.6	125.1	47.3	Unique	3.31	High	0	0.00255
	FALSE	High	[R].GYFEYIEENKYSR.[A]	1xLabel:13C(6) [R13]; 1xLabel:2H(4) [K10]		0.00616614	0	1	1	1	Q00839	Q00839 [256-268]	1	1707.83	Peak Found	High	Peak Found							No Quan Values	2.79	High	0	0.005869
	FALSE	High	[K].YNILGTNTIMDK.[M]			7.59494e-05	0	1	1	1	Q00839	Q00839 [525-536]	0	1382.7	High	Peak Found	Peak Found	1.199	0.78	0.651	100.7	120.7	78.6	Unique	2.97	High	0	6.708e-05
	FALSE	High	[K].YNILGTNTIMDK.[M]	1xLabel:2H(4) [K12]		0.00861794	0	1	1	1	Q00839	Q00839 [525-536]	0	1386.72	Not Found	Not Found	Not Found							No Quan Values	2.54	High	0	0.008279
	FALSE	High	[K].YNILGTNTIMDK.[M]	1xLabel:13C(6)15N(2) [K12]		0.000164893	0	1	1	1	Q00839	Q00839 [525-536]	0	1390.71	Peak Found	Peak Found	High							No Quan Values	3.12	High	0	0.0001483
	FALSE	High	[K].NGQDLGVAFK.[I]	1xDeamidated [N/Q]		0.0294868	0	1	1	2	Q00839	Q00839 [424-433]	0	1049.53	Not Found	Not Found	Not Found							No Quan Values	1.45	High	0	0.02884
	FALSE	High	[K].EKPYFPIPEEYTFIQNVPLEDR.[V]			1.40785e-06	0	1	1	1	Q00839	Q00839 [463-484]	0	2724.36	High	Peak Found	Peak Found	0.591	0.344	0.581	155.1	91.7	53.3	Unique	4.74	High	0	1.171e-06
	FALSE	High	[K].LNTLLQR.[A]	1xLabel:13C(6)15N(4) [R7]		0.0290555	0	1	1	1	Q00839	Q00839 [552-558]	0	867.529	Not Found	Not Found	Not Found							No Quan Values	1.7	High	0	0.02842
	FALSE	High	[K].LNTLLQR.[A]	1xLabel:13C(6) [R7]		0.00894436	0	1	1	1	Q00839	Q00839 [552-558]	0	863.54	Not Found	Not Found	Not Found							No Quan Values	2.2	High	0	0.008593
	FALSE	High	[K].LNTLLQR.[A]			0.0454619	0.000669441	1	1	1	Q00839	Q00839 [552-558]	0	857.52	Not Found	Not Found	Not Found							No Quan Values	1.84	High	0.0008757	0.04474
	FALSE	High	[K].NGQDLGVAFK.[I]	1xDeamidated [N/Q]; 1xLabel:2H(4) [K10]		0.0514608	0.000669441	1	1	2	Q00839	Q00839 [424-433]	0	1053.55	Not Found	Not Found	Not Found							No Quan Values	2.27	High	0.0008757	0.05061
	FALSE	High	[K].MCLFAGFQR.[K]	1xCarbamidomethyl [C2]		0.0697497	0.00220995	1	1	1	Q00839	Q00839 [593-601]	0	1129.53	High	Peak Found	Peak Found							No Quan Values	1.78	High	0.002204	0.06934
	FALSE	High	[K].NGQDLGVAFK.[I]			0.0975524	0.00262719	1	1	1	Q00839	Q00839 [424-433]	0	1048.54	High	Not Found	Not Found	0.01	0.01		300			Unique	0.82	High	0.002555	0.0973
	FALSE	High	[K].MCLFAGFQR.[K]	1xCarbamidomethyl [C2]; 1xLabel:13C(6) [R9]		0.0982443	0.00262719	1	1	1	Q00839	Q00839 [593-601]	0	1135.55	Peak Found	High	Peak Found	2.279	1.351	0.593	64.8	147.6	87.6	Unique	1.91	High	0.002555	0.09782
	FALSE	High	[K].KDCEVVMMIGLPGAGK.[T]	1xCarbamidomethyl [C3]		0.138265	0.00380512	1	1	1	Q00839	Q00839 [495-510]	1	1704.85	High	Peak Found	Peak Found	0.933	1.251	1.341	94.2	87.9	117.9	Unique	2.08	High	0.003574	0.1389
High	P68104	Elongation factor 1-alpha 1 OS=Homo sapiens GN=EEF1A1 PE=1 SV=1	0	60.342	26.6234	10	33	10	462	50.1	9.01	0.762	0.903	1.184	-0.39	-0.15	0.24	112.6	85.8	101.6	7.50081e+07	5.719e+07	6.77186e+07	19	17	17	12.183	0	71	10
	Checked	Confidence	Annotated Sequence	Modifications	Modifications in Master Proteins	Qvality PEP	Qvality q-value	# Protein Groups	# Proteins	# PSMs	Master Protein Accessions	Positions in Master Proteins	# Missed Cleavages	Theo. MH+ [Da]	Found in Sample: [S1] F1: Light, Sample, AUG	Found in Sample: [S2] F1: Medium, Sample, CGG	Found in Sample: [S3] F1: Heavy, Sample, GGGGCC	Abundance Ratio: (CGG) / (AUG)	Abundance Ratio: (GGGGCC) / (AUG)	Abundance Ratio: (GGGGCC) / (CGG)	Abundances (Scaled): F1: Light, Sample, AUG	Abundances (Scaled): F1: Medium, Sample, CGG	Abundances (Scaled): F1: Heavy, Sample, GGGGCC	Quan Info	XCorr A2 Sequest HT	Confidence A2 Sequest HT	Percolator q-Value A2 Sequest HT	Percolator PEP A2 Sequest HT
	FALSE	High	[R].KDGNASGTTLLEALDCILPPTRPTDKPLR.[L]	1xCarbamidomethyl [C16]; 2xLabel:13C(6)15N(4) [R22; R29]; 2xLabel:13C(6)15N(2) [K1; K26]		0.000679626	0	1	2	1	P68104	P68104 [219-247]	1	3185.71	Not Found	Not Found	Not Found							No Quan Values	4.39	High	0	0.0006234
	FALSE	High	[R].KDGNASGTTLLEALDCILPPTRPTDKPLR.[L]	1xCarbamidomethyl [C16]; 1xDeamidated [N4]		0.007941	0	1	2	1	P68104	P68104 [219-247]	1	3150.65	Not Found	Not Found	Not Found							No Quan Values	3.52	High	0	0.007597
	FALSE	High	[R].KDGNASGTTLLEALDCILPPTRPTDKPLR.[L]	1xCarbamidomethyl [C16]		8.43037e-05	0	1	2	1	P68104	P68104 [219-247]	1	3149.66	High	Not Found	Not Found	0.01	0.01		300			Unique	4.21	High	0	7.498e-05
	FALSE	High	[R].EHALLAYTLGVK.[Q]			0.0157277	0	1	3	1	P68104	P68104 [135-146]	0	1314.74	High	Peak Found	Peak Found	0.988	1.14	1.153	95.9	94.8	109.3	Unique	1.77	High	0	0.01527
	FALSE	High	[R].EHALLAYTLGVK.[Q]	1xLabel:2H(4) [K12]		0.017708	0	1	3	1	P68104	P68104 [135-146]	0	1318.77	Not Found	Not Found	Not Found							No Quan Values	3.02	High	0	0.01719
	FALSE	High	[R].EHALLAYTLGVK.[Q]	1xLabel:13C(6)15N(2) [K12]		0.00256079	0	1	3	2	P68104	P68104 [135-146]	0	1322.76	Peak Found	Peak Found	High	0.106	0.359	3.395	204.9	21.6	73.5	Unique	2.23	High	0	0.002413
	FALSE	High	[R].VETGVLKPGMVVTFAPVNVTTEVK.[S]	2xLabel:13C(6)15N(2) [K7; K24]		9.5547e-07	0	1	2	2	P68104	P68104 [267-290]	0	2531.41	Peak Found	Peak Found	High	0.699	0.967	1.383	112.5	78.7	108.8	Unique	7.01	High	0	7.854e-07
	FALSE	High	[R].VETGVLKPGMVVTFAPVNVTTEVK.[S]	2xLabel:2H(4) [K7; K24]		4.82002e-05	0	1	2	1	P68104	P68104 [267-290]	0	2523.43	Peak Found	High	Peak Found	2.144	0.603	0.281	80.1	171.6	48.3	Unique	5.82	High	0	4.227e-05
	FALSE	High	[R].VETGVLKPGMVVTFAPVNVTTEVK.[S]	1xDeamidated [N18]		0.0334168	0	1	2	1	P68104	P68104 [267-290]	0	2516.37	High	Not Found	Not Found	0.01	0.01		300			Unique	3.25	High	0	0.03271
	FALSE	High	[R].VETGVLKPGMVVTFAPVNVTTEVK.[S]			0.00303941	0	1	2	2	P68104	P68104 [267-290]	0	2515.38	High	Peak Found	Peak Found	1.182	1.926	1.63	73	86.3	140.7	Unique	2.53	High	0	0.002864
	FALSE	High	[K].STTTGHLIYK.[C]	1xLabel:13C(6)15N(2) [K10]		0.00313134	0	1	3	1	P68104	P68104 [21-30]	0	1128.61	Peak Found	Peak Found	High	1.126	1.214	1.078	89.8	101.1	109	Unique	2.68	High	0	0.002943
	FALSE	High	[K].QLIVGVNK.[M]	1xLabel:2H(4) [K8]		0.0128725	0	1	3	1	P68104	P68104 [147-154]	0	874.566	Not Found	Not Found	Not Found							No Quan Values	1.99	High	0	0.01246
	FALSE	High	[K].IGGIGTVPVGR.[V]	1xLabel:13C(6)15N(4) [R11]		0.00100136	0	1	3	2	P68104	P68104 [256-266]	0	1035.62	Peak Found	Peak Found	High	0.473	0.633	1.338	142.5	67.4	90.2	Unique	2.73	High	0	0.0009239
	FALSE	High	[K].IGGIGTVPVGR.[V]	1xLabel:13C(6) [R11]		0.00759439	0	1	3	1	P68104	P68104 [256-266]	0	1031.63	Peak Found	High	Peak Found	1.098	0.894	0.814	100.3	110.1	89.6	Unique	3.01	High	0	0.007276
	FALSE	High	[K].YYVTIIDAPGHR.[D]			0.00921436	0	1	2	1	P68104	P68104 [85-96]	0	1404.73	High	Peak Found	Peak Found	1.098	1.374	1.252	86.4	94.9	118.7	Unique	1.79	High	0	0.008806
	FALSE	High	[K].YYVTIIDAPGHR.[D]	1xLabel:13C(6)15N(4) [R12]		0.00185877	0	1	2	2	P68104	P68104 [85-96]	0	1414.74	Not Found	Not Found	Not Found							No Quan Values	2.22	High	0	0.001738
	FALSE	High	[K].YYVTIIDAPGHR.[D]	1xLabel:13C(6) [R12]		0.00254178	0	1	2	1	P68104	P68104 [85-96]	0	1410.75	Peak Found	High	Peak Found	0.708	1.028	1.452	109.6	77.6	112.7	Unique	2.06	High	0	0.002394
	FALSE	High	[R].LPLQDVYK.[I]	1xLabel:2H(4) [K8]		0.00830339	0	1	3	1	P68104	P68104 [248-255]	0	979.576	Peak Found	High	Peak Found	3.295	0.765	0.232	59.3	195.4	45.3	Unique	1.8	High	0	0.007934
	FALSE	High	[R].LPLQDVYK.[I]	1xLabel:13C(6)15N(2) [K8]		0.0115156	0	1	3	2	P68104	P68104 [248-255]	0	983.565	Peak Found	Peak Found	High	0.353	0.834	2.361	137.1	48.5	114.4	Unique	1.75	High	0	0.01112
	FALSE	High	[K].IGGIGTVPVGR.[V]			0.0474971	0.000669441	1	3	1	P68104	P68104 [256-266]	0	1025.61	High	Peak Found	Peak Found	0.266	0.362	1.36	184.3	49	66.7	Unique	1.92	High	0.0008757	0.04673
	FALSE	High	[R].LPLQDVYK.[I]			0.0370359	0.000669441	1	3	1	P68104	P68104 [248-255]	0	975.551	High	Peak Found	Peak Found	0.889	0.667	0.75	117.4	104.4	78.3	Unique	2.05	High	0.0008757	0.03633
	FALSE	High	[R].QTVAVGVIK.[NA]			0.0883323	0.00262719	1	3	1	P68104	P68104 [431-439]	0	914.567	High	Peak Found	Peak Found	1.567	1.136	0.725	81	126.9	92	Unique	2.25	High	0.002555	0.08826
	FALSE	High	[K].DGNASGTTLLEALDCILPPTRPTDKPLR.[L]	1xCarbamidomethyl [C15]; 1xDeamidated [N3]; 2xLabel:13C(6) [R21; R28]; 1xLabel:2H(4) [K25]		0.0799375	0.00262719	1	2	1	P68104	P68104 [220-247]	0	3038.62	Peak Found	High	Peak Found	0.825	0.873	1.058	111.2	91.8	97.1	Unique	3.18	High	0.002555	0.07969
	FALSE	High	[R].QTVAVGVIK.[NA]	1xLabel:2H(4) [K9]		0.10542	0.00309388	1	3	1	P68104	P68104 [431-439]	0	918.592	Peak Found	High	Peak Found	3.724	2.367	0.636	42.3	157.6	100.1	Unique	1.81	High	0.002961	0.1054
	FALSE	High	[R].QTVAVGVIK.[NA]	1xLabel:13C(6)15N(2) [K9]		0.142111	0.00380512	1	3	1	P68104	P68104 [431-439]	0	922.581	Peak Found	Peak Found	High							No Quan Values	2.18	High	0.003574	0.1424
	FALSE	High	[R].VETGVLKPGMVVTFAPVNVTTEVK.[S]	1xDeamidated [N18]; 2xLabel:2H(4) [K7; K24]		0.154227	0.00456828	1	2	1	P68104	P68104 [267-290]	0	2524.42	Not Found	Not Found	Not Found							No Quan Values	1.5	High	0.004235	0.1545
	FALSE	High	[K].QLIVGVNK.[M]	1xLabel:13C(6)15N(2) [K8]		0.169507	0.00713014	1	3	1	P68104	P68104 [147-154]	0	878.555	Not Found	Not Found	Not Found							No Quan Values	1.63	High	0.006469	0.1709
High	P50991	T-complex protein 1 subunit delta OS=Homo sapiens GN=CCT4 PE=1 SV=4	0	60.272	32.282	13	29	12	539	57.9	7.83	0.94	1.33	1.415	-0.09	0.41	0.5	91.7	86.3	122	3.27918e+07	3.08322e+07	4.36124e+07	13	11	12	3.03	0	49.83	13
	Checked	Confidence	Annotated Sequence	Modifications	Modifications in Master Proteins	Qvality PEP	Qvality q-value	# Protein Groups	# Proteins	# PSMs	Master Protein Accessions	Positions in Master Proteins	# Missed Cleavages	Theo. MH+ [Da]	Found in Sample: [S1] F1: Light, Sample, AUG	Found in Sample: [S2] F1: Medium, Sample, CGG	Found in Sample: [S3] F1: Heavy, Sample, GGGGCC	Abundance Ratio: (CGG) / (AUG)	Abundance Ratio: (GGGGCC) / (AUG)	Abundance Ratio: (GGGGCC) / (CGG)	Abundances (Scaled): F1: Light, Sample, AUG	Abundances (Scaled): F1: Medium, Sample, CGG	Abundances (Scaled): F1: Heavy, Sample, GGGGCC	Quan Info	XCorr A2 Sequest HT	Confidence A2 Sequest HT	Percolator q-Value A2 Sequest HT	Percolator PEP A2 Sequest HT
	FALSE	High	[K].VIDPATATSVDLR.[D]			0.00377227	0	1	1	1	P50991	P50991 [194-206]	0	1357.73	High	Peak Found	Peak Found	5.604	8.325	1.486	20.1	112.6	167.3	Unique	2.04	High	0	0.003561
	FALSE	High	[K].VIDPATATSVDLR.[D]	1xLabel:13C(6) [R13]		0.00108692	0	1	1	1	P50991	P50991 [194-206]	0	1363.75	Peak Found	High	Peak Found	0.979	1.583	1.617	84.2	82.5	133.3	Unique	2.33	High	0	0.001006
	FALSE	High	[K].VIDPATATSVDLR.[D]	1xLabel:13C(6)15N(4) [R13]		0.00078302	0	1	1	1	P50991	P50991 [194-206]	0	1367.74	Peak Found	Peak Found	High							No Quan Values	2.06	High	0	0.0007224
	FALSE	High	[K].GIEILTDMSRPVELSDR.[E]	2xLabel:13C(6)15N(4) [R10; R17]		0.000777206	0	1	1	1	P50991	P50991 [144-160]	0	1951.01	Peak Found	Not Found	High	0.01	0.807	100	166.1		133.9	Unique	2.75	High	0	0.0007134
	FALSE	High	[K].GIEILTDMSRPVELSDR.[E]	2xLabel:13C(6) [R10; R17]		0.00699766	0	1	1	1	P50991	P50991 [144-160]	0	1943.03	Not Found	Not Found	Not Found							No Quan Values	1.72	High	0	0.006701
	FALSE	High	[K].GIEILTDMSRPVELSDR.[E]			0.033172	0	1	1	1	P50991	P50991 [144-160]	0	1930.99	High	Not Found	Not Found	0.01	0.01		300			Unique	1.75	High	0	0.03244
	FALSE	High	[R].AFADAMEVIPSTLAENAGLNPISTVTELR.[N]	1xDeamidated [N]		0.000144189	0	1	1	2	P50991	P50991 [453-481]	0	3031.53	Not Found	Not Found	Not Found							No Quan Values	4.49	High	0	0.0001292
	FALSE	High	[K].LVIEEAER.[S]			0.0262055	0	1	1	1	P50991	P50991 [396-403]	0	958.52	High	Peak Found	Peak Found	1.302	0.846	0.65	95.3	124.1	80.6	Unique	1.44	High	0	0.02551
	FALSE	High	[R].DALSDLALHFLNK.[M]	1xLabel:13C(6)15N(2) [K13]		0.000215648	0	1	1	1	P50991	P50991 [307-319]	0	1464.79	Peak Found	Peak Found	High							No Quan Values	4.91	High	0	0.0001944
	FALSE	High	[R].DALSDLALHFLNK.[M]	1xLabel:2H(4) [K13]		5.31048e-05	0	1	1	1	P50991	P50991 [307-319]	0	1460.8	Peak Found	High	Peak Found	1.102	1.394	1.264	85.8	94.6	119.6	Unique	4.78	High	0	4.677e-05
	FALSE	High	[R].DALSDLALHFLNK.[M]			0.000143118	0	1	1	1	P50991	P50991 [307-319]	0	1456.78	High	Peak Found	Peak Found	0.811	1.208	1.489	99.4	80.6	120	Unique	4.65	High	0	0.0001282
	FALSE	High	[K].IGLIQFCLSAPK.[T]	1xCarbamidomethyl [C7]; 1xLabel:13C(6)15N(2) [K12]		0.000572555	0	1	1	1	P50991	P50991 [246-257]	0	1354.76	Peak Found	Peak Found	High							No Quan Values	3.15	High	0	0.0005237
	FALSE	High	[K].IGLIQFCLSAPK.[T]	1xCarbamidomethyl [C7]; 1xLabel:2H(4) [K12]		0.00612042	0	1	1	1	P50991	P50991 [246-257]	0	1350.78	Peak Found	High	Peak Found	2.389	2.77	1.159	48.7	116.4	134.9	Unique	2.79	High	0	0.00584
	FALSE	High	[R].ETLLNSATTSLNSK.[V]			0.000434554	0	1	1	1	P50991	P50991 [161-174]	0	1478.77	High	Peak Found	Peak Found	0.959	1.532	1.598	85.9	82.4	131.7	Unique	2.69	High	0	0.0003959
	FALSE	High	[R].ETLLNSATTSLNSK.[V]	1xLabel:2H(4) [K14]		0.0151552	0	1	1	1	P50991	P50991 [161-174]	0	1482.79	Peak Found	High	Peak Found							No Quan Values	2.17	High	0	0.01466
	FALSE	High	[R].ETLLNSATTSLNSK.[V]	1xLabel:13C(6)15N(2) [K14]		0.00342413	0	1	1	1	P50991	P50991 [161-174]	0	1486.78	Peak Found	Peak Found	High	1.346	1.299	0.965	82.3	110.8	106.9	Unique	2.34	High	0	0.003224
	FALSE	High	[K].TGCNVLLIQK.[S]	1xCarbamidomethyl [C3]; 1xLabel:13C(6)15N(2) [K10]		0.0149321	0	1	1	1	P50991	P50991 [293-302]	0	1153.65	Peak Found	Peak Found	High	1.04	1.421	1.367	86.7	90.1	123.2	Unique	1.9	High	0	0.01441
	FALSE	High	[R].AFADAMEVIPSTLAENAGLNPISTVTELR.[N]	1xLabel:13C(6)15N(4) [R29]		0.0478448	0.000669441	1	1	1	P50991	P50991 [453-481]	0	3040.55	Not Found	Not Found	Not Found							No Quan Values	2.92	High	0.0008757	0.04723
	FALSE	High	[K].KLGGTIDDCELVEGLVLTQK.[V]	1xCarbamidomethyl [C9]; 2xLabel:13C(6)15N(2) [K1; K20]		0.0410381	0.000669441	1	1	1	P50991	P50991 [213-232]	1	2204.18	Not Found	Not Found	Not Found							No Quan Values	2.05	High	0.0008757	0.0404
	FALSE	High	[R].AYILNLVK.[Q]	1xLabel:2H(4) [K8]		0.0499836	0.000669441	1	1	1	P50991	P50991 [281-288]	0	937.602	Not Found	Not Found	Not Found							No Quan Values	1.1	High	0.0008757	0.04944
	FALSE	High	[K].LVIEEAER.[S]	1xLabel:13C(6)15N(4) [R8]		0.0392736	0.000669441	1	1	1	P50991	P50991 [396-403]	0	968.529	Peak Found	Peak Found	High							No Quan Values	1.16	High	0.0008757	0.03854
	FALSE	High	[K].GIHPTIISESFQK.[A]			0.0608106	0.00132284	1	1	1	P50991	P50991 [127-139]	0	1456.78	High	Peak Found	Peak Found	0.926	0.977	1.055	103.3	95.7	101	Unique	1.93	High	0.001442	0.06012
	FALSE	High	[R].AYILNLVK.[Q]	1xLabel:13C(6)15N(2) [K8]		0.0677689	0.00220995	1	1	1	P50991	P50991 [281-288]	0	941.591	Not Found	Not Found	Not Found							No Quan Values	1.55	High	0.002204	0.067
	FALSE	High	[R].AYILNLVK.[Q]			0.065842	0.00220995	1	1	1	P50991	P50991 [281-288]	0	933.577	High	Peak Found	Peak Found	0.548	1.11	2.024	112.9	61.9	125.3	Unique	1.82	High	0.002204	0.06531
	FALSE	High	[R].MLVELSK.[A]			0.109187	0.00309388	1	1	1	P50991	P50991 [90-96]	0	819.464	High	Peak Found	Peak Found							No Quan Values	1.33	High	0.002961	0.1089
	FALSE	High	[R].SIHDALCVIR.[CN]	1xCarbamidomethyl [C7]; 1xLabel:13C(6)15N(4) [R10]		0.136377	0.00380512	2	2	2	P50991; P48643	P50991 [404-413]; P48643 [401-410]	0	1193.63	Not Found	Not Found	Not Found							No Quan Values	0.6	High	0.003574	0.1367
	FALSE	High	[R].SLHDALCVIR.[CN]	1xCarbamidomethyl [C7]		0.156333	0.0056255	2	2	2	P50991; P48643	P50991 [404-413]; P48643 [401-410]	0	1183.63	Not Found	Not Found	Not Found							No Quan Values	1.16	High	0.00516	0.1569
	FALSE	High	[K].LVIEEAER.[S]	1xLabel:13C(6) [R8]		0.186084	0.0089447	1	1	1	P50991	P50991 [396-403]	0	964.541	Peak Found	High	Peak Found							No Quan Values	0.95	High	0.008276	0.1881
High	Q8WUA2	Peptidyl-prolyl cis-trans isomerase-like 4 OS=Homo sapiens GN=PPIL4 PE=1 SV=1	0	59.751	22.7642	8	17	8	492	57.2	5.92	0.74	0.816	1.102	-0.43	-0.29	0.14	117.4	86.9	95.8	1.53799e+08	1.13819e+08	1.25459e+08	8	8	8	2.857	0	51.44	8
	Checked	Confidence	Annotated Sequence	Modifications	Modifications in Master Proteins	Qvality PEP	Qvality q-value	# Protein Groups	# Proteins	# PSMs	Master Protein Accessions	Positions in Master Proteins	# Missed Cleavages	Theo. MH+ [Da]	Found in Sample: [S1] F1: Light, Sample, AUG	Found in Sample: [S2] F1: Medium, Sample, CGG	Found in Sample: [S3] F1: Heavy, Sample, GGGGCC	Abundance Ratio: (CGG) / (AUG)	Abundance Ratio: (GGGGCC) / (AUG)	Abundance Ratio: (GGGGCC) / (CGG)	Abundances (Scaled): F1: Light, Sample, AUG	Abundances (Scaled): F1: Medium, Sample, CGG	Abundances (Scaled): F1: Heavy, Sample, GGGGCC	Quan Info	XCorr A2 Sequest HT	Confidence A2 Sequest HT	Percolator q-Value A2 Sequest HT	Percolator PEP A2 Sequest HT
	FALSE	High	[K].INETFVDKDFVPYQDIR.[I]			0.00184497	0	1	1	1	Q8WUA2	Q8WUA2 [139-155]	1	2099.04	High	Peak Found	Peak Found							No Quan Values	2.59	High	0	0.001729
	FALSE	High	[K].INETFVDKDFVPYQDIR.[I]	1xLabel:13C(6) [R17]; 1xLabel:2H(4) [K8]		0.000559894	0	1	1	1	Q8WUA2	Q8WUA2 [139-155]	1	2109.09	Peak Found	High	Peak Found	1.122	1.423	1.268	84.6	94.9	120.4	Unique	3.51	High	0	0.0005143
	FALSE	High	[K].INETFVDKDFVPYQDIR.[I]	1xLabel:13C(6)15N(4) [R17]; 1xLabel:13C(6)15N(2) [K8]		0.00029713	0	1	1	1	Q8WUA2	Q8WUA2 [139-155]	1	2117.07	Peak Found	Peak Found	High	0.977	0.57	0.583	117.8	115.1	67.1	Unique	3.11	High	0	0.0002702
	FALSE	High	[R].DFIIQTGDPTGTGR.[G]			0.0099254	0	1	1	1	Q8WUA2	Q8WUA2 [48-61]	0	1477.73	High	Peak Found	Peak Found	2.795	1.295	0.463	58.9	164.8	76.3	Unique	2.32	High	0	0.00952
	FALSE	High	[R].IGADEEIDDFKGR.[S]			6.94507e-05	0	1	1	1	Q8WUA2	Q8WUA2 [191-203]	1	1464.7	High	Peak Found	Peak Found	1.726	2.1	1.217	62.2	107.3	130.5	Unique	3.92	High	0	6.149e-05
	FALSE	High	[R].IGADEEIDDFKGR.[S]	1xLabel:13C(6) [R13]; 1xLabel:2H(4) [K11]		0.000409399	0	1	1	1	Q8WUA2	Q8WUA2 [191-203]	1	1474.74	Peak Found	High	Peak Found	1.138	2.053	1.804	71.6	81.5	147	Unique	2.46	High	0	0.0003729
	FALSE	High	[R].IGADEEIDDFKGR.[S]	1xLabel:13C(6)15N(4) [R13]; 1xLabel:13C(6)15N(2) [K11]		0.00818079	0	1	1	1	Q8WUA2	Q8WUA2 [191-203]	1	1482.72	Not Found	Not Found	Not Found							No Quan Values	1.72	High	0	0.007826
	FALSE	High	[K].LNPVTTDEDLEIIFSR.[F]	1xLabel:13C(6)15N(4) [R16]		6.11846e-05	0	1	1	1	Q8WUA2	Q8WUA2 [247-262]	0	1871.96	Peak Found	Peak Found	High	0.738	0.874	1.185	114.8	84.7	100.4	Unique	4.2	High	0	5.415e-05
	FALSE	High	[K].LNPVTTDEDLEIIFSR.[F]	1xLabel:13C(6) [R16]		1.59928e-05	0	1	1	1	Q8WUA2	Q8WUA2 [247-262]	0	1867.97	Peak Found	High	Peak Found							No Quan Values	3.8	High	0	1.382e-05
	FALSE	High	[R].GGESIFGQLYGDQASFFEAEKVPR.[I]	1xLabel:13C(6)15N(4) [R24]; 1xLabel:13C(6)15N(2) [K21]		2.81382e-07	0	1	1	1	Q8WUA2	Q8WUA2 [62-85]	1	2650.29	Peak Found	Peak Found	High	0.691	0.749	1.084	123	85	92.1	Unique	6.41	High	0	2.266e-07
	FALSE	High	[R].SAEEVEEIKAEK.[E]	2xLabel:2H(4) [K9; K12]		0.001024	0	1	1	1	Q8WUA2	Q8WUA2 [204-215]	1	1369.73	Peak Found	High	Peak Found	5.159	2.09	0.405	36.4	187.6	76	Unique	3.57	High	0	0.0009458
	FALSE	High	[R].GGESIFGQLYGDQASFFEAEKVPR.[I]			2.08675e-08	0	1	1	1	Q8WUA2	Q8WUA2 [62-85]	1	2632.27	High	Peak Found	Peak Found							No Quan Values	7.89	High	0	1.615e-08
	FALSE	High	[K].MDNVLIDDR.[R]	1xLabel:13C(6) [R9]		0.00257994	0	1	1	1	Q8WUA2	Q8WUA2 [301-309]	0	1096.54	Not Found	Not Found	Not Found							No Quan Values	2.03	High	0	0.002425
	FALSE	High	[K].MDNVLIDDR.[R]	1xLabel:13C(6)15N(4) [R9]		0.000654764	0	1	1	1	Q8WUA2	Q8WUA2 [301-309]	0	1100.53	Not Found	Not Found	Not Found							No Quan Values	3.06	High	0	0.0005992
	FALSE	High	[K].MDNVLIDDR.[R]			0.000504413	0	1	1	1	Q8WUA2	Q8WUA2 [301-309]	0	1090.52	Not Found	Not Found	Not Found							No Quan Values	2.57	High	0	0.0004606
	FALSE	High	[R].ACLNFLK.[L]	1xCarbamidomethyl [C2]		0.0395624	0.000669441	1	1	1	Q8WUA2	Q8WUA2 [24-30]	0	865.46	Not Found	Not Found	Not Found							No Quan Values	1.43	High	0.0008757	0.0389
	FALSE	High	[R].ACLNFLK.[L]	1xCarbamidomethyl [C2]; 1xLabel:2H(4) [K7]		0.0644315	0.00220995	1	1	1	Q8WUA2	Q8WUA2 [24-30]	0	869.485	Not Found	Not Found	Not Found							No Quan Values	1.57	High	0.002204	0.06404
High	Q14011	Cold-inducible RNA-binding protein OS=Homo sapiens GN=CIRBP PE=1 SV=1	0	58.554	31.9767	4	16	4	172	18.6	9.51	1.774	2.102	1.185	0.83	1.07	0.24	61.5	109.1	129.3	3.27035e+07	5.80112e+07	6.87355e+07	4	5	5	9	0	65.33	4
	Checked	Confidence	Annotated Sequence	Modifications	Modifications in Master Proteins	Qvality PEP	Qvality q-value	# Protein Groups	# Proteins	# PSMs	Master Protein Accessions	Positions in Master Proteins	# Missed Cleavages	Theo. MH+ [Da]	Found in Sample: [S1] F1: Light, Sample, AUG	Found in Sample: [S2] F1: Medium, Sample, CGG	Found in Sample: [S3] F1: Heavy, Sample, GGGGCC	Abundance Ratio: (CGG) / (AUG)	Abundance Ratio: (GGGGCC) / (AUG)	Abundance Ratio: (GGGGCC) / (CGG)	Abundances (Scaled): F1: Light, Sample, AUG	Abundances (Scaled): F1: Medium, Sample, CGG	Abundances (Scaled): F1: Heavy, Sample, GGGGCC	Quan Info	XCorr A2 Sequest HT	Confidence A2 Sequest HT	Percolator q-Value A2 Sequest HT	Percolator PEP A2 Sequest HT
	FALSE	High	[R].GFGFVTFENIDDAKDAMMAMNGK.[S]	1xDeamidated [N]; 2xLabel:13C(6)15N(2) [K14; K23]		1.429e-06	0	1	1	2	Q14011	Q14011 [48-70]	1	2526.13	Peak Found	Peak Found	High							No Quan Values	6.63	High	0	1.186e-06
	FALSE	High	[R].GFGFVTFENIDDAKDAMMAMNGK.[S]	1xDeamidated [N]; 2xLabel:2H(4) [K14; K23]		2.47891e-07	0	1	1	2	Q14011	Q14011 [48-70]	1	2518.15	Peak Found	High	Peak Found	1.309	1.326	1.012	82.5	108.1	109.4	Unique	5.81	High	0	2.001e-07
	FALSE	High	[R].GFGFVTFENIDDAKDAMMAMNGK.[S]	2xLabel:2H(4) [K14; K23]		2.18722e-05	0	1	1	1	Q14011	Q14011 [48-70]	1	2517.17	Peak Found	High	Peak Found							No Quan Values	5.15	High	0	1.896e-05
	FALSE	High	[R].GFGFVTFENIDDAKDAMMAMNGK.[S]	2xDeamidated [N9; N21]		1.76067e-06	0	1	1	1	Q14011	Q14011 [48-70]	1	2511.09	Not Found	Not Found	Not Found							No Quan Values	5.67	High	0	1.468e-06
	FALSE	High	[R].GFGFVTFENIDDAKDAMMAMNGK.[S]	1xDeamidated [N9]		0.000218887	0	1	1	1	Q14011	Q14011 [48-70]	1	2510.1	Not Found	Not Found	Not Found							No Quan Values	4.29	High	0	0.0001972
	FALSE	High	[R].GFGFVTFENIDDAKDAMMAMNGK.[S]			1.69495e-07	0	1	1	1	Q14011	Q14011 [48-70]	1	2509.12	High	Peak Found	Peak Found	0.26	1.037	3.983	130.6	34	135.4	Unique	6.01	High	0	1.36e-07
	FALSE	High	[K].LFVGGLSFDTNEQSLEQVFSK.[Y]	1xLabel:13C(6)15N(2) [K21]		3.07948e-06	0	1	1	1	Q14011	Q14011 [8-28]	0	2353.18	Peak Found	Peak Found	High	3.523	2.568	0.729	42.3	149	108.6	Unique	3.74	High	0	2.588e-06
	FALSE	High	[K].LFVGGLSFDTNEQSLEQVFSK.[Y]			2.47891e-07	0	1	1	1	Q14011	Q14011 [8-28]	0	2345.17	High	Peak Found	Peak Found							No Quan Values	4.78	High	0	1.999e-07
	FALSE	High	[K].YGQISEVVVVK.[D]	1xLabel:13C(6)15N(2) [K11]		0.000674579	0	1	1	1	Q14011	Q14011 [29-39]	0	1228.7	Not Found	Not Found	Not Found							No Quan Values	2.99	High	0	0.0006215
	FALSE	High	[K].YGQISEVVVVK.[D]	1xLabel:2H(4) [K11]		0.000737695	0	1	1	1	Q14011	Q14011 [29-39]	0	1224.71	Not Found	Not Found	Not Found							No Quan Values	2.73	High	0	0.0006808
	FALSE	High	[K].YGQISEVVVVK.[D]			0.000929442	0	1	1	2	Q14011	Q14011 [29-39]	0	1220.69	High	Peak Found	Peak Found	1.139	1.172	1.029	90.6	103.2	106.2	Unique	2.82	High	0	0.0008583
	FALSE	High	[R].GFGFVTFENIDDAK.[D]	1xLabel:13C(6)15N(2) [K14]		0.00424964	0	1	1	1	Q14011	Q14011 [48-61]	0	1567.75	Not Found	Peak Found	High	100	100	4.897		50.9	249.1	Unique	2.95	High	0	0.004031
	FALSE	High	[K].LFVGGLSFDTNEQSLEQVFSK.[Y]	1xDeamidated [N11]; 1xLabel:13C(6)15N(2) [K21]		0.206699	0.00993728	1	1	1	Q14011	Q14011 [8-28]	0	2354.16	Not Found	Not Found	Not Found							No Quan Values	1.56	High	0.009147	0.2082
High	O00571	ATP-dependent RNA helicase DDX3X OS=Homo sapiens GN=DDX3X PE=1 SV=3	0	57.47	23.8671	13	25	12	662	73.2	7.18	0.762	0.696	0.913	-0.39	-0.52	-0.13	122.1	93	84.9	4.91953e+07	3.74814e+07	3.42349e+07	13	12	12	2.728	2	63.01	13
	Checked	Confidence	Annotated Sequence	Modifications	Modifications in Master Proteins	Qvality PEP	Qvality q-value	# Protein Groups	# Proteins	# PSMs	Master Protein Accessions	Positions in Master Proteins	# Missed Cleavages	Theo. MH+ [Da]	Found in Sample: [S1] F1: Light, Sample, AUG	Found in Sample: [S2] F1: Medium, Sample, CGG	Found in Sample: [S3] F1: Heavy, Sample, GGGGCC	Abundance Ratio: (CGG) / (AUG)	Abundance Ratio: (GGGGCC) / (AUG)	Abundance Ratio: (GGGGCC) / (CGG)	Abundances (Scaled): F1: Light, Sample, AUG	Abundances (Scaled): F1: Medium, Sample, CGG	Abundances (Scaled): F1: Heavy, Sample, GGGGCC	Quan Info	XCorr A2 Sequest HT	Confidence A2 Sequest HT	Percolator q-Value A2 Sequest HT	Percolator PEP A2 Sequest HT
	FALSE	High	[K].SPILVATAVAAR.[G]	1xLabel:13C(6) [R12]		0.00117978	0	1	2	1	O00571	O00571 [492-503]	0	1174.72	Peak Found	High	Peak Found	1.793	1.373	0.766	72	129.1	98.9	Unique	2.39	High	0	0.001096
	FALSE	High	[KR].HVINFDLPSDIEEYVHR.[I]	1xDeamidated [N4]; 1xLabel:13C(6)15N(4) [R17]		0.000255977	0	1	2	1	O00571	O00571 [512-528]	0	2094.02	Not Found	Not Found	Not Found							No Quan Values	5.51	High	0	0.0002311
	FALSE	High	[KR].HVINFDLPSDIEEYVHR.[I]	1xLabel:13C(6) [R17]		0.0221109	0	1	2	1	O00571	O00571 [512-528]	0	2089.04	Not Found	Not Found	Not Found							No Quan Values	2.09	High	0	0.0216
	FALSE	High	[KR].HVINFDLPSDIEEYVHR.[I]	1xDeamidated [N4]		0.000732218	0	1	2	1	O00571	O00571 [512-528]	0	2084.01	Not Found	Not Found	Not Found							No Quan Values	3.79	High	0	0.0006727
	FALSE	High	[KR].HVINFDLPSDIEEYVHR.[I]			1.69625e-06	0	1	2	2	O00571	O00571 [512-528]	0	2083.02	High	Peak Found	Peak Found	0.448	0.345	0.77	167.3	75	57.7	Unique	5.03	High	0	0.0001212
	FALSE	High	[K].QYPISLVLAPTR.[E]			0.00295018	0	1	2	1	O00571	O00571 [265-276]	0	1357.78	High	Not Found	Not Found	0.01	0.01		300			Unique	2.5	High	0	0.002777
	FALSE	High	[R].LEQELFSGGNTGINFEK.[Y]			0.0179724	0	1	2	1	O00571	O00571 [146-162]	0	1882.92	High	Peak Found	Peak Found	1.68	1.568	0.933	70.6	118.6	110.7	Unique	2.29	High	0	0.0174
	FALSE	High	[R].LEQELFSGGNTGINFEK.[Y]	1xLabel:13C(6)15N(2) [K17]		0.00203264	0	1	2	1	O00571	O00571 [146-162]	0	1890.93	Peak Found	Peak Found	High							No Quan Values	2.57	High	0	0.001901
	FALSE	High	[R].MLDMGFEPQIR.[RK]			0.00143203	0	3	4	1	O00571; Q92841; P17844	O00571 [352-362]; Q92841 [330-340]; P17844 [253-263]	0	1336.64	High	Peak Found	Peak Found	1.46	0.909	0.623	89	130	81	Not Unique	2.59	High	0	0.001334
	FALSE	High	[K].DLLDLLVEAK.[Q]			0.00830339	0	1	2	1	O00571	O00571 [555-564]	0	1128.65	High	Peak Found	Peak Found							No Quan Values	3.09	High	0	0.007969
	FALSE	High	[K].DLLDLLVEAK.[Q]	1xLabel:13C(6)15N(2) [K10]		0.00580971	0	1	2	1	O00571	O00571 [555-564]	0	1136.67	Peak Found	Peak Found	High	1.041	0.933	0.897	100.9	105	94.1	Unique	3.2	High	0	0.005513
	FALSE	High	[K].TAAFLLPILSQIYSDGPGEALR.[A]	1xLabel:13C(6)15N(4) [R22]		0.00116232	0	1	1	1	O00571	O00571 [231-252]	0	2342.26	Peak Found	Peak Found	High	0.396	0.536	1.354	155.2	61.5	83.3	Unique	3.76	High	0	0.00108
	FALSE	High	[K].TAAFLLPILSQIYSDGPGEALR.[A]			6.7863e-06	0	1	1	1	O00571	O00571 [231-252]	0	2332.25	High	Peak Found	Peak Found							No Quan Values	4.52	High	0	5.789e-06
	FALSE	High	[R].SFLLDLLNATGK.[D]			0.000576839	0	1	1	1	O00571	O00571 [429-440]	0	1291.73	High	Peak Found	Peak Found	2.855	1.371	0.48	57.4	163.9	78.7	Unique	2.83	High	0	0.000529
	FALSE	High	[K].YLVLDEADR.[M]			0.0254432	0	1	3	1	O00571	O00571 [343-351]	0	1093.55	High	Peak Found	Peak Found	1.284	2.829	2.204	58.7	75.3	166	Unique	2.41	High	0	0.02481
	FALSE	High	[K].YLVLDEADR.[M]	1xLabel:13C(6) [R9]		0.026792	0	1	3	1	O00571	O00571 [343-351]	0	1099.57	Not Found	Not Found	Not Found							No Quan Values	2.09	High	0	0.02608
	FALSE	High	[R].VGNLGLATSFFNER.[N]	1xLabel:13C(6) [R14]		0.000363372	0	1	1	1	O00571	O00571 [535-548]	0	1530.8	Peak Found	High	Peak Found							No Quan Values	3.71	High	0	0.000331
	FALSE	High	[R].VGNLGLATSFFNER.[N]			0.0258216	0	1	1	1	O00571	O00571 [535-548]	0	1524.78	High	Peak Found	Peak Found	1.115	1.232	1.105	89.6	99.9	110.4	Unique	2.89	High	0	0.02527
	FALSE	High	[K].SPILVATAVAAR.[G]			0.0422573	0.000669441	1	2	1	O00571	O00571 [492-503]	0	1168.7	Not Found	Not Found	Not Found							No Quan Values	1.81	High	0.0008757	0.04162
	FALSE	High	[K].EIQMLAR.[D]	1xLabel:13C(6)15N(4) [R7]		0.043831	0.000669441	1	2	1	O00571	O00571 [388-394]	0	870.474	Peak Found	Peak Found	High	0.681	1.286	1.887	101.1	68.9	130	Unique	1.04	High	0.0008757	0.04327
	FALSE	High	[K].SPILVATAVAAR.[G]	1xLabel:13C(6)15N(4) [R12]		0.0810887	0.00262719	1	2	1	O00571	O00571 [492-503]	0	1178.71	Not Found	Not Found	Not Found							No Quan Values	1.51	High	0.002555	0.08041
	FALSE	High	[R].GLDISNVK.[H]	1xLabel:13C(6)15N(2) [K8]		0.139218	0.00380512	1	1	1	O00571	O00571 [504-511]	0	853.487	Not Found	Not Found	Not Found							No Quan Values	0.96	High	0.003574	0.1392
	FALSE	High	[R].MLDMGFEPQIR.[RK]	1xOxidation [M1]		0.166126	0.00635358	3	4	1	O00571; Q92841; P17844	O00571 [352-362]; Q92841 [330-340]; P17844 [253-263]	0	1352.63	High	Peak Found	Peak Found	0.805	1.168	1.45	100.9	81.3	117.8	Not Unique	1.46	High	0.005791	0.1674
	FALSE	High	[R].LVDMMER.[G]			0.198754	0.0089447	1	2	1	O00571	O00571 [327-333]	0	893.422	High	Peak Found	Peak Found	1.597	1.682	1.054	70.1	111.9	118	Unique	0.99	High	0.008276	0.2012
High	Q8ND56	Protein LSM14 homolog A OS=Homo sapiens GN=LSM14A PE=1 SV=3	0	56.451	24.622	10	27	10	463	50.5	9.52	1.255	0.795	0.634	0.33	-0.33	-0.66	98.4	123.4	78.2	2.36899e+07	2.97219e+07	1.88385e+07	13	11	13	9	0	48.21	10
	Checked	Confidence	Annotated Sequence	Modifications	Modifications in Master Proteins	Qvality PEP	Qvality q-value	# Protein Groups	# Proteins	# PSMs	Master Protein Accessions	Positions in Master Proteins	# Missed Cleavages	Theo. MH+ [Da]	Found in Sample: [S1] F1: Light, Sample, AUG	Found in Sample: [S2] F1: Medium, Sample, CGG	Found in Sample: [S3] F1: Heavy, Sample, GGGGCC	Abundance Ratio: (CGG) / (AUG)	Abundance Ratio: (GGGGCC) / (AUG)	Abundance Ratio: (GGGGCC) / (CGG)	Abundances (Scaled): F1: Light, Sample, AUG	Abundances (Scaled): F1: Medium, Sample, CGG	Abundances (Scaled): F1: Heavy, Sample, GGGGCC	Quan Info	XCorr A2 Sequest HT	Confidence A2 Sequest HT	Percolator q-Value A2 Sequest HT	Percolator PEP A2 Sequest HT
	FALSE	High	[K].DFDFESANAQFNKEEIDREFHNK.[L]			0.00352769	0	1	1	1	Q8ND56	Q8ND56 [295-317]	2	2830.27	High	Peak Found	Peak Found							No Quan Values	3.17	High	0	0.003324
	FALSE	High	[K].DFDFESANAQFNKEEIDREFHNK.[L]	1xLabel:13C(6)15N(4) [R18]; 2xLabel:13C(6)15N(2) [K13; K23]		0.0208406	0	1	1	1	Q8ND56	Q8ND56 [295-317]	2	2856.31	Peak Found	Peak Found	High							No Quan Values	3.18	High	0	0.02033
	FALSE	High	[K].DFDFESANAQFNKEEIDREFHNK.[L]	1xLabel:13C(6) [R18]; 2xLabel:2H(4) [K13; K23]		0.00143203	0	1	1	1	Q8ND56	Q8ND56 [295-317]	2	2844.34	Peak Found	High	Peak Found	3.148	2.067	0.657	48.3	152	99.8	Unique	3.91	High	0	0.001328
	FALSE	High	[R].EFADFEYR.[K]			0.0186504	0	1	1	1	Q8ND56	Q8ND56 [449-456]	0	1076.47	High	Not Found	Peak Found	0.01	1.787	100	107.6		192.4	Unique	2.15	High	0	0.01811
	FALSE	High	[K].DFDFESANAQFNK.[E]	1xLabel:13C(6)15N(2) [K13]		0.000489596	0	1	1	1	Q8ND56	Q8ND56 [295-307]	0	1540.68	Peak Found	Not Found	High	0.01	0.565	100	191.7		108.3	Unique	2.57	High	0	0.0004476
	FALSE	High	[R].SFGTEDRPTDRPIPPRDEVFEYIIFR.[G]			0.0190694	0	1	1	2	Q8ND56	Q8ND56 [43-68]	1	3152.58	High	Peak Found	Peak Found	1.243	1.404	1.13	82.3	102.2	115.5	Unique	2.07	High	0.0008757	0.05001
	FALSE	High	[K].SFFDNISCDDNR.[E]	1xCarbamidomethyl [C8]; 1xLabel:13C(6)15N(4) [R12]		0.000635531	0	1	1	2	Q8ND56	Q8ND56 [368-379]	0	1499.61	Peak Found	Peak Found	High	0.781	0.874	1.119	113	88.3	98.7	Unique	2.8	High	0	0.0005825
	FALSE	High	[K].SFFDNISCDDNR.[E]	1xCarbamidomethyl [C8]		0.000139953	0	1	1	1	Q8ND56	Q8ND56 [368-379]	0	1489.6	Not Found	Not Found	Not Found							No Quan Values	3.5	High	0	0.0001257
	FALSE	High	[K].SFFDNISCDDNR.[E]	1xCarbamidomethyl [C8]; 1xLabel:13C(6) [R12]		0.000694994	0	1	1	1	Q8ND56	Q8ND56 [368-379]	0	1495.62	Not Found	Not Found	Not Found							No Quan Values	3.52	High	0	0.0006365
	FALSE	High	[K].DFDFESANAQFNKEEIDR.[E]	1xLabel:13C(6) [R18]; 1xLabel:2H(4) [K13]		2.13885e-05	0	1	1	1	Q8ND56	Q8ND56 [295-312]	1	2185.01	Peak Found	High	Peak Found							No Quan Values	4.13	High	0	1.852e-05
	FALSE	High	[K].DFDFESANAQFNKEEIDR.[E]	1xLabel:13C(6)15N(4) [R18]; 1xLabel:13C(6)15N(2) [K13]		6.25683e-05	0	1	1	1	Q8ND56	Q8ND56 [295-312]	1	2192.98	Peak Found	Peak Found	High	1.041	0.497	0.477	118.2	123.1	58.7	Unique	3.79	High	0	5.544e-05
	FALSE	High	[K].DFDFESANAQFNKEEIDR.[E]			2.07443e-06	0	1	1	1	Q8ND56	Q8ND56 [295-312]	1	2174.96	High	Peak Found	Peak Found	1.025	0.729	0.711	108.9	111.6	79.4	Unique	4.62	High	0	1.727e-06
	FALSE	High	[K].SFFDNISCDDNRER.[R]	1xCarbamidomethyl [C8]		0.03544	0	1	1	1	Q8ND56	Q8ND56 [368-381]	1	1774.74	High	Peak Found	Peak Found	1.706	1.151	0.675	77.8	132.7	89.5	Unique	1.7	High	0	0.03485
	FALSE	High	[R].YEGILYTIDTENSTVALAK.[V]			1.56272e-06	0	1	1	1	Q8ND56	Q8ND56 [22-40]	0	2101.07	High	Peak Found	Peak Found	1.361	0.312	0.229	112.2	152.8	35	Unique	4.09	High	0	1.303e-06
	FALSE	High	[R].EFADFEYR.[K]	1xLabel:13C(6) [R8]		0.0370359	0.000669441	1	1	2	Q8ND56	Q8ND56 [449-456]	0	1082.49	Peak Found	High	Peak Found	1.4	1.714	1.224	72.9	102.1	125	Unique	2.26	High	0.0008757	0.03858
	FALSE	High	[R].EFADFEYRK.[T]			0.0697497	0.00220995	1	1	1	Q8ND56	Q8ND56 [449-457]	1	1204.56	High	Peak Found	Peak Found	1.021	1.241	1.215	92	93.9	114.1	Unique	1.69	High	0.002204	0.06914
	FALSE	High	[K].SPTMEQAVQTASAHLPAPAAVGR.[R]	1xDeamidated [Q9]		0.072825	0.00220995	1	1	1	Q8ND56	Q8ND56 [192-214]	0	2291.14	Not Found	Not Found	Not Found							No Quan Values	1.92	High	0.002204	0.07246
	FALSE	High	[R].EFADFEYR.[K]	1xLabel:13C(6)15N(4) [R8]		0.0975524	0.00262719	1	1	1	Q8ND56	Q8ND56 [449-456]	0	1086.48	Peak Found	Not Found	High							No Quan Values	2.2	High	0.002555	0.09755
	FALSE	High	[R].EFADFEYRK.[T]	1xLabel:13C(6) [R8]; 1xLabel:2H(4) [K9]		0.117098	0.00309388	1	1	1	Q8ND56	Q8ND56 [449-457]	1	1214.61	Peak Found	High	Peak Found							No Quan Values	0.72	High	0.002961	0.1173
	FALSE	High	[K].DFDFESANAQFNKEEIDR.[E]	1xDeamidated [N8]		0.111507	0.00309388	1	1	1	Q8ND56	Q8ND56 [295-312]	1	2175.95	Not Found	Not Found	Not Found							No Quan Values	1.58	High	0.002961	0.1118
	FALSE	High	[R].EFADFEYRK.[T]	1xLabel:13C(6)15N(4) [R8]; 1xLabel:13C(6)15N(2) [K9]		0.125531	0.00357879	1	1	1	Q8ND56	Q8ND56 [449-457]	1	1222.59	Peak Found	Peak Found	High	5.389	14.908	2.767	14.1	75.9	210	Unique	1	High	0.003376	0.1256
	FALSE	High	[K].SPTMEQAVQTASAHLPAPAAVGR.[R]	1xLabel:13C(6)15N(4) [R23]		0.133589	0.00357879	1	1	1	Q8ND56	Q8ND56 [192-214]	0	2300.17	Peak Found	Peak Found	High	1.724	0.874	0.507	83.4	143.7	72.9	Unique	2.32	High	0.003376	0.1341
	FALSE	High	[K].SPTMEQAVQTASAHLPAPAAVGR.[R]			0.123801	0.00357879	1	1	1	Q8ND56	Q8ND56 [192-214]	0	2290.16	Not Found	Not Found	Not Found							No Quan Values	1.03	High	0.003376	0.1243
	FALSE	High	[K].SPTMEQAVQTASAHLPAPAAVGR.[R]	1xDeamidated [Q9]; 1xLabel:13C(6)15N(4) [R23]		0.143087	0.00380512	1	1	1	Q8ND56	Q8ND56 [192-214]	0	2301.15	Not Found	Not Found	Not Found							No Quan Values	1.73	High	0.003574	0.1435
High	PCP	Bait	0	56.37	51.1765	7	62	7	170	19	6.79	0.149	0.768	5.146	-2.74	-0.38	2.36	156.5	23.4	120.2	1.85736e+09	2.77229e+08	1.42651e+09	9	7	8	13.251	0	196.28	7
	Checked	Confidence	Annotated Sequence	Modifications	Modifications in Master Proteins	Qvality PEP	Qvality q-value	# Protein Groups	# Proteins	# PSMs	Master Protein Accessions	Positions in Master Proteins	# Missed Cleavages	Theo. MH+ [Da]	Found in Sample: [S1] F1: Light, Sample, AUG	Found in Sample: [S2] F1: Medium, Sample, CGG	Found in Sample: [S3] F1: Heavy, Sample, GGGGCC	Abundance Ratio: (CGG) / (AUG)	Abundance Ratio: (GGGGCC) / (AUG)	Abundance Ratio: (GGGGCC) / (CGG)	Abundances (Scaled): F1: Light, Sample, AUG	Abundances (Scaled): F1: Medium, Sample, CGG	Abundances (Scaled): F1: Heavy, Sample, GGGGCC	Quan Info	XCorr A2 Sequest HT	Confidence A2 Sequest HT	Percolator q-Value A2 Sequest HT	Percolator PEP A2 Sequest HT
	FALSE	High	[R].VNLKLDQADVVDCSTSVCGELPK.[V]	2xCarbamidomethyl [C13; C18]		5.18907e-06	0	1	1	21	PCP	PCP [56-78]	1	2547.24	High	Peak Found	Peak Found	0.065	0.231	3.558	231.5	15	53.5	Unique	4.61	High	0	2.141e-05
	FALSE	High	[R].VNLKLDQADVVDCSTSVCGELPK.[V]	2xCarbamidomethyl [C13; C18]; 1xDeamidated [Q/N]		0.000447705	0	1	1	17	PCP	PCP [56-78]	1	2548.23	High	Peak Found	Peak Found	0.013	0.023	1.845	289.7	3.6	6.7	Unique	3.72	High	0	0.002081
	FALSE	High	[R].VNLKLDQADVVDCSTSVCGELPK.[V]	2xCarbamidomethyl [C13; C18]; 2xLabel:2H(4) [K4; K23]		0.0017253	0	1	1	1	PCP	PCP [56-78]	1	2555.29	Peak Found	High	Peak Found	0.082	0.511	6.203	188.2	15.5	96.3	Unique	2.56	High	0	0.001612
	FALSE	High	[R].TLTEIQSTADRQIFEEKVGPLVGR.[L]	2xLabel:13C(6)15N(4) [R11; R24]; 1xLabel:13C(6)15N(2) [K17]		0.0156115	0	1	1	1	PCP	PCP [15-38]	2	2715.47	Peak Found	Not Found	High	0.01	1.044	100	146.8		153.2	Unique	2.24	High	0	0.01515
	FALSE	High	[K].SLVATSQVEDLVVNLVPLGRR.[A]	2xLabel:13C(6)15N(4) [R20; R21]		0.000241159	0	1	1	1	PCP	PCP [109-129]	1	2285.31	Peak Found	Peak Found	High							No Quan Values	4.18	High	0	0.0002179
	FALSE	High	[K].SLVATSQVEDLVVNLVPLGRR.[A]			0.000329813	0	1	1	1	PCP	PCP [109-129]	1	2265.29	High	Peak Found	Peak Found	0.079	0.649	8.2	173.5	13.7	112.7	Unique	4.16	High	0	0.0002995
	FALSE	High	[R].KSLYDLTK.[S]	2xLabel:13C(6)15N(2) [K1; K8]		0.0174476	0	1	1	2	PCP	PCP [101-108]	1	983.574	Peak Found	Peak Found	High	0.072	0.463	6.436	195.4	14.1	90.5	Unique	3.18	High	0.003788	0.1476
	FALSE	High	[K].SLVATSQVEDLVVNLVPLGR.[R]			5.29828e-08	0	1	1	8	PCP	PCP [109-128]	0	2109.19	High	Peak Found	Peak Found	0.153	0.781	5.124	155.1	23.7	121.2	Unique	6.88	High	0	2.087e-07
	FALSE	High	[K].SLVATSQVEDLVVNLVPLGR.[R]	1xDeamidated [N/Q]		9.77827e-06	0	1	1	6	PCP	PCP [109-128]	0	2110.18	High	Not Found	Not Found	0.01	0.01		300			Unique	5.13	High	0	0.0116
	FALSE	High	[R].QIFEEKVGPLVGR.[L]			0.000161247	0	1	1	1	PCP	PCP [26-38]	1	1471.83	High	Peak Found	Peak Found	0.078	0.594	7.647	179.4	13.9	106.6	Unique	3.14	High	0	0.0001443
	FALSE	High	[R].QIFEEKVGPLVGR.[L]	1xLabel:13C(6)15N(4) [R13]; 1xLabel:13C(6)15N(2) [K6]		5.80739e-05	0	1	1	1	PCP	PCP [26-38]	1	1489.85	Not Found	Not Found	Not Found							No Quan Values	3.31	High	0	5.13e-05
	FALSE	High	[R].ADPLASCGRPK.[K]	1xCarbamidomethyl [C7]; 1xLabel:13C(6)15N(4) [R9]; 1xLabel:13C(6)15N(2) [K11]		0.0533669	0.000669441	1	1	1	PCP	PCP [130-140]	0	1189.61	Not Found	Not Found	Not Found							No Quan Values	2.51	High	0.0008757	0.05274
	FALSE	High	[R].KSLYDLTK.[S]	2xLabel:2H(4) [K1; K8]		0.0793678	0.00262719	1	1	1	PCP	PCP [101-108]	1	975.596	Not Found	Not Found	Not Found							No Quan Values	2.8	High	0.002555	0.07902
High	P53999	Activated RNA polymerase II transcriptional coactivator p15 OS=Homo sapiens GN=SUB1 PE=1 SV=3	0	55.223	37.7953	8	33	8	127	14.4	9.6	0.89	0.84	0.944	-0.17	-0.25	-0.08	109.9	97.8	92.3	1.33155e+08	1.18503e+08	1.11853e+08	11	10	10	78.433	0	77.64	8
	Checked	Confidence	Annotated Sequence	Modifications	Modifications in Master Proteins	Qvality PEP	Qvality q-value	# Protein Groups	# Proteins	# PSMs	Master Protein Accessions	Positions in Master Proteins	# Missed Cleavages	Theo. MH+ [Da]	Found in Sample: [S1] F1: Light, Sample, AUG	Found in Sample: [S2] F1: Medium, Sample, CGG	Found in Sample: [S3] F1: Heavy, Sample, GGGGCC	Abundance Ratio: (CGG) / (AUG)	Abundance Ratio: (GGGGCC) / (AUG)	Abundance Ratio: (GGGGCC) / (CGG)	Abundances (Scaled): F1: Light, Sample, AUG	Abundances (Scaled): F1: Medium, Sample, CGG	Abundances (Scaled): F1: Heavy, Sample, GGGGCC	Quan Info	XCorr A2 Sequest HT	Confidence A2 Sequest HT	Percolator q-Value A2 Sequest HT	Percolator PEP A2 Sequest HT
	FALSE	High	[K].GISLNPEQWSQLK.[E]	1xLabel:13C(6)15N(2) [K13]		0.000106219	0	1	1	2	P53999	P53999 [102-114]	0	1507.8	Not Found	Not Found	Not Found							No Quan Values	4.16	High	0	0.005072
	FALSE	High	[R].KGISLNPEQWSQLK.[E]	2xLabel:2H(4) [K1; K14]		0.0143883	0	1	1	1	P53999	P53999 [101-114]	1	1635.93	Peak Found	High	Peak Found	2.864	2.259	0.789	49	140.3	110.7	Unique	3.45	High	0	0.01386
	FALSE	High	[K].GISLNPEQWSQLK.[E]	1xLabel:2H(4) [K13]		0.0265951	0	1	1	1	P53999	P53999 [102-114]	0	1503.81	Peak Found	High	Peak Found	1.961	1.104	0.563	73.8	144.7	81.5	Unique	2.36	High	0	0.0259
	FALSE	High	[K].GISLNPEQWSQLK.[E]			0.00130952	0	1	1	2	P53999	P53999 [102-114]	0	1499.79	High	Peak Found	Peak Found	0.897	0.701	0.781	115.5	103.6	80.9	Unique	4.38	High	0	0.001215
	FALSE	High	[R].EYWMDPEGEMKPGR.[K]	1xLabel:13C(6)15N(4) [R14]; 1xLabel:13C(6)15N(2) [K11]		0.000288402	0	1	1	2	P53999	P53999 [87-100]	0	1742.76	Peak Found	Peak Found	High	2.338	1.624	0.695	60.5	141.4	98.2	Unique	3.04	High	0	0.0002606
	FALSE	High	[R].DDNMFQIGK.[M]	1xLabel:2H(4) [K9]		0.00589685	0	1	1	1	P53999	P53999 [60-68]	0	1071.51	Not Found	Not Found	Not Found							No Quan Values	2.36	High	0	0.005596
	FALSE	High	[R].DDNMFQIGK.[M]	1xLabel:13C(6)15N(2) [K9]		0.0182406	0	1	1	1	P53999	P53999 [60-68]	0	1075.5	Peak Found	Peak Found	High	2.813	1.613	0.573	55.3	155.5	89.2	Unique	3	High	0	0.01773
	FALSE	High	[K].GISLNPEQWSQLKEQISDIDDAVR.[K]	1xLabel:13C(6)15N(4) [R24]; 1xLabel:13C(6)15N(2) [K13]		2.42595e-06	0	1	1	1	P53999	P53999 [102-125]	1	2759.4	Peak Found	Peak Found	High							No Quan Values	6.38	High	0	2.033e-06
	FALSE	High	[K].GISLNPEQWSQLKEQISDIDDAVR.[K]	1xLabel:13C(6) [R24]; 1xLabel:2H(4) [K13]		1.3165e-06	0	1	1	1	P53999	P53999 [102-125]	1	2751.42	Peak Found	High	Peak Found							No Quan Values	6.52	High	0	1.091e-06
	FALSE	High	[K].GISLNPEQWSQLKEQISDIDDAVR.[K]			6.15481e-07	0	1	1	1	P53999	P53999 [102-125]	1	2741.37	High	Peak Found	Peak Found	0.799	1.115	1.395	102.9	82.3	114.8	Unique	6.12	High	0	5.038e-07
	FALSE	High	[K].GISLNPEQWSQLKEQISDIDDAVR.[K]	1xDeamidated [Q/N]; 1xLabel:13C(6)15N(4) [R24]; 1xLabel:13C(6)15N(2) [K13]		7.31708e-05	0	1	1	3	P53999	P53999 [102-125]	1	2760.38	Peak Found	Peak Found	High	1.022	0.585	0.572	115.1	117.6	67.3	Unique	4.57	High	0	6.46e-05
	FALSE	High	[R].KGISLNPEQWSQLKEQISDIDDAVR.[K]	1xDeamidated [Q/N]; 1xLabel:13C(6)15N(4) [R25]; 2xLabel:13C(6)15N(2) [K1; K14]		0.00121548	0	1	1	3	P53999	P53999 [101-125]	2	2896.49	Not Found	Not Found	Not Found							No Quan Values	5.17	High	0	0.001131
	FALSE	High	[K].EQISDIDDAVR.[K]	1xLabel:13C(6)15N(4) [R11]		0.000603222	0	1	1	4	P53999	P53999 [115-125]	0	1270.61	Peak Found	Peak Found	High	1.882	2.401	1.276	56.8	106.9	136.3	Unique	3.02	High	0	0.004163
	FALSE	High	[K].EQISDIDDAVR.[K]	1xLabel:13C(6) [R11]		0.00371649	0	1	1	3	P53999	P53999 [115-125]	0	1266.63	Not Found	Not Found	Not Found							No Quan Values	2.8	High	0	0.008773
	FALSE	High	[K].EQISDIDDAVR.[K]			0.0017382	0	1	1	3	P53999	P53999 [115-125]	0	1260.61	High	Not Found	Not Found	0.01	0.01		300			Unique	2.95	High	0	0.001626
	FALSE	High	[R].EYWMDPEGEMKPGRK.[G]	1xLabel:13C(6)15N(4) [R14]; 2xLabel:13C(6)15N(2) [K11; K15]		0.0545432	0.000669441	1	1	1	P53999	P53999 [87-101]	1	1878.87	Peak Found	Peak Found	High							No Quan Values	1.84	High	0.0008757	0.05375
	FALSE	High	[R].DDNMFQIGK.[M]			0.139218	0.00380512	1	1	1	P53999	P53999 [60-68]	0	1067.48	High	Peak Found	Peak Found	0.682	1.069	1.568	109.1	74.4	116.6	Unique	1.5	High	0.003574	0.1398
	FALSE	High	[R].EYWMDPEGEMKPGRK.[G]			0.152146	0.00430091	1	1	1	P53999	P53999 [87-101]	1	1852.84	High	Peak Found	Peak Found	1.838	1.327	0.722	72	132.4	95.6	Unique	1.46	High	0.004002	0.1533
	FALSE	High	[R].EYWMDPEGEMKPGRK.[G]	1xLabel:13C(6) [R14]; 2xLabel:2H(4) [K11; K15]		0.18732	0.0089447	1	1	1	P53999	P53999 [87-101]	1	1866.91	Peak Found	High	Peak Found							No Quan Values	1.09	High	0.008276	0.1887
High	P40227	T-complex protein 1 subunit zeta OS=Homo sapiens GN=CCT6A PE=1 SV=3	0	53.711	34.4633	14	24	14	531	58	6.68	1.044	1.412	1.352	0.06	0.5	0.44	86.8	90.6	122.6	5.00466e+07	5.22692e+07	7.06676e+07	12	11	13	4.946	0	58.7	14
	Checked	Confidence	Annotated Sequence	Modifications	Modifications in Master Proteins	Qvality PEP	Qvality q-value	# Protein Groups	# Proteins	# PSMs	Master Protein Accessions	Positions in Master Proteins	# Missed Cleavages	Theo. MH+ [Da]	Found in Sample: [S1] F1: Light, Sample, AUG	Found in Sample: [S2] F1: Medium, Sample, CGG	Found in Sample: [S3] F1: Heavy, Sample, GGGGCC	Abundance Ratio: (CGG) / (AUG)	Abundance Ratio: (GGGGCC) / (AUG)	Abundance Ratio: (GGGGCC) / (CGG)	Abundances (Scaled): F1: Light, Sample, AUG	Abundances (Scaled): F1: Medium, Sample, CGG	Abundances (Scaled): F1: Heavy, Sample, GGGGCC	Quan Info	XCorr A2 Sequest HT	Confidence A2 Sequest HT	Percolator q-Value A2 Sequest HT	Percolator PEP A2 Sequest HT
	FALSE	High	[K].VLAQNSGFDLQETLVK.[I]			1.06933e-05	0	1	1	1	P40227	P40227 [450-465]	0	1761.94	High	Peak Found	Peak Found	0.961	1.559	1.623	85.2	81.9	132.9	Unique	3.29	High	0	9.201e-06
	FALSE	High	[K].DGNVLLHEMQIQHPTASLIAK.[V]			6.59197e-05	0	1	1	1	P40227	P40227 [59-79]	0	2315.22	High	Peak Found	Peak Found	1.423	1.4	0.984	78.5	111.7	109.9	Unique	5.49	High	0	5.846e-05
	FALSE	High	[K].DGNVLLHEMQIQHPTASLIAK.[V]	1xLabel:2H(4) [K21]		5.00305e-05	0	1	1	1	P40227	P40227 [59-79]	0	2319.24	Not Found	Not Found	Not Found							No Quan Values	5.93	High	0	4.408e-05
	FALSE	High	[K].DGNVLLHEMQIQHPTASLIAK.[V]	1xLabel:13C(6)15N(2) [K21]		0.032929	0	1	1	1	P40227	P40227 [59-79]	0	2323.23	Not Found	Peak Found	High	100	100	8.837		30.5	269.5	Unique	4.79	High	0	0.03219
	FALSE	High	[K].ALQFLEEVK.[V]	1xLabel:2H(4) [K9]		0.0273915	0	1	1	1	P40227	P40227 [130-138]	0	1080.62	Not Found	Not Found	Not Found							No Quan Values	2.35	High	0	0.02676
	FALSE	High	[K].ALQFLEEVK.[V]			0.0114304	0	1	1	1	P40227	P40227 [130-138]	0	1076.6	Not Found	Not Found	Not Found							No Quan Values	2.36	High	0	0.01097
	FALSE	High	[K].MLVSGAGDIK.[L]			0.0132605	0	1	2	1	P40227	P40227 [46-55]	0	990.529	High	Peak Found	Peak Found	0.566	1.158	2.046	110.1	62.3	127.5	Unique	1.98	High	0	0.01278
	FALSE	High	[K].VHAELADVLTEAVVDSILAIK.[K]	1xLabel:2H(4) [K21]		6.43634e-07	0	1	1	1	P40227	P40227 [160-180]	0	2210.26	Peak Found	High	Peak Found	1.055	1.353	1.282	88	92.9	119.1	Unique	6.16	High	0	5.256e-07
	FALSE	High	[K].VATAQDDITGDGTTSNVLIIGELLK.[Q]			2.20359e-05	0	1	1	1	P40227	P40227 [80-104]	0	2544.34	High	Peak Found	Peak Found							No Quan Values	3.82	High	0	1.911e-05
	FALSE	High	[K].VATAQDDITGDGTTSNVLIIGELLK.[Q]	1xLabel:13C(6)15N(2) [K25]		0.010074	0	1	1	1	P40227	P40227 [80-104]	0	2552.35	Peak Found	Peak Found	High	0.842	1.473	1.749	90.5	76.2	133.3	Unique	2.53	High	0	0.009694
	FALSE	High	[K].GIDPFSLDALSK.[E]	1xLabel:13C(6)15N(2) [K12]		0.00527385	0	1	1	1	P40227	P40227 [296-307]	0	1270.68	Peak Found	Peak Found	High	1.108	1.262	1.139	89	98.6	112.4	Unique	2.63	High	0	0.005007
	FALSE	High	[K].GIDPFSLDALSK.[E]			0.00830339	0	1	1	1	P40227	P40227 [296-307]	0	1262.66	Not Found	Not Found	Not Found							No Quan Values	2.13	High	0	0.007924
	FALSE	High	[K].QADLYISEGLHPR.[I]	1xLabel:13C(6) [R13]		0.014282	0	1	2	1	P40227	P40227 [105-117]	0	1504.79	Peak Found	High	Peak Found	0.673	2.249	3.344	76.5	51.5	172.1	Unique	1.61	High	0	0.01385
	FALSE	High	[R].ETLIDVAR.[T]	1xLabel:13C(6)15N(4) [R8]		0.0310467	0	1	1	1	P40227	P40227 [146-153]	0	926.518	Peak Found	Peak Found	High							No Quan Values	1.51	High	0	0.03035
	FALSE	High	[R].ETLIDVAR.[T]	1xLabel:13C(6) [R8]		0.014282	0	1	1	1	P40227	P40227 [146-153]	0	922.53	Peak Found	High	Peak Found							No Quan Values	1.62	High	0	0.0138
	FALSE	High	[R].AQLGVQAFADALLIIPK.[V]	1xLabel:13C(6)15N(2) [K17]		0.0474971	0.000669441	1	1	1	P40227	P40227 [433-449]	0	1776.05	Peak Found	Peak Found	High	0.769	1.295	1.685	97.9	75.3	126.8	Unique	2.46	High	0.0008757	0.04674
	FALSE	High	[K].TEVNSGFFYK.[ST]			0.0373086	0.000669441	1	2	1	P40227	P40227 [242-251]	0	1191.57	High	Peak Found	Peak Found	1.083	1.158	1.069	92.6	100.3	107.2	Unique	2.54	High	0.0008757	0.03653
	FALSE	High	[K].TEVNSGFFYK.[ST]	1xLabel:13C(6)15N(2) [K10]		0.0435118	0.000669441	1	2	1	P40227	P40227 [242-251]	0	1199.58	Peak Found	Not Found	High	0.01	1.123	100	141.3		158.7	Unique	1.92	High	0.0008757	0.04294
	FALSE	High	[R].EMDRETLIDVAR.[T]	2xLabel:13C(6)15N(4) [R4; R12]		0.0410381	0.000669441	1	1	1	P40227	P40227 [142-153]	1	1467.74	Not Found	Not Found	Not Found							No Quan Values	2.54	High	0.0008757	0.0405
	FALSE	High	[R].EMDRETLIDVAR.[T]	2xLabel:13C(6) [R4; R12]		0.0707607	0.00220995	1	1	1	P40227	P40227 [142-153]	1	1459.76	Not Found	Not Found	Not Found							No Quan Values	2.08	High	0.002204	0.07033
	FALSE	High	[R].ETLIDVAR.[T]			0.0663188	0.00220995	1	1	1	P40227	P40227 [146-153]	0	916.51	High	Peak Found	Peak Found	0.906	1.646	1.817	84.5	76.5	139	Unique	1.43	High	0.002204	0.06554
	FALSE	High	[R].IITEGFEAAK.[E]	1xLabel:13C(6)15N(2) [K10]		0.0738786	0.00220995	1	1	1	P40227	P40227 [118-127]	0	1086.59	Peak Found	Not Found	High	0.01	1.393	100	125.4		174.6	Unique	2.07	High	0.002459	0.07355
	FALSE	High	[K].QADLYISEGLHPR.[I]	1xLabel:13C(6)15N(4) [R13]		0.172948	0.00784971	1	2	1	P40227	P40227 [105-117]	0	1508.77	Not Found	Not Found	Not Found							No Quan Values	1.1	High	0.007096	0.1747
	FALSE	High	[R].GLQDVLR.[T]	1xLabel:13C(6)15N(4) [R7]		0.171795	0.00784971	1	2	1	P40227	P40227 [29-35]	0	810.471	Not Found	Not Found	Not Found							No Quan Values	1.04	High	0.007096	0.1724
High	P63173	60S ribosomal protein L38 OS=Homo sapiens GN=RPL38 PE=1 SV=2	0	53.677	52.8571	7	62	7	70	8.2	10.1	0.729	0.786	1.078	-0.46	-0.35	0.11	119.3	87	93.7	8.82007e+07	6.42851e+07	6.92827e+07	14	16	15	4.64159e+06	0	147.35	7
	Checked	Confidence	Annotated Sequence	Modifications	Modifications in Master Proteins	Qvality PEP	Qvality q-value	# Protein Groups	# Proteins	# PSMs	Master Protein Accessions	Positions in Master Proteins	# Missed Cleavages	Theo. MH+ [Da]	Found in Sample: [S1] F1: Light, Sample, AUG	Found in Sample: [S2] F1: Medium, Sample, CGG	Found in Sample: [S3] F1: Heavy, Sample, GGGGCC	Abundance Ratio: (CGG) / (AUG)	Abundance Ratio: (GGGGCC) / (AUG)	Abundance Ratio: (GGGGCC) / (CGG)	Abundances (Scaled): F1: Light, Sample, AUG	Abundances (Scaled): F1: Medium, Sample, CGG	Abundances (Scaled): F1: Heavy, Sample, GGGGCC	Quan Info	XCorr A2 Sequest HT	Confidence A2 Sequest HT	Percolator q-Value A2 Sequest HT	Percolator PEP A2 Sequest HT
	FALSE	High	[R].KIEEIKDFLLTAR.[R]			0.000275787	0	1	1	5	P63173	P63173 [4-16]	2	1575.91	High	Peak Found	Peak Found	0.655	0.759	1.159	124.3	81.4	94.3	Unique	5.28	High	0	0.0002495
	FALSE	High	[R].KIEEIKDFLLTAR.[R]	1xLabel:13C(6) [R13]; 2xLabel:2H(4) [K1; K6]		3.05895e-05	0	1	1	2	P63173	P63173 [4-16]	2	1589.98	Peak Found	High	Peak Found	100		0.01		300		Unique	6.04	High	0	2.677e-05
	FALSE	High	[R].KIEEIKDFLLTAR.[R]	1xLabel:13C(6)15N(4) [R13]; 2xLabel:13C(6)15N(2) [K1; K6]		3.19887e-05	0	1	1	5	P63173	P63173 [4-16]	2	1601.95	Peak Found	Peak Found	High	0.675	0.857	1.27	118.5	80	101.6	Unique	4.34	High	0	0.0007467
	FALSE	High	[R].YLYTLVITDKEK.[A]			0.000360673	0	1	1	6	P63173	P63173 [41-52]	1	1485.82	High	Peak Found	Peak Found	0.626	1.071	1.71	111.3	69.7	119.1	Unique	3.71	High	0	0.001609
	FALSE	High	[R].YLYTLVITDKEK.[A]	2xLabel:2H(4) [K10; K12]		0.00153137	0	1	1	6	P63173	P63173 [41-52]	1	1493.87	Peak Found	High	Peak Found	0.515	0.796	1.545	129.8	66.9	103.3	Unique	3.96	High	0	0.002199
	FALSE	High	[R].YLYTLVITDKEK.[A]	2xLabel:13C(6)15N(2) [K10; K12]		0.0014864	0	1	1	7	P63173	P63173 [41-52]	1	1501.85	Peak Found	Peak Found	High	100	100	0.252		239.7	60.3	Unique	3.67	High	0	0.001379
	FALSE	High	[R].YLYTLVITDK.[E]	1xLabel:13C(6)15N(2) [K10]		0.00358063	0	1	1	3	P63173	P63173 [41-50]	0	1236.7	Peak Found	Peak Found	High	0.842	0.806	0.957	113.3	95.4	91.3	Unique	2.36	High	0	0.003386
	FALSE	High	[R].YLYTLVITDK.[E]	1xLabel:2H(4) [K10]		0.00454421	0	1	1	3	P63173	P63173 [41-50]	0	1232.71	Peak Found	High	Peak Found	1.797	1.176	0.655	75.5	135.7	88.8	Unique	2.44	High	0	0.004313
	FALSE	High	[R].YLYTLVITDK.[E]			0.00188668	0	1	1	4	P63173	P63173 [41-50]	0	1228.68	High	Peak Found	Peak Found	0.695	0.666	0.958	127	88.3	84.6	Unique	2.51	High	0	0.001763
	FALSE	High	[K].IEEIKDFLLTAR.[R]			0.000197196	0	1	1	3	P63173	P63173 [5-16]	1	1447.82	High	Peak Found	Peak Found	0.624	0.451	0.722	144.6	90.2	65.2	Unique	3.97	High	0	0.0004293
	FALSE	High	[K].IEEIKDFLLTAR.[R]	1xLabel:13C(6) [R12]; 1xLabel:2H(4) [K5]		9.78572e-05	0	1	1	3	P63173	P63173 [5-16]	1	1457.86	Peak Found	High	Peak Found	1.075	0.328	0.305	124.8	134.3	40.9	Unique	4.16	High	0	0.0002126
	FALSE	High	[K].IEEIKDFLLTAR.[R]	1xLabel:13C(6)15N(4) [R12]; 1xLabel:13C(6)15N(2) [K5]		0.000241159	0	1	1	2	P63173	P63173 [5-16]	1	1465.84	Peak Found	Peak Found	High							No Quan Values	4.16	High	0	0.00023
	FALSE	High	[K].QSLPPGLAVK.[E]			0.0362293	0	1	1	5	P63173	P63173 [58-67]	0	1009.6	High	Peak Found	Peak Found	0.797	0.975	1.224	108.2	86.2	105.6	Unique	2.54	High	0.0008757	0.04257
	FALSE	High	[K].QSLPPGLAVK.[E]	1xLabel:13C(6)15N(2) [K10]		0.0124958	0	1	1	4	P63173	P63173 [58-67]	0	1017.62	Peak Found	Peak Found	High	0.832	0.679	0.816	119.5	99.4	81.1	Unique	2.43	High	0	0.01785
	FALSE	High	[K].LKQSLPPGLAVK.[E]			0.0179724	0	1	1	2	P63173	P63173 [56-67]	1	1250.78	High	Peak Found	Peak Found	0.444	0.963	2.169	124.6	55.3	120	Unique	2.48	High	0	0.01744
	FALSE	High	[K].LKQSLPPGLAVK.[E]	2xLabel:2H(4) [K2; K12]		0.113872	0.00309388	1	1	1	P63173	P63173 [56-67]	1	1258.83	Peak Found	High	Peak Found	0.739	0.435	0.588	138	102	60	Unique	1.67	High	0.002961	0.1141
	FALSE	High	[K].DFLLTAR.[R]			0.123801	0.00357879	1	1	1	P63173	P63173 [10-16]	0	835.467	High	Peak Found	Peak Found	3.531	2.165	0.613	44.8	158.2	97	Unique	1.51	High	0.003376	0.1243
High	Q14498	RNA-binding protein 39 OS=Homo sapiens GN=RBM39 PE=1 SV=2	0	53.461	21.1321	8	18	8	530	59.3	10.1	1.283	1.18	0.92	0.36	0.24	-0.12	86.6	111.2	102.2	2.19357e+07	2.81478e+07	2.58836e+07	9	9	9	3.394	0	49.18	8
	Checked	Confidence	Annotated Sequence	Modifications	Modifications in Master Proteins	Qvality PEP	Qvality q-value	# Protein Groups	# Proteins	# PSMs	Master Protein Accessions	Positions in Master Proteins	# Missed Cleavages	Theo. MH+ [Da]	Found in Sample: [S1] F1: Light, Sample, AUG	Found in Sample: [S2] F1: Medium, Sample, CGG	Found in Sample: [S3] F1: Heavy, Sample, GGGGCC	Abundance Ratio: (CGG) / (AUG)	Abundance Ratio: (GGGGCC) / (AUG)	Abundance Ratio: (GGGGCC) / (CGG)	Abundances (Scaled): F1: Light, Sample, AUG	Abundances (Scaled): F1: Medium, Sample, CGG	Abundances (Scaled): F1: Heavy, Sample, GGGGCC	Quan Info	XCorr A2 Sequest HT	Confidence A2 Sequest HT	Percolator q-Value A2 Sequest HT	Percolator PEP A2 Sequest HT
	FALSE	High	[K].CPSIAAAIAAVNALHGR.[W]	1xCarbamidomethyl [C1]; 1xLabel:13C(6)15N(4) [R17]		3.46956e-06	0	1	1	1	Q14498	Q14498 [478-494]	0	1701.91	Not Found	Not Found	Not Found							No Quan Values	5.68	High	0	2.919e-06
	FALSE	High	[K].CPSIAAAIAAVNALHGR.[W]	1xCarbamidomethyl [C1]		5.67028e-07	0	1	1	1	Q14498	Q14498 [478-494]	0	1691.9	High	Peak Found	Peak Found	0.976	2.023	2.073	75	73.2	151.8	Unique	4.07	High	0	4.645e-07
	FALSE	High	[K].CPSIAAAIAAVNALHGR.[W]	1xCarbamidomethyl [C1]; 1xLabel:13C(6) [R17]		6.528e-08	0	1	1	1	Q14498	Q14498 [478-494]	0	1697.92	Not Found	Not Found	Not Found							No Quan Values	6.49	High	0	5.156e-08
	FALSE	High	[K].ALEQLNGFELAGRPMK.[V]	1xLabel:13C(6) [R13]; 1xLabel:2H(4) [K16]		0.00504346	0	1	1	1	Q14498	Q14498 [307-322]	0	1783.98	Peak Found	High	Peak Found	1.905	0.69	0.362	83.5	159	57.6	Unique	2.13	High	0	0.004777
	FALSE	High	[R].TDASSASSFLDSDELER.[T]			0.000654764	0	1	1	1	Q14498	Q14498 [330-346]	0	1829.8	Not Found	Not Found	Not Found							No Quan Values	2.88	High	0	0.0005995
	FALSE	High	[R].TDASSASSFLDSDELER.[T]	1xLabel:13C(6) [R17]		0.000856281	0	1	1	1	Q14498	Q14498 [330-346]	0	1835.82	Not Found	Not Found	Not Found							No Quan Values	2.13	High	0	0.0007913
	FALSE	High	[R].TDASSASSFLDSDELER.[T]	1xLabel:13C(6)15N(4) [R17]		0.000511989	0	1	1	1	Q14498	Q14498 [330-346]	0	1839.81	Not Found	Not Found	Not Found							No Quan Values	3.12	High	0	0.0004674
	FALSE	High	[R].VLGVPIIVQASQAEK.[N]			0.0290555	0	1	1	1	Q14498	Q14498 [218-232]	0	1551.91	High	Peak Found	Peak Found	1.321	0.85	0.644	94.6	124.9	80.4	Unique	1.79	High	0	0.02838
	FALSE	High	[R].VLGVPIIVQASQAEK.[N]	1xLabel:13C(6)15N(2) [K15]		0.010378	0	1	1	1	Q14498	Q14498 [218-232]	0	1559.92	Peak Found	Peak Found	High	1.431	1.224	0.855	82.1	117.5	100.4	Unique	2.69	High	0	0.009963
	FALSE	High	[R].VLGVPIIVQASQAEK.[N]	1xLabel:2H(4) [K15]		0.0297049	0	1	1	1	Q14498	Q14498 [218-232]	0	1555.94	Peak Found	High	Peak Found	2.202	0.653	0.297	77.8	171.4	50.8	Unique	2.59	High	0	0.02907
	FALSE	High	[R].DLEEFFSTVGK.[V]	1xLabel:2H(4) [K11]		0.00726287	0	1	1	1	Q14498	Q14498 [168-178]	0	1275.64	Peak Found	High	Peak Found	1.186	1.068	0.901	92.2	109.3	98.5	Unique	3.22	High	0	0.006943
	FALSE	High	[R].DLEEFFSTVGK.[V]	1xLabel:13C(6)15N(2) [K11]		0.00770822	0	1	1	1	Q14498	Q14498 [168-178]	0	1279.63	Peak Found	Peak Found	High							No Quan Values	3	High	0	0.007394
	FALSE	High	[R].LYVGSLHFNITEDMLR.[G]	1xLabel:13C(6) [R16]		7.37183e-05	0	1	2	1	Q14498	Q14498 [252-267]	0	1913.99	Peak Found	High	Peak Found							No Quan Values	3.64	High	0	6.529e-05
	FALSE	High	[R].LYVGSLHFNITEDMLR.[G]			0.00428141	0	1	2	1	Q14498	Q14498 [252-267]	0	1907.97	High	Peak Found	Peak Found	1.029	1.228	1.193	92.1	94.8	113.1	Unique	2.14	High	0	0.004043
	FALSE	High	[R].LYVGSLHFNITEDMLR.[G]	1xLabel:13C(6)15N(4) [R16]		0.000412462	0	1	2	1	Q14498	Q14498 [252-267]	0	1917.98	Peak Found	Peak Found	High	8.024	5.82	0.725	20.2	162.2	117.6	Unique	3.14	High	0	0.0003751
	FALSE	High	[K].NSAQGNVYVK.[C]	1xLabel:13C(6)15N(2) [K10]		0.043831	0.000669441	1	1	1	Q14498	Q14498 [468-477]	0	1087.56	Not Found	Not Found	Not Found							No Quan Values	2.27	High	0.0008757	0.04329
	FALSE	High	[R].TGIDLGTTGR.[L]	1xLabel:13C(6) [R10]		0.143087	0.00380512	1	1	1	Q14498	Q14498 [347-356]	0	996.542	Peak Found	High	Peak Found							No Quan Values	0.97	High	0.003788	0.144
	FALSE	High	[R].TGIDLGTTGR.[L]			0.17763	0.00784971	1	1	1	Q14498	Q14498 [347-356]	0	990.521	High	Peak Found	Peak Found	0.341	0.504	1.481	162.6	55.4	82	Unique	0.81	High	0.007309	0.1793
High	P09874	Poly [ADP-ribose] polymerase 1 OS=Homo sapiens GN=PARP1 PE=1 SV=4	0	52.224	17.2584	14	27	14	1014	113	8.88	0.95	0.822	0.866	-0.07	-0.28	-0.21	108.2	102.8	89	1.77203e+07	1.68254e+07	1.45706e+07	11	12	11	1.494	0	51.12	14
	Checked	Confidence	Annotated Sequence	Modifications	Modifications in Master Proteins	Qvality PEP	Qvality q-value	# Protein Groups	# Proteins	# PSMs	Master Protein Accessions	Positions in Master Proteins	# Missed Cleavages	Theo. MH+ [Da]	Found in Sample: [S1] F1: Light, Sample, AUG	Found in Sample: [S2] F1: Medium, Sample, CGG	Found in Sample: [S3] F1: Heavy, Sample, GGGGCC	Abundance Ratio: (CGG) / (AUG)	Abundance Ratio: (GGGGCC) / (AUG)	Abundance Ratio: (GGGGCC) / (CGG)	Abundances (Scaled): F1: Light, Sample, AUG	Abundances (Scaled): F1: Medium, Sample, CGG	Abundances (Scaled): F1: Heavy, Sample, GGGGCC	Quan Info	XCorr A2 Sequest HT	Confidence A2 Sequest HT	Percolator q-Value A2 Sequest HT	Percolator PEP A2 Sequest HT
	FALSE	High	[R].TTNFAGILSQGLR.[I]	1xLabel:13C(6)15N(4) [R13]		0.000705432	0	1	1	1	P09874	P09874 [866-878]	0	1387.76	Peak Found	Peak Found	High							No Quan Values	3.38	High	0	0.0006496
	FALSE	High	[R].TTNFAGILSQGLR.[I]	1xLabel:13C(6) [R13]		0.000271706	0	1	1	1	P09874	P09874 [866-878]	0	1383.77	Peak Found	High	Peak Found	0.503	0.457	0.908	153.1	77	69.9	Unique	3.16	High	0	0.0002464
	FALSE	High	[R].TTNFAGILSQGLR.[I]			0.00164985	0	1	1	1	P09874	P09874 [866-878]	0	1377.75	Not Found	Not Found	Not Found							No Quan Values	2.8	High	0	0.001537
	FALSE	High	[R].MAIMVQSPMFDGK.[V]			0.00894436	0	1	1	1	P09874	P09874 [35-47]	0	1454.68	High	Peak Found	Peak Found	0.449	0.538	1.198	151	67.8	81.2	Unique	2.68	High	0	0.008604
	FALSE	High	[R].FYTLIPHDFGMK.[K]	1xLabel:2H(4) [K12]		0.0160815	0	1	1	1	P09874	P09874 [736-747]	0	1472.75	Peak Found	High	Peak Found	1.85	1.671	0.903	66.4	122.8	110.9	Unique	2.62	High	0	0.0156
	FALSE	High	[R].FYTLIPHDFGMK.[K]	1xLabel:13C(6)15N(2) [K12]		0.0286304	0	1	1	1	P09874	P09874 [736-747]	0	1476.74	Peak Found	Peak Found	High	1.21	1.098	0.907	90.7	109.8	99.6	Unique	2.51	High	0	0.02801
	FALSE	High	[R].VVSEDFLQDVSASTK.[S]			5.31048e-05	0	1	1	1	P09874	P09874 [453-467]	0	1624.81	High	Peak Found	Peak Found	1.588	1.523	0.959	73	115.9	111.1	Unique	2.55	High	0	4.687e-05
	FALSE	High	[R].VVSEDFLQDVSASTK.[S]	1xLabel:2H(4) [K15]		0.000201655	0	1	1	2	P09874	P09874 [453-467]	0	1628.83	Peak Found	High	Peak Found							No Quan Values	2.9	High	0	0.0001812
	FALSE	High	[R].VVSEDFLQDVSASTK.[S]	1xLabel:13C(6)15N(2) [K15]		4.34236e-05	0	1	1	1	P09874	P09874 [453-467]	0	1632.82	Peak Found	Peak Found	High	0.294	0.457	1.556	171.4	50.3	78.3	Unique	3.55	High	0	3.808e-05
	FALSE	High	[K].GIYFADMVSK.[S]	1xLabel:13C(6)15N(2) [K10]		0.00200257	0	1	1	1	P09874	P09874 [894-903]	0	1138.57	Peak Found	Peak Found	High	0.978	0.957	0.979	102.2	99.9	97.9	Unique	2.11	High	0	0.001873
	FALSE	High	[K].GFSLLATEDKEALKK.[Q]			0.0014864	0	1	1	1	P09874	P09874 [183-197]	2	1649.91	High	Peak Found	Peak Found							No Quan Values	3.75	High	0	0.001384
	FALSE	High	[K].GFSLLATEDKEALKK.[Q]	3xLabel:13C(6)15N(2) [K10; K14; K15]		0.0275943	0	1	1	1	P09874	P09874 [183-197]	2	1673.95	Peak Found	Peak Found	High	2.152	1.377	0.64	66.2	142.5	91.2	Unique	2.61	High	0	0.02694
	FALSE	High	[K].AEPVEVVAPR.[G]			0.0192111	0	1	1	1	P09874	P09874 [487-496]	0	1066.59	High	Peak Found	Peak Found	1.82	1.474	0.81	69.9	127.1	103	Unique	1.27	High	0	0.01861
	FALSE	High	[K].AEPVEVVAPR.[G]	1xLabel:13C(6) [R10]		0.0182406	0	1	1	1	P09874	P09874 [487-496]	0	1072.61	Not Found	Not Found	Not Found							No Quan Values	1.64	High	0	0.01768
	FALSE	High	[K].SLQELFLAHILSPWGAEVK.[A]	1xDeamidated [Q3]; 1xLabel:2H(4) [K19]		0.000303849	0	1	1	1	P09874	P09874 [468-486]	0	2143.17	Not Found	Not Found	Not Found							No Quan Values	4.62	High	0	0.0002744
	FALSE	High	[K].MIFDVESMKK.[A]	2xLabel:13C(6)15N(2) [K9; K10]		0.033172	0	1	1	1	P09874	P09874 [675-684]	1	1243.64	Not Found	Not Found	Not Found							No Quan Values	1.38	High	0	0.03249
	FALSE	High	[K].TLGDFAAEYAK.[S]	1xLabel:2H(4) [K11]		0.0635073	0.00220995	1	1	1	P09874	P09874 [109-119]	0	1189.6	Not Found	Not Found	Not Found							No Quan Values	1.82	High	0.002204	0.06295
	FALSE	High	[K].QQVPSGESAILDR.[V]	1xLabel:13C(6)15N(4) [R13]		0.0744108	0.00250075	1	1	1	P09874	P09874 [270-282]	0	1409.73	Not Found	Peak Found	High	100	100	0.908		157.3	142.7	Unique	1.64	High	0.002459	0.07412
	FALSE	High	[K].ELLIFNK.[Q]	1xLabel:2H(4) [K7]		0.0782398	0.00262719	1	1	1	P09874	P09874 [263-269]	0	880.544	Not Found	High	Not Found	100		0.01		300		Unique	1.31	High	0.002555	0.07749
	FALSE	High	[K].TLGDFAAEYAK.[S]			0.103217	0.00309388	1	1	1	P09874	P09874 [109-119]	0	1185.58	Not Found	Not Found	Not Found							No Quan Values	1.69	High	0.002961	0.1028
	FALSE	High	[K].QQVPSGESAILDR.[V]	1xLabel:13C(6) [R13]		0.155277	0.00537276	1	1	1	P09874	P09874 [270-282]	0	1405.74	Not Found	High	Peak Found							No Quan Values	1.4	High	0.004938	0.1564
	FALSE	High	[K].TLGDFAAEYAK.[S]	1xLabel:13C(6)15N(2) [K11]		0.162804	0.00611533	1	1	1	P09874	P09874 [109-119]	0	1193.59	Not Found	Not Found	Not Found							No Quan Values	1.62	High	0.005584	0.1637
	FALSE	High	[K].MIFDVESMKK.[A]	2xLabel:2H(4) [K9; K10]		0.163905	0.00635358	1	1	1	P09874	P09874 [675-684]	1	1235.66	Not Found	Not Found	Not Found							No Quan Values	1.91	High	0.005791	0.1646
	FALSE	High	[K].MVDPEKPQLGMIDR.[W]			0.165012	0.00635358	1	1	1	P09874	P09874 [143-156]	0	1628.81	Not Found	Not Found	Not Found							No Quan Values	1.66	High	0.005791	0.1662
	FALSE	High	[R].HPDVEVDGFSELR.[W]			0.194879	0.0089447	1	1	1	P09874	P09874 [66-78]	0	1499.71	High	Peak Found	Peak Found	1.197	3.627	3.03	51.5	61.7	186.8	Unique	1.03	High	0.008276	0.1968
	FALSE	High	[K].ELLIFNK.[Q]			0.188562	0.0089447	1	1	1	P09874	P09874 [263-269]	0	876.519	High	Not Found	Not Found	0.01	0.01		300			Unique	1.67	High	0.008276	0.19
High	Q9UHX1	Poly(U)-binding-splicing factor PUF60 OS=Homo sapiens GN=PUF60 PE=1 SV=1	0	50.784	27.3703	9	22	9	559	59.8	5.29	2.294	1.802	0.786	1.2	0.85	-0.35	58.9	135	106.1	1.07146e+07	2.45785e+07	1.93118e+07	9	7	8	3.101	0	49.21	9
	Checked	Confidence	Annotated Sequence	Modifications	Modifications in Master Proteins	Qvality PEP	Qvality q-value	# Protein Groups	# Proteins	# PSMs	Master Protein Accessions	Positions in Master Proteins	# Missed Cleavages	Theo. MH+ [Da]	Found in Sample: [S1] F1: Light, Sample, AUG	Found in Sample: [S2] F1: Medium, Sample, CGG	Found in Sample: [S3] F1: Heavy, Sample, GGGGCC	Abundance Ratio: (CGG) / (AUG)	Abundance Ratio: (GGGGCC) / (AUG)	Abundance Ratio: (GGGGCC) / (CGG)	Abundances (Scaled): F1: Light, Sample, AUG	Abundances (Scaled): F1: Medium, Sample, CGG	Abundances (Scaled): F1: Heavy, Sample, GGGGCC	Quan Info	XCorr A2 Sequest HT	Confidence A2 Sequest HT	Percolator q-Value A2 Sequest HT	Percolator PEP A2 Sequest HT
	FALSE	High	[K].VGRPSNIGQAQPIIDQLAEEAR.[A]			0.000228899	0	1	1	1	Q9UHX1	Q9UHX1 [202-223]	0	2362.25	Not Found	Not Found	Not Found							No Quan Values	3.74	High	0	0.0002072
	FALSE	High	[K].VGRPSNIGQAQPIIDQLAEEAR.[A]	1xDeamidated [Q11]		0.0273915	0	1	1	1	Q9UHX1	Q9UHX1 [202-223]	0	2363.23	Not Found	Not Found	Not Found							No Quan Values	2.99	High	0	0.02678
	FALSE	High	[K].VGRPSNIGQAQPIIDQLAEEAR.[A]	2xLabel:13C(6)15N(4) [R3; R22]		0.00158951	0	1	1	1	Q9UHX1	Q9UHX1 [202-223]	0	2382.26	Peak Found	Peak Found	High	0.76	0.645	0.849	124.7	94.8	80.5	Unique	3.01	High	0	0.001483
	FALSE	High	[K].VGRPSNIGQAQPIIDQLAEEAR.[A]	2xLabel:13C(6) [R3; R22]		0.00659327	0	1	1	1	Q9UHX1	Q9UHX1 [202-223]	0	2374.29	Peak Found	High	Peak Found	0.756	0.793	1.05	117.7	89	93.4	Unique	2.41	High	0	0.006289
	FALSE	High	[K].SIDMSWDSVTMK.[H]			0.00252291	0	1	1	1	Q9UHX1	Q9UHX1 [157-168]	0	1399.62	High	Not Found	Not Found	0.01	0.01		300			Unique	2.32	High	0	0.002361
	FALSE	High	[R].QAFAPFGPIK.[S]			0.00461239	0	1	1	1	Q9UHX1	Q9UHX1 [147-156]	0	1075.59	High	Peak Found	Peak Found	2.256	2.085	0.924	56.2	126.7	117.1	Unique	1.95	High	0	0.004378
	FALSE	High	[R].QAFAPFGPIK.[S]	1xLabel:13C(6)15N(2) [K10]		0.0280042	0	1	1	1	Q9UHX1	Q9UHX1 [147-156]	0	1083.61	Peak Found	Peak Found	High							No Quan Values	2.07	High	0	0.0274
	FALSE	High	[K].GFAFVEYEVPEAAQLALEQMNSVMLGGR.[N]	1xDeamidated [Q/N]		4.05749e-06	0	1	1	3	Q9UHX1	Q9UHX1 [171-198]	0	3057.47	Not Found	Not Found	Not Found							No Quan Values	5.55	High	0	4.149e-06
	FALSE	High	[K].GFAFVEYEVPEAAQLALEQMNSVMLGGR.[N]			9.3577e-05	0	1	1	1	Q9UHX1	Q9UHX1 [171-198]	0	3056.49	High	Peak Found	Peak Found	5.487	4.612	0.84	27	148.3	124.7	Unique	4.43	High	0	8.344e-05
	FALSE	High	[R].IYVASVHQDLSDDDIKSVFEAFGK.[I]	1xDeamidated [Q8]; 2xLabel:13C(6)15N(2) [K16; K24]		3.91204e-05	0	1	1	1	Q9UHX1	Q9UHX1 [228-251]	1	2700.34	Not Found	Not Found	Not Found							No Quan Values	4.6	High	0	3.423e-05
	FALSE	High	[K].GYGFIEYEK.[A]	1xLabel:13C(6)15N(2) [K9]		0.0116015	0	1	1	1	Q9UHX1	Q9UHX1 [268-276]	0	1113.53	Not Found	Not Found	Not Found							No Quan Values	1.79	High	0	0.0112
	FALSE	High	[K].GYGFIEYEK.[A]			0.00887811	0	1	1	1	Q9UHX1	Q9UHX1 [268-276]	0	1105.52	Not Found	Not Found	Not Found							No Quan Values	1.85	High	0	0.008484
	FALSE	High	[R].IYVASVHQDLSDDDIK.[S]	1xLabel:2H(4) [K16]		0.000598742	0	1	1	1	Q9UHX1	Q9UHX1 [228-243]	0	1821.92	Not Found	Not Found	Not Found							No Quan Values	3.02	High	0	0.0005484
	FALSE	High	[R].IYVASVHQDLSDDDIK.[S]			0.00192934	0	1	1	1	Q9UHX1	Q9UHX1 [228-243]	0	1817.89	High	Peak Found	Peak Found	5.092	4.492	0.882	28.3	144.3	127.3	Unique	2.56	High	0	0.001806
	FALSE	High	[R].VYVGSIYYELGEDTIR.[Q]	1xLabel:13C(6)15N(4) [R16]		1.28739e-06	0	1	1	1	Q9UHX1	Q9UHX1 [131-146]	0	1886.94	Peak Found	Peak Found	High	2.266	1.271	0.561	66.1	149.8	84.1	Unique	4.42	High	0	1.063e-06
	FALSE	High	[K].KEKEEEELFPESERPEMLSEQEHMSISGSSAR.[H]	2xLabel:13C(6)15N(4) [R14; R32]; 2xLabel:13C(6)15N(2) [K1; K3]		0.06305	0.00220995	1	1	1	Q9UHX1	Q9UHX1 [417-448]	2	3771.76	Not Found	Not Found	Not Found							No Quan Values	1.89	High	0.002204	0.06256
	FALSE	High	[K].VGRPSNIGQAQPIIDQLAEEAR.[A]	1xDeamidated [Q16]; 2xLabel:13C(6)15N(4) [R3; R22]		0.0687524	0.00220995	1	1	1	Q9UHX1	Q9UHX1 [202-223]	0	2383.25	Peak Found	Not Found	High	0.01	1.058	100	145.8		154.2	Unique	2.5	High	0.002204	0.06796
	FALSE	High	[K].KEKEEEELFPESERPEMLSEQEHMSISGSSAR.[H]	2xLabel:13C(6) [R14; R32]; 1xLabel:13C(6)15N(2) [K]		0.130853	0.00357879	1	1	2	Q9UHX1	Q9UHX1 [417-448]	2	3755.77	Not Found	Not Found	Not Found							No Quan Values	2.64	High	0.003376	0.1311
	FALSE	High	[K].GYGFIEYEK.[A]	1xLabel:2H(4) [K9]		0.204022	0.00944173	1	1	1	Q9UHX1	Q9UHX1 [268-276]	0	1109.55	Peak Found	High	Peak Found	5.167	1.647	0.319	38.4	198.4	63.2	Unique	1.28	High	0.008926	0.2065
High	Q13310	Polyadenylate-binding protein 4 OS=Homo sapiens GN=PABPC4 PE=1 SV=1	0	50.127	29.0373	15	23	8	644	70.7	9.26	14.23	0.01	0.01	3.83	-6.64	-6.64	19.7	280.3		1.17304e+06	1.66921e+07		1	7		2.162	0	54.98	15
	Checked	Confidence	Annotated Sequence	Modifications	Modifications in Master Proteins	Qvality PEP	Qvality q-value	# Protein Groups	# Proteins	# PSMs	Master Protein Accessions	Positions in Master Proteins	# Missed Cleavages	Theo. MH+ [Da]	Found in Sample: [S1] F1: Light, Sample, AUG	Found in Sample: [S2] F1: Medium, Sample, CGG	Found in Sample: [S3] F1: Heavy, Sample, GGGGCC	Abundance Ratio: (CGG) / (AUG)	Abundance Ratio: (GGGGCC) / (AUG)	Abundance Ratio: (GGGGCC) / (CGG)	Abundances (Scaled): F1: Light, Sample, AUG	Abundances (Scaled): F1: Medium, Sample, CGG	Abundances (Scaled): F1: Heavy, Sample, GGGGCC	Quan Info	XCorr A2 Sequest HT	Confidence A2 Sequest HT	Percolator q-Value A2 Sequest HT	Percolator PEP A2 Sequest HT
	FALSE	High	[K].FSPAGPVLSIR.[V]	1xLabel:13C(6) [R11]		0.0124034	0	1	1	1	Q13310	Q13310 [31-41]	0	1149.67	Not Found	Not Found	Not Found							No Quan Values	2.21	High	0	0.01191
	FALSE	High	[K].GFGFVSYEK.[H]	1xLabel:2H(4) [K9]		0.0068943	0	1	1	1	Q13310	Q13310 [232-240]	0	1037.52	Not Found	High	Not Found	100		0.01		300		Unique	1.81	High	0	0.006556
	FALSE	High	[R].ALDTMNFDVIK.[G]	1xLabel:2H(4) [K11]		0.000339795	0	2	2	2	Q13310; P11940	Q13310 [68-78]; P11940 [68-78]	0	1270.66	Not Found	High	Not Found	100		0.01		300		Not Unique	3.38	High	0	0.003163
	FALSE	High	[K].GFGFVCFSSPEEATK.[A]	1xCarbamidomethyl [C6]; 1xLabel:2H(4) [K15]		0.00849071	0	2	4	1	Q13310; P11940	Q13310 [334-348]; P11940 [334-348]	0	1666.77	Not Found	Not Found	Not Found							No Quan Values	2.21	High	0	0.008146
	FALSE	High	[R].LFPLIQTMHSNLAGK.[I]	1xLabel:2H(4) [K15]		0.0128725	0	1	1	1	Q13310	Q13310 [575-589]	0	1673.93	Not Found	High	Not Found	100		0.01		300		Unique	2.79	High	0	0.0124
	FALSE	High	[K].EFSPFGSITSAK.[V]	1xLabel:2H(4) [K12]		0.00485916	0	1	1	1	Q13310	Q13310 [313-324]	0	1274.66	Not Found	High	Not Found	100		0.01		300		Unique	2.09	High	0	0.004597
	FALSE	High	[R].SLGYAYVNFQQPADAER.[A]	1xDeamidated [Q/N]; 1xLabel:13C(6) [R17]		0.00478734	0	2	2	2	Q13310; P11940	Q13310 [51-67]; P11940 [51-67]	0	1935.92	Not Found	High	Not Found	100		0.01		300		Not Unique	2.9	High	0	0.004529
	FALSE	High	[R].SLGYAYVNFQQPADAER.[A]	1xLabel:13C(6) [R17]		0.000342337	0	2	2	2	Q13310; P11940	Q13310 [51-67]; P11940 [51-67]	0	1934.93	Not Found	Not Found	Not Found							No Quan Values	2.4	High	0	0.00031
	FALSE	High	[K].NLDDTIDDEKLR.[NK]	1xLabel:13C(6) [R12]; 1xLabel:2H(4) [K10]		0.0016622	0	1	2	1	Q13310	Q13310 [300-311]	1	1456.75	Not Found	High	Not Found	100		0.01		300		Unique	2.26	High	0	0.001548
	FALSE	High	[K].NFGEEVDDESLKELFSQFGK.[T]	2xLabel:2H(4) [K12; K20]		8.61445e-06	0	1	1	1	Q13310	Q13310 [197-216]	1	2326.13	Not Found	High	Not Found	100		0.01		300		Unique	6.17	High	0	7.388e-06
	FALSE	High	[K].MNGMLLNDR.[K]	1xLabel:13C(6) [R9]		0.0108512	0	2	2	1	Q13310; P11940	Q13310 [158-166]; P11940 [158-166]	0	1069.52	Not Found	High	Not Found	100		0.01		300		Not Unique	1.88	High	0	0.01042
	FALSE	High	[K].MNGMLLNDR.[K]	1xDeamidated [N2]; 1xLabel:13C(6) [R9]		0.000929442	0	2	2	1	Q13310; P11940	Q13310 [158-166]; P11940 [158-166]	0	1070.51	Not Found	High	Not Found	100		0.01		300		Not Unique	2.17	High	0	0.0008596
	FALSE	High	[K].ITGMLLEIDNSELLHMLESPESLR.[S]	1xLabel:13C(6) [R24]		3.6582e-05	0	2	2	1	Q13310; P11940	Q13310 [590-613]; P11940 [581-604]	0	2746.41	Peak Found	High	Peak Found	2.518	0.712	0.283	70.9	178.6	50.5	Not Unique	6.71	High	0	3.194e-05
	FALSE	High	[K].SGVGNVFIK.[N]	1xLabel:2H(4) [K9]		0.0202328	0	1	2	1	Q13310	Q13310 [96-104]	0	924.545	Not Found	High	Not Found	100		0.01		300		Unique	2.12	High	0	0.01966
	FALSE	High	[R].RSLGYAYVNFQQPADAER.[A]			0.0126828	0	2	2	1	Q13310; P11940	Q13310 [50-67]; P11940 [50-67]	1	2085.01	High	Not Found	Not Found	0.01	0.01		300			Not Unique	2.86	High	0	0.01226
	FALSE	High	[R].RSLGYAYVNFQQPADAER.[A]	2xLabel:13C(6) [R1; R18]		0.00855409	0	2	2	1	Q13310; P11940	Q13310 [50-67]; P11940 [50-67]	1	2097.06	Not Found	High	Not Found	100		0.01		300		Not Unique	3.03	High	0	0.008208
	FALSE	High	[R].IVGSKPLYVALAQR.[K]	1xLabel:13C(6) [R14]; 1xLabel:2H(4) [K5]		0.000700193	0	1	1	1	Q13310	Q13310 [357-370]	0	1524.95	Not Found	High	Not Found	100		0.01		300		Unique	3.26	High	0	0.000644
	FALSE	High	[R].IVGSKPLYVALAQR.[K]			0.0036074	0	1	1	1	Q13310	Q13310 [357-370]	0	1514.91	High	Not Found	Not Found	0.01	0.01		300			Unique	1.73	High	0	0.003417
	FALSE	High	[K].AVTEMNGR.[I]	1xDeamidated [N6]; 1xLabel:13C(6) [R8]		0.176449	0.00784971	2	4	1	Q13310; P11940	Q13310 [349-356]; P11940 [349-356]	0	884.424	Not Found	Not Found	Not Found							No Quan Values	1.68	High	0.007096	0.1781
	FALSE	High	[R].SLGYAYVNFQQPADAER.[A]			0.186084	0.0089447	2	2	1	Q13310; P11940	Q13310 [51-67]; P11940 [51-67]	0	1928.91	Not Found	Not Found	Not Found							No Quan Values	0.68	High	0.008276	0.1871
High	P15880	40S ribosomal protein S2 OS=Homo sapiens GN=RPS2 PE=1 SV=2	0	49.121	29.0102	7	18	7	293	31.3	10.24	1.012	0.878	0.868	0.02	-0.19	-0.2	103.8	105	91.2	4.78796e+07	4.84399e+07	4.20474e+07	10	11	10	5.579	0	48.16	7
	Checked	Confidence	Annotated Sequence	Modifications	Modifications in Master Proteins	Qvality PEP	Qvality q-value	# Protein Groups	# Proteins	# PSMs	Master Protein Accessions	Positions in Master Proteins	# Missed Cleavages	Theo. MH+ [Da]	Found in Sample: [S1] F1: Light, Sample, AUG	Found in Sample: [S2] F1: Medium, Sample, CGG	Found in Sample: [S3] F1: Heavy, Sample, GGGGCC	Abundance Ratio: (CGG) / (AUG)	Abundance Ratio: (GGGGCC) / (AUG)	Abundance Ratio: (GGGGCC) / (CGG)	Abundances (Scaled): F1: Light, Sample, AUG	Abundances (Scaled): F1: Medium, Sample, CGG	Abundances (Scaled): F1: Heavy, Sample, GGGGCC	Quan Info	XCorr A2 Sequest HT	Confidence A2 Sequest HT	Percolator q-Value A2 Sequest HT	Percolator PEP A2 Sequest HT
	FALSE	High	[K].TYSYLTPDLWK.[E]	1xLabel:13C(6)15N(2) [K11]		0.0115156	0	1	1	1	P15880	P15880 [247-257]	0	1394.71	Peak Found	Peak Found	High							No Quan Values	2.66	High	0	0.0111
	FALSE	High	[K].TYSYLTPDLWK.[E]	1xLabel:2H(4) [K11]		0.0247027	0	1	1	1	P15880	P15880 [247-257]	0	1390.72	Not Found	Not Found	Not Found							No Quan Values	2.7	High	0	0.02414
	FALSE	High	[K].TYSYLTPDLWK.[E]			0.00421811	0	1	1	1	P15880	P15880 [247-257]	0	1386.69	High	Peak Found	Peak Found	1.247	1.18	0.947	87.5	109.1	103.3	Unique	2.89	High	0	0.004003
	FALSE	High	[R].GCTATLGNFAK.[A]	1xCarbamidomethyl [C2]; 1xLabel:13C(6)15N(2) [K11]		0.0190694	0	1	1	1	P15880	P15880 [228-238]	0	1147.57	Peak Found	Peak Found	High	4.84	1.143	0.236	43	207.9	49.1	Unique	1.08	High	0	0.01846
	FALSE	High	[R].GCTATLGNFAK.[A]	1xCarbamidomethyl [C2]; 1xLabel:2H(4) [K11]		0.0202328	0	1	1	1	P15880	P15880 [228-238]	0	1143.58	Not Found	High	Not Found	100		0.01		300		Unique	1.26	High	0	0.01962
	FALSE	High	[R].GCTATLGNFAK.[A]	1xCarbamidomethyl [C2]		0.0095633	0	1	1	1	P15880	P15880 [228-238]	0	1139.55	High	Peak Found	Peak Found	1.523	1.056	0.693	83.8	127.7	88.5	Unique	1.68	High	0	0.009175
	FALSE	High	[R].GTGIVSAPVPK.[K]			0.0346676	0	1	1	1	P15880	P15880 [201-211]	0	1025.6	High	Peak Found	Peak Found	1.232	1.008	0.818	92.6	114.1	93.3	Unique	1.96	High	0	0.03394
	FALSE	High	[K].ESEIIDFFLGASLKDEVLK.[I]	2xLabel:13C(6)15N(2) [K14; K19]		7.15527e-05	0	1	1	1	P15880	P15880 [90-108]	1	2169.17	Peak Found	Peak Found	High							No Quan Values	4.81	High	0	6.316e-05
	FALSE	High	[K].ESEIIDFFLGASLKDEVLK.[I]	2xLabel:2H(4) [K14; K19]		7.2572e-06	0	1	1	1	P15880	P15880 [90-108]	1	2161.19	Peak Found	High	Peak Found	1.265	0.797	0.63	98	123.9	78.1	Unique	4.51	High	0	6.186e-06
	FALSE	High	[K].ESEIIDFFLGASLKDEVLK.[I]			2.10559e-06	0	1	1	1	P15880	P15880 [90-108]	1	2153.14	High	Peak Found	Peak Found							No Quan Values	5.09	High	0	1.756e-06
	FALSE	High	[K].SLEEIYLFSLPIK.[E]	1xLabel:13C(6)15N(2) [K13]		6.54302e-05	0	1	1	1	P15880	P15880 [77-89]	0	1559.88	Peak Found	Peak Found	High							No Quan Values	4.12	High	0	5.799e-05
	FALSE	High	[K].SLEEIYLFSLPIK.[E]	1xLabel:2H(4) [K13]		8.00176e-05	0	1	1	1	P15880	P15880 [77-89]	0	1555.89	Peak Found	High	Peak Found							No Quan Values	4	High	0	7.099e-05
	FALSE	High	[K].SLEEIYLFSLPIK.[E]			0.000173726	0	1	1	1	P15880	P15880 [77-89]	0	1551.87	High	Peak Found	Peak Found	0.552	0.851	1.542	124.9	68.9	106.2	Unique	4.08	High	0	0.0001556
	FALSE	High	[K].SPYQEFTDHLVK.[T]			0.00143203	0	1	1	1	P15880	P15880 [264-275]	0	1463.72	High	Peak Found	Peak Found	0.904	0.569	0.629	121.3	109.7	69	Unique	3.75	High	0	0.001329
	FALSE	High	[K].SPYQEFTDHLVK.[T]	1xLabel:13C(6)15N(2) [K12]		0.00184497	0	1	1	1	P15880	P15880 [264-275]	0	1471.73	Peak Found	Peak Found	High	1.19	1.17	0.984	89.3	106.2	104.5	Unique	3.74	High	0	0.001728
	FALSE	High	[K].ATFDAISK.[T]	1xLabel:13C(6)15N(2) [K8]		0.0454619	0.000669441	1	1	1	P15880	P15880 [239-246]	0	860.46	Peak Found	Peak Found	High	2.772	1.715	0.619	54.7	151.6	93.8	Unique	2.16	High	0.0008757	0.04489
	FALSE	High	[R].GTGIVSAPVPK.[K]	1xLabel:2H(4) [K11]		0.07335	0.00220995	1	1	1	P15880	P15880 [201-211]	0	1029.62	Peak Found	High	Peak Found							No Quan Values	1.21	High	0.002204	0.07287
	FALSE	High	[R].GTGIVSAPVPK.[K]	1xLabel:13C(6)15N(2) [K11]		0.18732	0.0089447	1	1	1	P15880	P15880 [201-211]	0	1033.61	Peak Found	Peak Found	High	2.391	1.264	0.529	64.4	154.1	81.5	Unique	1.17	High	0.008276	0.1895
High	P17844	Probable ATP-dependent RNA helicase DDX5 OS=Homo sapiens GN=DDX5 PE=1 SV=1	0	48.874	21.8241	11	24	7	614	69.1	8.92	0.886	0.815	0.92	-0.17	-0.29	-0.12	111.1	98.4	90.5	6.02002e+06	5.33505e+06	4.90722e+06	7	7	6	3.642	1	53.58	11
	Checked	Confidence	Annotated Sequence	Modifications	Modifications in Master Proteins	Qvality PEP	Qvality q-value	# Protein Groups	# Proteins	# PSMs	Master Protein Accessions	Positions in Master Proteins	# Missed Cleavages	Theo. MH+ [Da]	Found in Sample: [S1] F1: Light, Sample, AUG	Found in Sample: [S2] F1: Medium, Sample, CGG	Found in Sample: [S3] F1: Heavy, Sample, GGGGCC	Abundance Ratio: (CGG) / (AUG)	Abundance Ratio: (GGGGCC) / (AUG)	Abundance Ratio: (GGGGCC) / (CGG)	Abundances (Scaled): F1: Light, Sample, AUG	Abundances (Scaled): F1: Medium, Sample, CGG	Abundances (Scaled): F1: Heavy, Sample, GGGGCC	Quan Info	XCorr A2 Sequest HT	Confidence A2 Sequest HT	Percolator q-Value A2 Sequest HT	Percolator PEP A2 Sequest HT
	FALSE	High	[K].QVSDLISVLR.[E]	1xLabel:13C(6)15N(4) [R10]		0.00999944	0	1	1	1	P17844	P17844 [452-461]	0	1139.67	Not Found	Not Found	Not Found							No Quan Values	2.73	High	0	0.009598
	FALSE	High	[K].QVSDLISVLR.[E]	1xLabel:13C(6) [R10]		0.00217363	0	1	1	1	P17844	P17844 [452-461]	0	1135.68	Not Found	Not Found	Not Found							No Quan Values	3.33	High	0	0.002037
	FALSE	High	[K].APILIATDVASR.[G]			0.00325017	0	2	2	1	Q92841; P17844	Q92841 [469-480]; P17844 [392-403]	0	1226.71	Not Found	Not Found	Not Found							No Quan Values	2.65	High	0	0.003074
	FALSE	High	[K].APILIATDVASR.[G]	1xLabel:13C(6) [R12]		0.00935238	0	2	2	1	Q92841; P17844	Q92841 [469-480]; P17844 [392-403]	0	1232.73	Not Found	Not Found	Not Found							No Quan Values	2.36	High	0	0.00896
	FALSE	High	[K].APILIATDVASR.[G]	1xLabel:13C(6)15N(4) [R12]		0.0158448	0	2	2	1	Q92841; P17844	Q92841 [469-480]; P17844 [392-403]	0	1236.72	Not Found	Not Found	Not Found							No Quan Values	2.38	High	0	0.01532
	FALSE	High	[K].TLSYLLPAIVHINHQPFLER.[G]	1xLabel:13C(6)15N(4) [R20]		0.00263825	0	1	1	1	P17844	P17844 [145-164]	0	2371.32	Not Found	Not Found	Not Found							No Quan Values	4.11	High	0	0.002473
	FALSE	High	[K].TLSYLLPAIVHINHQPFLER.[G]	1xLabel:13C(6) [R20]		0.00184497	0	1	1	1	P17844	P17844 [145-164]	0	2367.33	Not Found	High	Not Found	100		0.01		300		Unique	3.77	High	0	0.001723
	FALSE	High	[K].TLSYLLPAIVHINHQPFLER.[G]			0.000137882	0	1	1	1	P17844	P17844 [145-164]	0	2361.31	High	Not Found	Not Found	0.01	0.01		300			Unique	4.43	High	0	0.0001232
	FALSE	High	[R].LIDFLECGK.[T]	1xCarbamidomethyl [C7]; 1xLabel:2H(4) [K9]		0.0128725	0	1	1	1	P17844	P17844 [228-236]	0	1098.58	Peak Found	High	Peak Found							No Quan Values	1.93	High	0	0.01245
	FALSE	High	[R].LIDFLECGK.[T]	1xCarbamidomethyl [C7]; 1xLabel:13C(6)15N(2) [K9]		0.0319742	0	1	1	1	P17844	P17844 [228-236]	0	1102.57	Peak Found	Peak Found	High	1.68	2.404	1.431	59	99.1	141.9	Unique	1.93	High	0	0.0313
	FALSE	High	[K].FVINYDYPNSSEDYIHR.[I]			0.000721383	0	1	1	1	P17844	P17844 [412-428]	0	2131.97	High	Peak Found	Peak Found	1.116	1.148	1.029	91.9	102.5	105.5	Unique	2.3	High	0	0.0006637
	FALSE	High	[K].TGTAYTFFTPNNIK.[Q]			0.00684319	0	1	1	1	P17844	P17844 [438-451]	0	1574.78	High	Peak Found	Peak Found							No Quan Values	2.45	High	0	0.006546
	FALSE	High	[K].TGTAYTFFTPNNIK.[Q]	1xLabel:2H(4) [K14]		0.00977895	0	1	1	1	P17844	P17844 [438-451]	0	1578.81	Not Found	Not Found	Not Found							No Quan Values	1.97	High	0	0.00937
	FALSE	High	[K].TGTAYTFFTPNNIK.[Q]	1xLabel:13C(6)15N(2) [K14]		0.00881234	0	1	1	1	P17844	P17844 [438-451]	0	1582.8	Peak Found	Peak Found	High	0.336	0.656	1.95	150.6	50.6	98.8	Unique	2.51	High	0	0.008437
	FALSE	High	[R].QTLMWSATWPK.[E]			0.0305929	0	2	2	1	Q92841; P17844	Q92841 [351-361]; P17844 [274-284]	0	1348.67	Not Found	Not Found	Not Found							No Quan Values	2.11	High	0	0.02997
	FALSE	High	[R].GDGPICLVLAPTR.[E]	1xCarbamidomethyl [C6]		0.0139676	0	2	2	1	Q92841; P17844	Q92841 [242-254]; P17844 [165-177]	0	1368.73	Not Found	Not Found	Not Found							No Quan Values	1.43	High	0	0.01352
	FALSE	High	[R].MLDMGFEPQIR.[RK]			0.00143203	0	3	4	1	O00571; Q92841; P17844	O00571 [352-362]; Q92841 [330-340]; P17844 [253-263]	0	1336.64	High	Peak Found	Peak Found	1.46	0.909	0.623	89	130	81	Not Unique	2.59	High	0	0.001334
	FALSE	High	[K].LLQLVEDR.[G]			0.0162012	0	1	1	1	P17844	P17844 [471-478]	0	985.568	High	Peak Found	Peak Found	0.814	0.684	0.841	120.1	97.7	82.2	Unique	2.29	High	0	0.0157
	FALSE	High	[K].LLQLVEDR.[G]	1xLabel:13C(6)15N(4) [R8]		0.0105334	0	1	1	1	P17844	P17844 [471-478]	0	995.576	Not Found	Not Found	Not Found							No Quan Values	1.87	High	0	0.01016
	FALSE	High	[R].LMEEIMSEK.[E]	1xLabel:2H(4) [K9]		0.058648	0.000669441	1	1	1	P17844	P17844 [332-340]	0	1113.55	Peak Found	High	Peak Found	1.198	1.601	1.337	79	94.6	126.4	Unique	1.14	High	0.0008757	0.05795
	FALSE	High	[R].QTLMWSATWPK.[E]	1xLabel:2H(4) [K11]		0.059504	0.00100181	2	2	1	Q92841; P17844	Q92841 [351-361]; P17844 [274-284]	0	1352.7	Peak Found	High	Peak Found							No Quan Values	1.73	High	0.001442	0.05891
	FALSE	High	[R].QTLMWSATWPK.[E]	1xLabel:13C(6)15N(2) [K11]		0.065842	0.00220995	2	2	1	Q92841; P17844	Q92841 [351-361]; P17844 [274-284]	0	1356.69	Peak Found	Peak Found	High	0.642	1.643	2.557	91.3	58.7	150	Not Unique	1.73	High	0.002204	0.06541
	FALSE	High	[K].QVSDLISVLR.[E]			0.0723036	0.00220995	1	1	1	P17844	P17844 [452-461]	0	1129.66	Not Found	Not Found	Not Found							No Quan Values	2.4	High	0.002204	0.07151
	FALSE	High	[R].MLDMGFEPQIR.[RK]	1xOxidation [M1]		0.166126	0.00635358	3	4	1	O00571; Q92841; P17844	O00571 [352-362]; Q92841 [330-340]; P17844 [253-263]	0	1352.63	High	Peak Found	Peak Found	0.805	1.168	1.45	100.9	81.3	117.8	Not Unique	1.46	High	0.005791	0.1674
High	Q14157	Ubiquitin-associated protein 2-like OS=Homo sapiens GN=UBAP2L PE=1 SV=2	0	47.03	11.8675	8	21	8	1087	114.5	7.11	0.789	1.146	1.452	-0.34	0.2	0.54	102.2	80.7	117.1	2.98259e+07	2.35383e+07	3.4189e+07	8	6	7	2.728	0	47.56	8
	Checked	Confidence	Annotated Sequence	Modifications	Modifications in Master Proteins	Qvality PEP	Qvality q-value	# Protein Groups	# Proteins	# PSMs	Master Protein Accessions	Positions in Master Proteins	# Missed Cleavages	Theo. MH+ [Da]	Found in Sample: [S1] F1: Light, Sample, AUG	Found in Sample: [S2] F1: Medium, Sample, CGG	Found in Sample: [S3] F1: Heavy, Sample, GGGGCC	Abundance Ratio: (CGG) / (AUG)	Abundance Ratio: (GGGGCC) / (AUG)	Abundance Ratio: (GGGGCC) / (CGG)	Abundances (Scaled): F1: Light, Sample, AUG	Abundances (Scaled): F1: Medium, Sample, CGG	Abundances (Scaled): F1: Heavy, Sample, GGGGCC	Quan Info	XCorr A2 Sequest HT	Confidence A2 Sequest HT	Percolator q-Value A2 Sequest HT	Percolator PEP A2 Sequest HT
	FALSE	High	[R].AINVLLEGNPDTHSWEMVGK.[K]			2.33541e-07	0	1	1	2	Q14157	Q14157 [82-101]	0	2210.09	High	Not Found	Not Found	0.01	0.01		300			Unique	6.76	High	0	1.881e-07
	FALSE	High	[R].AINVLLEGNPDTHSWEMVGK.[K]	1xDeamidated [N9]; 1xLabel:13C(6)15N(2) [K20]		0.000679626	0	1	1	1	Q14157	Q14157 [82-101]	0	2219.09	Not Found	Not Found	Not Found							No Quan Values	3.35	High	0	0.0006229
	FALSE	High	[R].AINVLLEGNPDTHSWEMVGK.[K]	1xLabel:13C(6)15N(2) [K20]		0.0017512	0	1	1	1	Q14157	Q14157 [82-101]	0	2218.11	Peak Found	Peak Found	High	1.421	1.242	0.874	81.9	116.4	101.7	Unique	3.18	High	0	0.001635
	FALSE	High	[R].AINVLLEGNPDTHSWEMVGK.[K]	1xLabel:2H(4) [K20]		2.44223e-07	0	1	1	1	Q14157	Q14157 [82-101]	0	2214.12	Not Found	Not Found	Not Found							No Quan Values	6.1	High	0	1.968e-07
	FALSE	High	[R].TATEEWGTEDWNEDLSETK.[I]			0.00107885	0	1	1	1	Q14157	Q14157 [239-257]	0	2240.95	High	Not Found	Not Found	0.01	0.01		300			Unique	3.07	High	0	0.0009999
	FALSE	High	[R].TATEEWGTEDWNEDLSETK.[I]	1xLabel:13C(6)15N(2) [K19]		0.033172	0	1	1	1	Q14157	Q14157 [239-257]	0	2248.96	Not Found	Not Found	Not Found							No Quan Values	1.29	High	0	0.03245
	FALSE	High	[R].TATEEWGTEDWNEDLSETK.[I]	1xLabel:2H(4) [K19]		0.0297049	0	1	1	1	Q14157	Q14157 [239-257]	0	2244.97	Not Found	Not Found	Not Found							No Quan Values	1.89	High	0	0.02904
	FALSE	High	[R].LAQMISDHNDADFEEK.[V]	1xLabel:13C(6)15N(2) [K16]		1.73594e-05	0	1	1	1	Q14157	Q14157 [38-53]	0	1870.84	Peak Found	Peak Found	High	4.438	1.71	0.385	42	186.3	71.8	Unique	4.31	High	0	1.495e-05
	FALSE	High	[R].LAQMISDHNDADFEEK.[V]	1xLabel:2H(4) [K16]		0.00037717	0	1	1	1	Q14157	Q14157 [38-53]	0	1866.85	Not Found	Not Found	Not Found							No Quan Values	2.71	High	0	0.0003442
	FALSE	High	[R].IDLAVLLGK.[T]	1xLabel:2H(4) [K9]		0.0258216	0	1	1	1	Q14157	Q14157 [282-290]	0	945.628	Peak Found	High	Peak Found							No Quan Values	3.44	High	0	0.02512
	FALSE	High	[R].IDLAVLLGK.[T]			0.00325017	0	1	1	1	Q14157	Q14157 [282-290]	0	941.603	High	Peak Found	Peak Found	0.793	1.496	1.887	91.2	72.3	136.5	Unique	2.99	High	0	0.003054
	FALSE	High	[R].IDLAVLLGK.[T]	1xLabel:13C(6)15N(2) [K9]		0.0370359	0.000669441	1	1	1	Q14157	Q14157 [282-290]	0	949.617	Peak Found	Peak Found	High							No Quan Values	3.47	High	0.0008757	0.03631
	FALSE	High	[-].MMTSVGTNR.[A]	1xLabel:13C(6)15N(4) [R9]; 1xAcetyl [N-Term]	Q14157 1xAcetyl [N-Term]	0.0407387	0.000669441	1	1	1	Q14157	Q14157 [1-9]	0	1048.48	Not Found	Peak Found	High	100	100	0.737		172.7	127.3	Unique	1.35	High	0.0008757	0.03997
	FALSE	High	[K].QLIDITGK.[N]	1xLabel:13C(6)15N(2) [K8]		0.082845	0.00262719	1	1	1	Q14157	Q14157 [56-63]	0	895.534	Peak Found	Peak Found	High	1.019	1.679	1.647	81.1	82.7	136.2	Unique	1.73	High	0.002555	0.08271
	FALSE	High	[K].IFTASNVSSVPLPAENVTITAGQR.[I]	1xLabel:13C(6)15N(4) [R24]		0.096865	0.00262719	1	1	1	Q14157	Q14157 [258-281]	0	2482.32	Not Found	Not Found	Not Found							No Quan Values	1.59	High	0.002555	0.09635
	FALSE	High	[-].MMTSVGTNR.[A]	1xAcetyl [N-Term]	Q14157 1xAcetyl [N-Term]	0.115475	0.00309388	1	1	1	Q14157	Q14157 [1-9]	0	1038.47	Not Found	Not Found	Not Found							No Quan Values	0.76	High	0.002961	0.1154
	FALSE	High	[K].IFTASNVSSVPLPAENVTITAGQR.[I]	1xDeamidated [N16]; 1xLabel:13C(6)15N(4) [R24]		0.123801	0.00357879	1	1	1	Q14157	Q14157 [258-281]	0	2483.3	Not Found	Not Found	Not Found							No Quan Values	1.81	High	0.003376	0.124
	FALSE	High	[K].QTAISQPASGNTFSHHSMVSMLGK.[G]	1xLabel:13C(6)15N(2) [K24]		0.134513	0.00357879	1	1	1	Q14157	Q14157 [321-344]	0	2524.22	Peak Found	Not Found	High	0.01	1.341	100	128.2		171.8	Unique	1.63	High	0.003376	0.1349
	FALSE	High	[R].LAQMISDHNDADFEEK.[V]			0.148059	0.00405502	1	1	1	Q14157	Q14157 [38-53]	0	1862.82	High	Peak Found	Peak Found	0.764	1.186	1.553	101.7	77.7	120.6	Unique	1.35	High	0.003788	0.1487
	FALSE	High	[K].IFTASNVSSVPLPAENVTITAGQR.[I]			0.198754	0.0089447	1	1	1	Q14157	Q14157 [258-281]	0	2472.31	Not Found	Not Found	Not Found							No Quan Values	1.04	High	0.008276	0.2005
High	P05141	ADP/ATP translocase 2 OS=Homo sapiens GN=SLC25A5 PE=1 SV=7	0	46.778	32.5503	10	25	3	298	32.8	9.69	1.174	1.181	1.006	0.23	0.24	0.01	89.4	105	105.6	1.66112e+07	1.95045e+07	1.96235e+07	9	9	9	11.452	6	52.75	10
	Checked	Confidence	Annotated Sequence	Modifications	Modifications in Master Proteins	Qvality PEP	Qvality q-value	# Protein Groups	# Proteins	# PSMs	Master Protein Accessions	Positions in Master Proteins	# Missed Cleavages	Theo. MH+ [Da]	Found in Sample: [S1] F1: Light, Sample, AUG	Found in Sample: [S2] F1: Medium, Sample, CGG	Found in Sample: [S3] F1: Heavy, Sample, GGGGCC	Abundance Ratio: (CGG) / (AUG)	Abundance Ratio: (GGGGCC) / (AUG)	Abundance Ratio: (GGGGCC) / (CGG)	Abundances (Scaled): F1: Light, Sample, AUG	Abundances (Scaled): F1: Medium, Sample, CGG	Abundances (Scaled): F1: Heavy, Sample, GGGGCC	Quan Info	XCorr A2 Sequest HT	Confidence A2 Sequest HT	Percolator q-Value A2 Sequest HT	Percolator PEP A2 Sequest HT
	FALSE	High	[R].AAYFGIYDTAK.[G]			0.000355336	0	1	1	1	P05141	P05141 [189-199]	0	1219.6	High	Peak Found	Peak Found	1.1	1.148	1.043	92.4	101.6	106	Unique	2.2	High	0	0.0003232
	FALSE	High	[R].AAYFGIYDTAK.[G]	1xLabel:13C(6)15N(2) [K11]		0.000640285	0	1	1	1	P05141	P05141 [189-199]	0	1227.61	Not Found	Not Found	Not Found							No Quan Values	2.49	High	0	0.0005869
	FALSE	High	[K].DFLAGGVAAAISK.[T]	1xLabel:13C(6)15N(2) [K13]		0.000191403	0	1	1	2	P05141	P05141 [11-23]	0	1227.68	Peak Found	Peak Found	High	1.834	1.706	0.93	66.1	121.2	112.7	Unique	2.89	High	0	0.0001725
	FALSE	High	[K].DFLAGGVAAAISK.[T]	1xLabel:2H(4) [K13]		0.00457817	0	1	1	1	P05141	P05141 [11-23]	0	1223.69	Peak Found	High	Peak Found							No Quan Values	2.67	High	0	0.004333
	FALSE	High	[K].DFLAGGVAAAISK.[T]			0.000191403	0	1	1	2	P05141	P05141 [11-23]	0	1219.67	High	Peak Found	Peak Found							No Quan Values	2.83	High	0	0.0001725
	FALSE	High	[R].GMGGAFVLVLYDEIKK.[VY]	2xLabel:13C(6)15N(2) [K15; K16]		0.0122205	0	2	3	2	P12236; P05141	P12236 [281-296]; P05141 [281-296]	1	1755.97	Peak Found	Peak Found	High							No Quan Values	3.25	High	0	0.0118
	FALSE	High	[R].GMGGAFVLVLYDEIKK.[VY]			0.000674579	0	2	3	2	P12236; P05141	P12236 [281-296]; P05141 [281-296]	1	1739.94	High	Peak Found	Peak Found	0.606	0.729	1.203	128.5	77.8	93.7	Not Unique	4	High	0	0.000618
	FALSE	High	[K].LLLQVQHASK.[Q]	1xLabel:13C(6)15N(2) [K10]		0.000800726	0	2	3	1	P12236; P05141	P12236 [34-43]; P05141 [34-43]	0	1144.69	Not Found	Not Found	Not Found							No Quan Values	2.33	High	0	0.0007372
	FALSE	High	[R].GNLANVIR.[Y]			0.0179724	0	2	4	1	P12236; P05141	P12236 [73-80]; P05141 [73-80]	0	856.5	High	Peak Found	Peak Found							No Quan Values	2.1	High	0	0.01746
	FALSE	High	[R].GNLANVIR.[Y]	1xLabel:13C(6)15N(4) [R8]		0.0258216	0	2	4	1	P12236; P05141	P12236 [73-80]; P05141 [73-80]	0	866.508	Peak Found	Peak Found	High	0.886	0.576	0.65	121.9	108	70.1	Not Unique	2.08	High	0	0.02518
	FALSE	High	[R].YFPTQALNFAFK.[D]			0.00394466	0	2	4	1	P12236; P05141	P12236 [81-92]; P05141 [81-92]	0	1446.74	Not Found	Not Found	Not Found							No Quan Values	2.64	High	0	0.003736
	FALSE	High	[R].YFPTQALNFAFK.[D]	1xLabel:2H(4) [K12]		0.0123116	0	2	4	1	P12236; P05141	P12236 [81-92]; P05141 [81-92]	0	1450.77	Not Found	Not Found	Not Found							No Quan Values	2.7	High	0	0.01183
	FALSE	High	[R].YFPTQALNFAFK.[D]	1xLabel:13C(6)15N(2) [K12]		0.0141764	0	2	4	1	P12236; P05141	P12236 [81-92]; P05141 [81-92]	0	1454.76	Not Found	Not Found	Not Found							No Quan Values	2.86	High	0	0.01365
	FALSE	High	[K].GAWSNVLR.[G]			0.0146034	0	2	3	1	P12236; P05141	P12236 [273-280]; P05141 [273-280]	0	902.484	High	Peak Found	Peak Found							No Quan Values	1.72	High	0	0.01413
	FALSE	High	[K].GAWSNVLR.[G]	1xLabel:13C(6)15N(4) [R8]		0.0102249	0	2	3	1	P12236; P05141	P12236 [273-280]; P05141 [273-280]	0	912.493	Peak Found	Peak Found	High							No Quan Values	1.44	High	0	0.009806
	FALSE	High	[R].GNLANVIR.[Y]	1xLabel:13C(6) [R8]		0.0410381	0.000669441	2	4	1	P12236; P05141	P12236 [73-80]; P05141 [73-80]	0	862.52	Peak Found	High	Peak Found	1.459	1.091	0.748	84.5	123.3	92.2	Not Unique	2.11	High	0.0008757	0.04027
	FALSE	High	[K].EQGVLSFWR.[G]	1xLabel:13C(6)15N(4) [R9]		0.0565596	0.000669441	2	2	1	P12236; P05141	P12236 [64-72]; P05141 [64-72]	0	1131.58	Peak Found	Peak Found	High	1.579	1.65	1.045	70.9	112	117	Not Unique	2.74	High	0.0008757	0.0561
	FALSE	High	[K].GAWSNVLR.[G]	1xLabel:13C(6) [R8]		0.0793678	0.00262719	2	3	1	P12236; P05141	P12236 [273-280]; P05141 [273-280]	0	908.504	Peak Found	High	Peak Found	1.293	1.235	0.955	85	110	105	Not Unique	1.79	High	0.002555	0.07889
	FALSE	High	[K].EQGVLSFWR.[G]			0.0771271	0.00262719	2	2	1	P12236; P05141	P12236 [64-72]; P05141 [64-72]	0	1121.57	High	Peak Found	Peak Found							No Quan Values	2.12	High	0.002555	0.07669
	FALSE	High	[K].EQGVLSFWR.[G]	1xLabel:13C(6) [R9]		0.111507	0.00309388	2	2	1	P12236; P05141	P12236 [64-72]; P05141 [64-72]	0	1127.59	Not Found	Not Found	Not Found							No Quan Values	2.27	High	0.002961	0.1118
	FALSE	High	[K].QIFLGGVDKR.[T]	1xLabel:13C(6)15N(4) [R10]; 1xLabel:13C(6)15N(2) [K9]		0.111507	0.00309388	1	1	1	P05141	P05141 [97-106]	1	1150.67	Peak Found	Peak Found	High	0.89	1.105	1.242	100.2	89.2	110.7	Unique	1.1	High	0.002961	0.1117
	FALSE	High	[K].QIFLGGVDK.[HR]	1xLabel:13C(6)15N(2) [K9]		0.107665	0.00309388	2	2	1	P12236; P05141	P12236 [97-105]; P05141 [97-105]	0	984.56	Peak Found	Peak Found	High							No Quan Values	1.36	High	0.002961	0.1072
	FALSE	High	[K].QIFLGGVDK.[HR]			0.18732	0.0089447	2	2	1	P12236; P05141	P12236 [97-105]; P05141 [97-105]	0	976.546	High	Peak Found	Peak Found	0.928	0.346	0.372	132	122.4	45.6	Not Unique	1.17	High	0.008276	0.1884
High	P26641	Elongation factor 1-gamma OS=Homo sapiens GN=EEF1G PE=1 SV=3	0	46.256	24.2563	8	21	8	437	50.1	6.67	0.885	1.02	1.153	-0.18	0.03	0.21	103.3	91.4	105.4	3.0155e+07	2.66747e+07	3.07649e+07	11	12	9	3.771	0	42.51	8
	Checked	Confidence	Annotated Sequence	Modifications	Modifications in Master Proteins	Qvality PEP	Qvality q-value	# Protein Groups	# Proteins	# PSMs	Master Protein Accessions	Positions in Master Proteins	# Missed Cleavages	Theo. MH+ [Da]	Found in Sample: [S1] F1: Light, Sample, AUG	Found in Sample: [S2] F1: Medium, Sample, CGG	Found in Sample: [S3] F1: Heavy, Sample, GGGGCC	Abundance Ratio: (CGG) / (AUG)	Abundance Ratio: (GGGGCC) / (AUG)	Abundance Ratio: (GGGGCC) / (CGG)	Abundances (Scaled): F1: Light, Sample, AUG	Abundances (Scaled): F1: Medium, Sample, CGG	Abundances (Scaled): F1: Heavy, Sample, GGGGCC	Quan Info	XCorr A2 Sequest HT	Confidence A2 Sequest HT	Percolator q-Value A2 Sequest HT	Percolator PEP A2 Sequest HT
	FALSE	High	[R].EYFSWEGAFQHVGK.[A]			0.000261766	0	1	1	2	P26641	P26641 [415-428]	0	1684.78	High	Peak Found	Peak Found	1.184	1.325	1.119	85.5	101.2	113.3	Unique	2.91	High	0	0.0002373
	FALSE	High	[R].EYFSWEGAFQHVGK.[A]	1xLabel:2H(4) [K14]		0.00415575	0	1	1	2	P26641	P26641 [415-428]	0	1688.8	Peak Found	High	Peak Found	1.007	0.443	0.44	122.5	123.3	54.3	Unique	2.18	High	0	0.003938
	FALSE	High	[R].EYFSWEGAFQHVGK.[A]	1xLabel:13C(6)15N(2) [K14]		0.000315387	0	1	1	1	P26641	P26641 [415-428]	0	1692.79	Peak Found	Peak Found	High							No Quan Values	2.58	High	0	0.0002863
	FALSE	High	[K].STFVLDEFKR.[K]			0.0189287	0	1	1	1	P26641	P26641 [286-295]	1	1241.65	High	Peak Found	Peak Found	0.511	0.818	1.602	128.8	65.8	105.4	Unique	2	High	0	0.01832
	FALSE	High	[R].ILGLLDAYLK.[T]	1xLabel:2H(4) [K10]		0.0216258	0	1	1	1	P26641	P26641 [138-147]	0	1122.71	Peak Found	High	Peak Found							No Quan Values	2.98	High	0	0.02099
	FALSE	High	[R].ILGLLDAYLK.[T]			0.0124034	0	1	1	1	P26641	P26641 [138-147]	0	1118.68	High	Peak Found	Peak Found	0.689	0.907	1.316	115.6	79.6	104.8	Unique	3.1	High	0	0.01193
	FALSE	High	[K].STFVLDEFKR.[K]	1xLabel:13C(6) [R10]; 1xLabel:2H(4) [K9]		0.00334847	0	1	1	1	P26641	P26641 [286-295]	1	1251.7	Not Found	High	Not Found	100		0.01		300		Unique	2.43	High	0	0.003164
	FALSE	High	[K].ALIAAQYSGAQVR.[V]	1xLabel:13C(6) [R13]		9.64091e-05	0	1	1	1	P26641	P26641 [18-30]	0	1353.76	Peak Found	High	Peak Found	1.825	2.633	1.443	55	100.3	144.7	Unique	3.31	High	0	8.551e-05
	FALSE	High	[K].ALIAAQYSGAQVR.[V]	1xLabel:13C(6)15N(4) [R13]		0.000649902	0	1	1	1	P26641	P26641 [18-30]	0	1357.75	Peak Found	Peak Found	High							No Quan Values	2.03	High	0	0.0005978
	FALSE	High	[R].KLDPGSEETQTLVR.[E]			0.00607504	0	1	1	1	P26641	P26641 [401-414]	1	1572.82	High	Not Found	Not Found	0.01	0.01		300			Unique	2.32	High	0	0.005784
	FALSE	High	[K].ALIAAQYSGAQVR.[V]			0.0125889	0	1	1	1	P26641	P26641 [18-30]	0	1347.74	High	Peak Found	Peak Found	0.757	1.527	2.015	91.4	69.2	139.5	Unique	2.26	High	0	0.01217
	FALSE	High	[K].KAAAPAPEEEMDECEQALAAEPK.[A]	1xCarbamidomethyl [C14]; 1xDeamidated [Q16]		7.10213e-05	0	1	1	1	P26641	P26641 [253-275]	1	2486.11	Not Found	Not Found	Not Found							No Quan Values	4.62	High	0	6.27e-05
	FALSE	High	[K].KAAAPAPEEEMDECEQALAAEPK.[A]	1xCarbamidomethyl [C14]; 2xLabel:2H(4) [K1; K23]		0.000259822	0	1	1	1	P26641	P26641 [253-275]	1	2493.17	Not Found	High	Not Found	100		0.01		300		Unique	3.37	High	0	0.000235
	FALSE	High	[K].KAAAPAPEEEMDECEQALAAEPK.[A]	1xCarbamidomethyl [C14]; 2xLabel:13C(6)15N(2) [K1; K23]		6.4462e-05	0	1	1	1	P26641	P26641 [253-275]	1	2501.15	Peak Found	Peak Found	High	2.122	1.149	0.541	70.2	149.1	80.7	Unique	3.8	High	0	5.685e-05
	FALSE	High	[R].ILGLLDAYLK.[T]	1xLabel:13C(6)15N(2) [K10]		0.0398533	0.000669441	1	1	1	P26641	P26641 [138-147]	0	1126.7	Peak Found	Peak Found	High							No Quan Values	2.62	High	0.0008757	0.03906
	FALSE	High	[R].KLDPGSEETQTLVR.[E]	1xLabel:13C(6) [R14]; 1xLabel:2H(4) [K1]		0.0499836	0.000669441	1	1	1	P26641	P26641 [401-414]	1	1582.87	Not Found	High	Not Found	100		0.01		300		Unique	1.99	High	0.0008757	0.04939
	FALSE	High	[K].KAAAPAPEEEMDECEQALAAEPK.[A]	1xCarbamidomethyl [C14]		0.101773	0.00262719	1	1	1	P26641	P26641 [253-275]	1	2485.12	High	Not Found	Not Found	0.01	0.01		300			Unique	1.44	High	0.002555	0.1016
	FALSE	High	[R].VLSAPPHFHFGQTNR.[T]	1xLabel:13C(6) [R15]		0.131759	0.00357879	1	1	1	P26641	P26641 [31-45]	0	1713.89	Peak Found	High	Peak Found	0.964	1.493	1.548	86.8	83.7	129.6	Unique	1.41	High	0.003376	0.132
	FALSE	High	[R].TFLVGER.[V]	1xLabel:13C(6)15N(4) [R7]		0.18242	0.0089447	1	1	1	P26641	P26641 [150-156]	0	831.46	Peak Found	Peak Found	High	0.45	1.69	3.759	95.5	43	161.5	Unique	1.04	High	0.008276	0.1832
High	P55072	Transitional endoplasmic reticulum ATPase OS=Homo sapiens GN=VCP PE=1 SV=4	0	43.368	15.8809	10	22	10	806	89.3	5.26	0.546	0.806	1.475	-0.87	-0.31	0.56	127.6	69.7	102.8	2.20836e+07	1.20635e+07	1.77932e+07	9	6	8	1.873	0	39.83	10
	Checked	Confidence	Annotated Sequence	Modifications	Modifications in Master Proteins	Qvality PEP	Qvality q-value	# Protein Groups	# Proteins	# PSMs	Master Protein Accessions	Positions in Master Proteins	# Missed Cleavages	Theo. MH+ [Da]	Found in Sample: [S1] F1: Light, Sample, AUG	Found in Sample: [S2] F1: Medium, Sample, CGG	Found in Sample: [S3] F1: Heavy, Sample, GGGGCC	Abundance Ratio: (CGG) / (AUG)	Abundance Ratio: (GGGGCC) / (AUG)	Abundance Ratio: (GGGGCC) / (CGG)	Abundances (Scaled): F1: Light, Sample, AUG	Abundances (Scaled): F1: Medium, Sample, CGG	Abundances (Scaled): F1: Heavy, Sample, GGGGCC	Quan Info	XCorr A2 Sequest HT	Confidence A2 Sequest HT	Percolator q-Value A2 Sequest HT	Percolator PEP A2 Sequest HT
	FALSE	High	[RK].GLLLYGPPGTGK.[T]	1xLabel:13C(6)15N(2) [K12]		0.0344138	0	1	2	2	P55072	P55072 [240-251]	0	1180.68	Not Found	Not Found	Not Found							No Quan Values	2.43	High	0	0.0337
	FALSE	High	[RK].GLLLYGPPGTGK.[T]	1xLabel:2H(4) [K12]		0.0294868	0	1	2	2	P55072	P55072 [240-251]	0	1176.69	Not Found	Not Found	Not Found							No Quan Values	1.54	High	0	0.02874
	FALSE	High	[K].EMVELPLR.[H]	1xLabel:13C(6)15N(4) [R8]		0.0241614	0	1	1	1	P55072	P55072 [218-225]	0	996.542	Not Found	Not Found	Not Found							No Quan Values	1.65	High	0	0.02355
	FALSE	High	[R].VINQILTEMDGMSTK.[K]	1xLabel:13C(6)15N(2) [K15]		0.000882194	0	1	1	1	P55072	P55072 [600-614]	0	1687.85	Peak Found	Peak Found	High							No Quan Values	3.04	High	0	0.000816
	FALSE	High	[R].VINQILTEMDGMSTK.[K]	1xLabel:2H(4) [K15]		0.00371649	0	1	1	1	P55072	P55072 [600-614]	0	1683.86	Peak Found	High	Peak Found							No Quan Values	3.05	High	0	0.003515
	FALSE	High	[R].VINQILTEMDGMSTK.[K]			0.000568304	0	1	1	1	P55072	P55072 [600-614]	0	1679.83	High	Peak Found	Peak Found	0.688	0.584	0.848	132	90.9	77.1	Unique	2.93	High	0	0.0005216
	FALSE	High	[K].NVFIIGATNRPDIIDPAILRPGR.[L]	3xLabel:13C(6)15N(4) [R10; R20; R23]		0.00167463	0	1	1	1	P55072	P55072 [616-638]	0	2548.45	Peak Found	Peak Found	High	0.462	0.779	1.685	133.9	61.9	104.2	Unique	2.88	High	0	0.001557
	FALSE	High	[K].NVFIIGATNRPDIIDPAILRPGR.[L]			0.00334847	0	1	1	1	P55072	P55072 [616-638]	0	2518.43	High	Peak Found	Peak Found	0.742	1.011	1.364	109	80.8	110.2	Unique	2.81	High	0	0.003147
	FALSE	High	[K].MDELQLFR.[G]	1xLabel:13C(6)15N(4) [R8]		0.021948	0	1	1	1	P55072	P55072 [46-53]	0	1061.53	Peak Found	Peak Found	High	1.764	0.953	0.54	80.7	142.4	76.9	Unique	3.07	High	0	0.02133
	FALSE	High	[K].MDELQLFR.[G]	1xLabel:13C(6) [R8]		0.0119513	0	1	1	1	P55072	P55072 [46-53]	0	1057.54	Peak Found	High	Peak Found							No Quan Values	2.86	High	0	0.01151
	FALSE	High	[R].IVSQLLTLMDGLK.[Q]	1xLabel:13C(6)15N(2) [K13]		0.000244781	0	1	1	1	P55072	P55072 [324-336]	0	1438.84	Peak Found	Not Found	High	0.01	1.363	100	126.9		173.1	Unique	3.3	High	0	0.0002206
	FALSE	High	[R].WALSQSNPSALR.[E]			0.00282121	0	1	1	1	P55072	P55072 [454-465]	0	1329.69	High	Peak Found	Peak Found							No Quan Values	2.37	High	0	0.00266
	FALSE	High	[R].WALSQSNPSALR.[E]	1xLabel:13C(6) [R12]		0.00674211	0	1	1	1	P55072	P55072 [454-465]	0	1335.71	Peak Found	High	Peak Found	0.543	1.237	2.277	107.9	58.6	133.5	Unique	2.33	High	0	0.00643
	FALSE	High	[R].WALSQSNPSALR.[E]	1xLabel:13C(6)15N(4) [R12]		0.000979221	0	1	1	1	P55072	P55072 [454-465]	0	1339.7	Not Found	Not Found	Not Found							No Quan Values	3.02	High	0	0.0009059
	FALSE	High	[R].LEILQIHTK.[N]	1xLabel:13C(6)15N(2) [K9]		0.0111785	0	1	1	1	P55072	P55072 [378-386]	0	1102.67	Not Found	Not Found	Not Found							No Quan Values	2.03	High	0	0.01075
	FALSE	High	[R].LIVDEAINEDNSVVSLSQPK.[M]	1xLabel:13C(6)15N(2) [K20]		0.046809	0.000669441	1	1	1	P55072	P55072 [26-45]	0	2178.14	Peak Found	Not Found	High	0.01	2.089	100	97.1		202.9	Unique	1.57	High	0.0008757	0.04599
	FALSE	High	[K].EMVELPLR.[H]			0.0590745	0.000669441	1	1	1	P55072	P55072 [218-225]	0	986.534	Not Found	Not Found	Not Found							No Quan Values	1.35	High	0.0008757	0.05827
	FALSE	High	[RK].GILLYGPPGTGK.[T]			0.0478448	0.000669441	1	2	2	P55072	P55072 [240-251]	0	1172.67	Not Found	Not Found	Not Found							No Quan Values	2.07	High	0.0008757	0.0472
	FALSE	High	[R].LEILQIHTK.[N]	1xLabel:2H(4) [K9]		0.046809	0.000669441	1	1	1	P55072	P55072 [378-386]	0	1098.68	Not Found	Not Found	Not Found							No Quan Values	1.32	High	0.0008757	0.04613
	FALSE	High	[K].NVFIIGATNRPDIIDPAILRPGR.[L]	3xLabel:13C(6) [R10; R20; R23]		0.139218	0.00380512	1	1	1	P55072	P55072 [616-638]	0	2536.49	Peak Found	High	Peak Found	0.478	0.371	0.775	162.3	77.6	60.1	Unique	1.33	High	0.003574	0.1395
	FALSE	High	[R].LIVDEAINEDNSVVSLSQPK.[M]			0.175275	0.00784971	1	1	1	P55072	P55072 [26-45]	0	2170.12	High	Not Found	Not Found	0.01	0.01		300			Unique	1	High	0.007096	0.1766
	FALSE	High	[R].KGDIFLVR.[G]	1xLabel:13C(6)15N(4) [R8]; 1xLabel:13C(6)15N(2) [K1]		0.196164	0.0089447	1	1	1	P55072	P55072 [148-155]	1	965.59	Not Found	Not Found	Not Found							No Quan Values	1.06	High	0.008276	0.1978
High	B5ME19	Eukaryotic translation initiation factor 3 subunit C-like protein OS=Homo sapiens GN=EIF3CL PE=3 SV=1	0	42.605	9.29978	7	16	7	914	105.4	5.64	1.73	1.334	0.771	0.79	0.42	-0.38	73.8	127.7	98.5	8.81271e+06	1.52469e+07	1.17562e+07	4	6	7	1.154	0	37.02	7
	Checked	Confidence	Annotated Sequence	Modifications	Modifications in Master Proteins	Qvality PEP	Qvality q-value	# Protein Groups	# Proteins	# PSMs	Master Protein Accessions	Positions in Master Proteins	# Missed Cleavages	Theo. MH+ [Da]	Found in Sample: [S1] F1: Light, Sample, AUG	Found in Sample: [S2] F1: Medium, Sample, CGG	Found in Sample: [S3] F1: Heavy, Sample, GGGGCC	Abundance Ratio: (CGG) / (AUG)	Abundance Ratio: (GGGGCC) / (AUG)	Abundance Ratio: (GGGGCC) / (CGG)	Abundances (Scaled): F1: Light, Sample, AUG	Abundances (Scaled): F1: Medium, Sample, CGG	Abundances (Scaled): F1: Heavy, Sample, GGGGCC	Quan Info	XCorr A2 Sequest HT	Confidence A2 Sequest HT	Percolator q-Value A2 Sequest HT	Percolator PEP A2 Sequest HT
	FALSE	High	[R].AKELLGQGLLLR.[S]			0.022275	0	1	2	1	B5ME19	B5ME19 [643-654]	1	1310.82	High	Peak Found	Peak Found	0.607	0.858	1.412	121.7	73.9	104.4	Unique	1.48	High	0	0.0217
	FALSE	High	[K].ELLGQGLLLR.[S]	1xLabel:13C(6) [R10]		0.00935238	0	1	2	1	B5ME19	B5ME19 [645-654]	0	1117.7	Not Found	Not Found	Not Found							No Quan Values	2.55	High	0	0.008982
	FALSE	High	[K].ELLGQGLLLR.[S]			0.00737174	0	1	2	1	B5ME19	B5ME19 [645-654]	0	1111.68	High	Not Found	Peak Found	0.01	2.294	100	91.1		208.9	Unique	1.94	High	0	0.007057
	FALSE	High	[K].ELLGQGLLLR.[S]	1xLabel:13C(6)15N(4) [R10]		0.00277949	0	1	2	1	B5ME19	B5ME19 [645-654]	0	1121.69	Peak Found	Not Found	High							No Quan Values	2.58	High	0	0.002616
	FALSE	High	[R].FEELTNLIR.[T]			0.0227745	0	1	2	1	B5ME19	B5ME19 [57-65]	0	1134.62	Not Found	Not Found	Not Found							No Quan Values	1.83	High	0	0.02214
	FALSE	High	[R].FEELTNLIR.[T]	1xLabel:13C(6) [R9]		0.00572387	0	1	2	1	B5ME19	B5ME19 [57-65]	0	1140.64	Peak Found	High	Peak Found	1.664	1.742	1.047	68.1	113.3	118.6	Unique	2.41	High	0	0.005465
	FALSE	High	[R].GCILTLVER.[M]	1xCarbamidomethyl [C2]		0.0364963	0	1	2	1	B5ME19	B5ME19 [443-451]	0	1060.58	Not Found	Not Found	Not Found							No Quan Values	1.2	High	0.0008757	0.03588
	FALSE	High	[R].GCILTLVER.[M]	1xCarbamidomethyl [C2]; 1xLabel:13C(6) [R9]		0.0208406	0	1	2	1	B5ME19	B5ME19 [443-451]	0	1066.6	Not Found	Not Found	Not Found							No Quan Values	1.75	High	0	0.02025
	FALSE	High	[R].ILADLEDYLNELWEDKEGK.[K]	2xLabel:13C(6)15N(2) [K16; K19]		0.000277851	0	1	2	1	B5ME19	B5ME19 [109-127]	1	2309.15	Not Found	Peak Found	High							No Quan Values	2.54	High	0	0.0002516
	FALSE	High	[R].ILADLEDYLNELWEDKEGK.[K]	2xLabel:2H(4) [K16; K19]		0.00111149	0	1	2	1	B5ME19	B5ME19 [109-127]	1	2301.17	Not Found	High	Peak Found	100	100	0.639		183.1	116.9	Unique	2.59	High	0	0.001028
	FALSE	High	[K].MIINEELMASLDQPTQTVVMHR.[T]	1xLabel:13C(6)15N(4) [R22]		4.05438e-07	0	1	2	1	B5ME19	B5ME19 [826-847]	0	2566.27	Peak Found	Peak Found	High	1.897	0.95	0.501	78	147.9	74.1	Unique	6.8	High	0	3.294e-07
	FALSE	High	[K].MIINEELMASLDQPTQTVVMHR.[T]			1.22919e-08	0	1	2	1	B5ME19	B5ME19 [826-847]	0	2556.26	High	Peak Found	Peak Found							No Quan Values	5.82	High	0	9.457e-09
	FALSE	High	[K].DAHNALLDIQSSGR.[A]	1xLabel:13C(6) [R14]		0.00535296	0	1	2	1	B5ME19	B5ME19 [629-642]	0	1502.77	Not Found	High	Peak Found							No Quan Values	2.41	High	0	0.00508
	FALSE	High	[K].DAHNALLDIQSSGR.[A]	1xLabel:13C(6)15N(4) [R14]		0.0151552	0	1	2	1	B5ME19	B5ME19 [629-642]	0	1506.75	Not Found	Peak Found	High	100	100	0.902		157.8	142.2	Unique	2.02	High	0	0.01469
	FALSE	High	[R].AKELLGQGLLLR.[S]	1xLabel:13C(6) [R12]; 1xLabel:2H(4) [K2]		0.0810887	0.00262719	1	2	1	B5ME19	B5ME19 [643-654]	1	1320.86	Not Found	Not Found	Not Found							No Quan Values	1.47	High	0.002555	0.08058
	FALSE	High	[R].AKELLGQGLLLR.[S]	1xLabel:13C(6)15N(4) [R12]; 1xLabel:13C(6)15N(2) [K2]		0.160621	0.00611533	1	2	1	B5ME19	B5ME19 [643-654]	1	1328.84	Not Found	Peak Found	High	100	100	0.423		210.8	89.2	Unique	1.79	High	0.005584	0.1621
High	Q96AG4	Leucine-rich repeat-containing protein 59 OS=Homo sapiens GN=LRRC59 PE=1 SV=1	0	41.695	28.3388	7	18	7	307	34.9	9.57	0.743	0.84	1.131	-0.43	-0.25	0.18	116.1	86.3	97.6	8.30237e+07	6.16603e+07	6.97611e+07	6	6	6	7.799	0	47.64	7
	Checked	Confidence	Annotated Sequence	Modifications	Modifications in Master Proteins	Qvality PEP	Qvality q-value	# Protein Groups	# Proteins	# PSMs	Master Protein Accessions	Positions in Master Proteins	# Missed Cleavages	Theo. MH+ [Da]	Found in Sample: [S1] F1: Light, Sample, AUG	Found in Sample: [S2] F1: Medium, Sample, CGG	Found in Sample: [S3] F1: Heavy, Sample, GGGGCC	Abundance Ratio: (CGG) / (AUG)	Abundance Ratio: (GGGGCC) / (AUG)	Abundance Ratio: (GGGGCC) / (CGG)	Abundances (Scaled): F1: Light, Sample, AUG	Abundances (Scaled): F1: Medium, Sample, CGG	Abundances (Scaled): F1: Heavy, Sample, GGGGCC	Quan Info	XCorr A2 Sequest HT	Confidence A2 Sequest HT	Percolator q-Value A2 Sequest HT	Percolator PEP A2 Sequest HT
	FALSE	High	[R].LVNLQHLDLLNNK.[L]	1xLabel:2H(4) [K13]		0.0197885	0	1	1	1	Q96AG4	Q96AG4 [84-96]	0	1537.9	Peak Found	High	Peak Found	0.335	1.863	5.566	93.8	31.4	174.8	Unique	1.54	High	0	0.01916
	FALSE	High	[K].LTTLPSDFCGLTHLVK.[L]	1xCarbamidomethyl [C9]; 1xLabel:13C(6)15N(2) [K16]		0.014282	0	1	1	1	Q96AG4	Q96AG4 [51-66]	0	1809.97	Not Found	Not Found	Not Found							No Quan Values	2.55	High	0	0.01377
	FALSE	High	[K].LTTLPSDFCGLTHLVK.[L]	1xCarbamidomethyl [C9]		1.16939e-05	0	1	1	1	Q96AG4	Q96AG4 [51-66]	0	1801.95	Not Found	Not Found	Not Found							No Quan Values	3.76	High	0	1.003e-05
	FALSE	High	[K].LTTLPSDFCGLTHLVK.[L]	1xCarbamidomethyl [C9]; 1xLabel:2H(4) [K16]		5.50793e-06	0	1	1	1	Q96AG4	Q96AG4 [51-66]	0	1805.98	Not Found	Not Found	Not Found							No Quan Values	4.42	High	0	4.683e-06
	FALSE	High	[K].WLDLKDNPLDPVLAK.[V]	2xLabel:13C(6)15N(2) [K5; K15]		4.47379e-05	0	1	1	1	Q96AG4	Q96AG4 [112-126]	1	1752.99	Peak Found	Peak Found	High							No Quan Values	5.12	High	0	3.923e-05
	FALSE	High	[K].WLDLKDNPLDPVLAK.[V]	2xLabel:2H(4) [K5; K15]		0.000334767	0	1	1	1	Q96AG4	Q96AG4 [112-126]	1	1745.01	Peak Found	High	Peak Found	0.568	0.633	1.113	136.3	77.5	86.2	Unique	4.99	High	0	0.0003039
	FALSE	High	[K].WLDLKDNPLDPVLAK.[V]	1xDeamidated [N7]; 2xLabel:13C(6)15N(2) [K5; K15]		0.00288497	0	1	1	1	Q96AG4	Q96AG4 [112-126]	1	1753.97	Not Found	Not Found	Not Found							No Quan Values	4.88	High	0	0.002716
	FALSE	High	[K].WLDLKDNPLDPVLAK.[V]			0.00478734	0	1	1	1	Q96AG4	Q96AG4 [112-126]	1	1736.96	Not Found	Not Found	Not Found							No Quan Values	4.29	High	0	0.004529
	FALSE	High	[K].ATILDLSCNK.[L]	1xCarbamidomethyl [C8]		0.0193539	0	1	1	1	Q96AG4	Q96AG4 [41-50]	0	1134.58	Not Found	Not Found	Not Found							No Quan Values	1.84	High	0	0.01877
	FALSE	High	[K].LVTLPVSFAQLK.[N]			0.00391539	0	1	1	1	Q96AG4	Q96AG4 [97-108]	0	1315.8	High	Peak Found	Peak Found	0.878	1.009	1.149	103.9	91.2	104.8	Unique	2.88	High	0	0.003708
	FALSE	High	[K].LVTLPVSFAQLK.[N]	1xLabel:13C(6)15N(2) [K12]		0.00461239	0	1	1	1	Q96AG4	Q96AG4 [97-108]	0	1323.81	Peak Found	Peak Found	High							No Quan Values	3.21	High	0	0.004366
	FALSE	High	[R].DKLDGNELDLSLSDLNEVPVK.[E]			0.032929	0	1	1	1	Q96AG4	Q96AG4 [13-33]	1	2313.18	High	Peak Found	Peak Found							No Quan Values	2.15	High	0	0.03225
	FALSE	High	[R].DKLDGNELDLSLSDLNEVPVK.[E]	1xDeamidated [N]; 2xLabel:13C(6)15N(2) [K2; K21]		0.00217363	0	1	1	2	Q96AG4	Q96AG4 [13-33]	1	2330.19	Peak Found	Peak Found	High	0.507	0.49	0.966	150.2	76.2	73.6	Unique	3.87	High	0	0.002036
	FALSE	High	[R].LVNLQHLDLLNNK.[L]			0.0478448	0.000669441	1	1	1	Q96AG4	Q96AG4 [84-96]	0	1533.87	High	Peak Found	Peak Found	0.946	1.005	1.062	101.6	96.2	102.2	Unique	1.38	High	0.0008757	0.04708
	FALSE	High	[K].DNPLDPVLAK.[V]			0.0822556	0.00262719	1	1	1	Q96AG4	Q96AG4 [117-126]	0	1081.59	Not Found	Not Found	Not Found							No Quan Values	1.59	High	0.002555	0.0816
	FALSE	High	[R].DKLDGNELDLSLSDLNEVPVK.[E]	2xLabel:13C(6)15N(2) [K2; K21]		0.118742	0.00309388	1	1	1	Q96AG4	Q96AG4 [13-33]	1	2329.21	Peak Found	Peak Found	High	0.47	0.5	1.065	152.2	71.6	76.2	Unique	1.83	High	0.002961	0.1185
	FALSE	High	[R].DKLDGNELDLSLSDLNEVPVK.[E]	2xLabel:2H(4) [K2; K21]		0.122093	0.00335969	1	1	1	Q96AG4	Q96AG4 [13-33]	1	2321.23	Peak Found	High	Peak Found							No Quan Values	1.85	High	0.003376	0.1224
High	P35579	Myosin-9 OS=Homo sapiens GN=MYH9 PE=1 SV=4	0	41.515	5.05102	7	16	5	1960	226.4	5.6	1.323	1.155	0.873	0.4	0.21	-0.2	86.3	114.1	99.6	1.23592e+07	1.63471e+07	1.42759e+07	6	6	6	0.307	2	32.19	7
	Checked	Confidence	Annotated Sequence	Modifications	Modifications in Master Proteins	Qvality PEP	Qvality q-value	# Protein Groups	# Proteins	# PSMs	Master Protein Accessions	Positions in Master Proteins	# Missed Cleavages	Theo. MH+ [Da]	Found in Sample: [S1] F1: Light, Sample, AUG	Found in Sample: [S2] F1: Medium, Sample, CGG	Found in Sample: [S3] F1: Heavy, Sample, GGGGCC	Abundance Ratio: (CGG) / (AUG)	Abundance Ratio: (GGGGCC) / (AUG)	Abundance Ratio: (GGGGCC) / (CGG)	Abundances (Scaled): F1: Light, Sample, AUG	Abundances (Scaled): F1: Medium, Sample, CGG	Abundances (Scaled): F1: Heavy, Sample, GGGGCC	Quan Info	XCorr A2 Sequest HT	Confidence A2 Sequest HT	Percolator q-Value A2 Sequest HT	Percolator PEP A2 Sequest HT
	FALSE	High	[K].VIQYLAYVASSHK.[S]	1xLabel:13C(6)15N(2) [K13]		0.0275943	0	1	1	1	P35579	P35579 [187-199]	0	1486.81	Not Found	Not Found	Not Found							No Quan Values	1.58	High	0	0.02689
	FALSE	High	[K].VIQYLAYVASSHK.[S]			0.0115156	0	1	1	1	P35579	P35579 [187-199]	0	1478.8	High	Not Found	Not Found	0.01	0.01		300			Unique	1.96	High	0	0.01105
	FALSE	High	[K].VEDMAELTCLNEASVLHNLK.[DE]	1xCarbamidomethyl [C9]; 1xLabel:13C(6)15N(2) [K20]		2.86046e-05	0	2	2	1	P35580; P35579	P35580 [87-106]; P35579 [83-102]	0	2294.12	Peak Found	Peak Found	High	3.348	2.913	0.87	41.3	138.3	120.4	Not Unique	4.58	High	0	2.503e-05
	FALSE	High	[K].LDPHLVLDQLR.[C]	1xLabel:13C(6)15N(4) [R11]		0.00478734	0	2	2	1	P35580; P35579	P35580 [690-700]; P35579 [683-693]	0	1328.76	Peak Found	Peak Found	High	0.231	0.297	1.286	196.3	45.3	58.3	Not Unique	2.1	High	0	0.004532
	FALSE	High	[R].LTEMETLQSQLMAEK.[L]			0.0297049	0	1	1	1	P35579	P35579 [868-882]	0	1751.86	Not Found	Not Found	Not Found							No Quan Values	1.61	High	0	0.02911
	FALSE	High	[R].LTEMETLQSQLMAEK.[L]	1xLabel:2H(4) [K15]		0.0153817	0	1	1	1	P35579	P35579 [868-882]	0	1755.88	Peak Found	High	Peak Found	1.792	1.646	0.919	67.6	121.1	111.3	Unique	1.99	High	0	0.01491
	FALSE	High	[K].HSQAVEELAEQLEQTKR.[V]	1xLabel:13C(6)15N(4) [R17]; 1xLabel:13C(6)15N(2) [K16]		0.0144955	0	1	1	1	P35579	P35579 [1194-1210]	1	2014.03	Not Found	Not Found	Not Found							No Quan Values	2.54	High	0	0.01397
	FALSE	High	[R].VVFQEFR.[Q]	1xLabel:13C(6)15N(4) [R7]		0.0146034	0	1	1	1	P35579	P35579 [712-718]	0	934.502	Not Found	Peak Found	High	100	100	0.726		173.9	126.1	Unique	1.25	High	0	0.01414
	FALSE	High	[R].VVFQEFR.[Q]	1xLabel:13C(6) [R7]		0.00742678	0	1	1	1	P35579	P35579 [712-718]	0	930.514	Not Found	High	Peak Found							No Quan Values	1.82	High	0	0.007118
	FALSE	High	[R].LQQELDDLLVDLDHQR.[Q]			1.40677e-07	0	1	1	1	P35579	P35579 [1418-1433]	0	1949.99	High	Peak Found	Peak Found	0.967	0.757	0.782	110.1	106.5	83.3	Unique	4.67	High	0	1.124e-07
	FALSE	High	[R].LQQELDDLLVDLDHQR.[Q]	1xDeamidated [Q3]		3.6582e-05	0	1	1	1	P35579	P35579 [1418-1433]	0	1950.98	Not Found	Not Found	Not Found							No Quan Values	3.68	High	0	3.201e-05
	FALSE	High	[R].LQQELDDLLVDLDHQR.[Q]	1xLabel:13C(6) [R16]		1.50554e-06	0	1	1	1	P35579	P35579 [1418-1433]	0	1956.01	Not Found	Not Found	Not Found							No Quan Values	4.1	High	0	1.251e-06
	FALSE	High	[R].LQQELDDLLVDLDHQR.[Q]	1xDeamidated [Q]; 1xLabel:13C(6) [R16]		0.0105334	0	1	1	2	P35579	P35579 [1418-1433]	0	1957	Not Found	Not Found	Not Found							No Quan Values	3.09	High	0	0.01011
	FALSE	High	[K].HSQAVEELAEQLEQTKR.[V]	1xLabel:13C(6) [R17]; 1xLabel:2H(4) [K16]		0.03786	0.000669441	1	1	1	P35579	P35579 [1194-1210]	1	2006.05	Peak Found	High	Peak Found	0.46	0.774	1.681	134.2	61.8	103.9	Unique	2	High	0.0008757	0.0373
	FALSE	High	[K].HSQAVEELAEQLEQTKR.[V]			0.0877061	0.00262719	1	1	1	P35579	P35579 [1194-1210]	1	1996.01	Not Found	Not Found	Not Found							No Quan Values	1.45	High	0.002555	0.08756
High	P62269	40S ribosomal protein S18 OS=Homo sapiens GN=RPS18 PE=1 SV=3	0	41.487	44.0789	8	24	8	152	17.7	10.99	0.894	0.677	0.757	-0.16	-0.56	-0.4	116.7	104.3	79	2.35343e+07	2.10507e+07	1.59374e+07	11	11	11	45.416	0	52.89	8
	Checked	Confidence	Annotated Sequence	Modifications	Modifications in Master Proteins	Qvality PEP	Qvality q-value	# Protein Groups	# Proteins	# PSMs	Master Protein Accessions	Positions in Master Proteins	# Missed Cleavages	Theo. MH+ [Da]	Found in Sample: [S1] F1: Light, Sample, AUG	Found in Sample: [S2] F1: Medium, Sample, CGG	Found in Sample: [S3] F1: Heavy, Sample, GGGGCC	Abundance Ratio: (CGG) / (AUG)	Abundance Ratio: (GGGGCC) / (AUG)	Abundance Ratio: (GGGGCC) / (CGG)	Abundances (Scaled): F1: Light, Sample, AUG	Abundances (Scaled): F1: Medium, Sample, CGG	Abundances (Scaled): F1: Heavy, Sample, GGGGCC	Quan Info	XCorr A2 Sequest HT	Confidence A2 Sequest HT	Percolator q-Value A2 Sequest HT	Percolator PEP A2 Sequest HT
	FALSE	High	[K].IPDWFLNR.[Q]			0.0140716	0	1	1	2	P62269	P62269 [79-86]	0	1060.56	High	Peak Found	Peak Found	0.868	0.542	0.625	124.5	108	67.5	Unique	2.39	High	0.0008757	0.04297
	FALSE	High	[K].IAFAITAIK.[G]			0.0254432	0	1	1	1	P62269	P62269 [26-34]	0	947.592	High	Not Found	Not Found	0.01	0.01		300			Unique	2.87	High	0	0.02473
	FALSE	High	[K].IAFAITAIK.[G]	1xLabel:2H(4) [K9]		0.00970653	0	1	1	1	P62269	P62269 [26-34]	0	951.618	Peak Found	High	Peak Found							No Quan Values	2.63	High	0	0.00932
	FALSE	High	[K].IAFAITAIK.[G]	1xLabel:13C(6)15N(2) [K9]		0.00329895	0	1	1	1	P62269	P62269 [26-34]	0	955.607	Peak Found	Peak Found	High	6.828	2.823	0.413	28.2	192.3	79.5	Unique	2.53	High	0	0.003105
	FALSE	High	[K].YSQVLANGLDNK.[L]			0.0010164	0	1	1	1	P62269	P62269 [95-106]	0	1321.67	High	Peak Found	Peak Found	0.953	0.761	0.798	110.5	105.4	84.1	Unique	3.11	High	0	0.0009395
	FALSE	High	[K].YSQVLANGLDNK.[L]	1xLabel:2H(4) [K12]		0.00135924	0	1	1	1	P62269	P62269 [95-106]	0	1325.7	Peak Found	High	Peak Found							No Quan Values	2.88	High	0	0.001265
	FALSE	High	[K].YSQVLANGLDNK.[L]	1xDeamidated [N7]; 1xLabel:2H(4) [K12]		0.00737174	0	1	1	2	P62269	P62269 [95-106]	0	1326.68	Not Found	Not Found	Not Found							No Quan Values	2.2	High	0	0.007038
	FALSE	High	[K].YSQVLANGLDNK.[L]	1xLabel:13C(6)15N(2) [K12]		0.00547385	0	1	1	1	P62269	P62269 [95-106]	0	1329.69	Peak Found	Peak Found	High	0.645	0.489	0.758	140.6	90.7	68.7	Unique	2.67	High	0	0.0052
	FALSE	High	[K].YSQVLANGLDNK.[L]	1xDeamidated [N7]; 1xLabel:13C(6)15N(2) [K12]		0.00887811	0	1	1	2	P62269	P62269 [95-106]	0	1330.67	Peak Found	Peak Found	High	0.52	1.099	2.114	114.5	59.6	125.9	Unique	2.22	High	0	0.008515
	FALSE	High	[R].VITIMQNPR.[Q]			0.0193539	0	1	1	1	P62269	P62269 [67-75]	0	1071.6	High	Peak Found	Peak Found	1.747	1.065	0.61	78.7	137.5	83.8	Unique	1.87	High	0	0.01875
	FALSE	High	[R].VITIMQNPR.[Q]	1xLabel:13C(6)15N(4) [R9]		0.0131624	0	1	1	1	P62269	P62269 [67-75]	0	1081.61	Not Found	Not Found	Not Found							No Quan Values	2.57	High	0	0.01274
	FALSE	High	[R].VITIMQNPR.[Q]	1xLabel:13C(6) [R9]		0.00914611	0	1	1	1	P62269	P62269 [67-75]	0	1077.62	Not Found	Not Found	Not Found							No Quan Values	2.42	High	0	0.008751
	FALSE	High	[R].VLNTNIDGR.[R]			0.0149321	0	1	1	1	P62269	P62269 [15-23]	0	1001.54	High	Peak Found	Peak Found	1.04	0.737	0.708	108	112.4	79.6	Unique	1.92	High	0	0.01442
	FALSE	High	[R].VLNTNIDGR.[R]	1xLabel:13C(6) [R9]		0.00742678	0	1	1	1	P62269	P62269 [15-23]	0	1007.56	Peak Found	High	Peak Found							No Quan Values	2.11	High	0	0.007117
	FALSE	High	[R].AGELTEDEVER.[V]			0.0024856	0	1	1	1	P62269	P62269 [56-66]	0	1247.58	High	Peak Found	Peak Found	1.094	0.935	0.854	99	108.4	92.6	Unique	2.15	High	0	0.00234
	FALSE	High	[R].AGELTEDEVER.[V]	1xLabel:13C(6) [R11]		0.00031072	0	1	1	1	P62269	P62269 [56-66]	0	1253.6	Peak Found	High	Peak Found							No Quan Values	3.06	High	0	0.0002813
	FALSE	High	[R].KADIDLTK.[R]	2xLabel:13C(6)15N(2) [K1; K8]		0.0203831	0	1	1	1	P62269	P62269 [47-54]	1	919.543	Not Found	Not Found	Not Found							No Quan Values	3.13	High	0	0.01981
	FALSE	High	[K].IPDWFLNR.[Q]	1xLabel:13C(6) [R8]		0.0582244	0.000669441	1	1	2	P62269	P62269 [79-86]	0	1066.58	Peak Found	High	Peak Found	0.719	0.676	0.94	125.2	90.1	84.7	Unique	2.21	High	0.0008757	0.05743
	FALSE	High	[R].KIAFAITAIK.[G]	2xLabel:2H(4) [K1; K10]		0.0533669	0.000669441	1	1	1	P62269	P62269 [25-34]	1	1083.74	Peak Found	High	Peak Found	2.92	1.505	0.516	55.3	161.5	83.2	Unique	2.07	High	0.0008757	0.05287
	FALSE	High	[K].IPDWFLNR.[Q]	1xLabel:13C(6)15N(4) [R8]		0.106912	0.00309388	1	1	1	P62269	P62269 [79-86]	0	1070.57	Not Found	Peak Found	High	100	100	0.481		202.6	97.4	Unique	1.99	High	0.002961	0.1066
High	Q9BRS2	Serine/threonine-protein kinase RIO1 OS=Homo sapiens GN=RIOK1 PE=1 SV=2	0	40.824	23.9437	10	22	10	568	65.5	6.19	1.15	1.151	1.001	0.2	0.2	0	90.9	104.5	104.6	9.71448e+06	1.11676e+07	1.11803e+07	11	10	11	3.299	0	31.7	10
	Checked	Confidence	Annotated Sequence	Modifications	Modifications in Master Proteins	Qvality PEP	Qvality q-value	# Protein Groups	# Proteins	# PSMs	Master Protein Accessions	Positions in Master Proteins	# Missed Cleavages	Theo. MH+ [Da]	Found in Sample: [S1] F1: Light, Sample, AUG	Found in Sample: [S2] F1: Medium, Sample, CGG	Found in Sample: [S3] F1: Heavy, Sample, GGGGCC	Abundance Ratio: (CGG) / (AUG)	Abundance Ratio: (GGGGCC) / (AUG)	Abundance Ratio: (GGGGCC) / (CGG)	Abundances (Scaled): F1: Light, Sample, AUG	Abundances (Scaled): F1: Medium, Sample, CGG	Abundances (Scaled): F1: Heavy, Sample, GGGGCC	Quan Info	XCorr A2 Sequest HT	Confidence A2 Sequest HT	Percolator q-Value A2 Sequest HT	Percolator PEP A2 Sequest HT
	FALSE	High	[K].INLDKLNVTDSVINK.[V]			1.23202e-05	0	1	1	1	Q9BRS2	Q9BRS2 [120-134]	1	1685.94	Not Found	Not Found	Not Found							No Quan Values	3.86	High	0	1.059e-05
	FALSE	High	[K].LKEEDMAMNAQQDNILYQTVTGLKK.[D]	1xDeamidated [Q/N]; 3xLabel:13C(6)15N(2) [K2; K24; K25]		0.021948	0	1	1	4	Q9BRS2	Q9BRS2 [450-474]	2	2906.47	Not Found	Not Found	Not Found							No Quan Values	2.5	High	0	0.02134
	FALSE	High	[K].DCANVNDFFMR.[H]	1xCarbamidomethyl [C2]; 1xLabel:13C(6)15N(4) [R11]		0.0248858	0	1	1	1	Q9BRS2	Q9BRS2 [360-370]	0	1398.58	Peak Found	Peak Found	High	2.539	1.769	0.697	56.5	143.5	100	Unique	2.28	High	0	0.02429
	FALSE	High	[K].DCANVNDFFMR.[H]	1xCarbamidomethyl [C2]		0.0336634	0	1	1	1	Q9BRS2	Q9BRS2 [360-370]	0	1388.57	High	Peak Found	Peak Found							No Quan Values	2.12	High	0	0.03288
	FALSE	High	[R].SHVLVMSFIGKDDMPAPLLK.[N]			0.00076002	0	1	1	1	Q9BRS2	Q9BRS2 [272-291]	1	2198.17	High	Peak Found	Peak Found	0.894	0.217	0.242	142.1	127.1	30.8	Unique	4.18	High	0	0.0007016
	FALSE	High	[R].ELFEFVTDPSITHENMDAYLSK.[A]			4.00051e-05	0	1	1	1	Q9BRS2	Q9BRS2 [380-401]	0	2586.21	Not Found	Not Found	Not Found							No Quan Values	4.75	High	0	3.5e-05
	FALSE	High	[K].LNVTDSVINK.[V]			0.0106119	0	1	1	1	Q9BRS2	Q9BRS2 [125-134]	0	1102.61	High	Peak Found	Peak Found	0.709	0.491	0.692	136.4	96.7	66.9	Unique	1.49	High	0	0.01023
	FALSE	High	[K].LNVTDSVINK.[V]	1xLabel:2H(4) [K10]		0.0189287	0	1	1	1	Q9BRS2	Q9BRS2 [125-134]	0	1106.64	Peak Found	High	Peak Found	18.888	17.78	0.941	8	150.4	141.6	Unique	1.45	High	0	0.01844
	FALSE	High	[K].GYVWNGGSNPQANR.[Q]	1xDeamidated [N5]		0.0271902	0	1	1	1	Q9BRS2	Q9BRS2 [82-95]	0	1520.69	Not Found	Not Found	Not Found							No Quan Values	0.73	High	0	0.02649
	FALSE	High	[K].VPALLENQVEER.[T]			7.65177e-05	0	1	1	1	Q9BRS2	Q9BRS2 [482-493]	0	1396.74	High	Peak Found	Peak Found	1.113	0.863	0.775	100.8	112.2	87	Unique	2.47	High	0	6.791e-05
	FALSE	High	[K].VPALLENQVEER.[T]	1xLabel:13C(6) [R12]		0.0163217	0	1	1	1	Q9BRS2	Q9BRS2 [482-493]	0	1402.76	Peak Found	High	Peak Found	4.146	3.548	0.856	34.5	143.1	122.4	Unique	1.48	High	0	0.01579
	FALSE	High	[K].VPALLENQVEER.[T]	1xLabel:13C(6)15N(4) [R12]		0.00179079	0	1	1	1	Q9BRS2	Q9BRS2 [482-493]	0	1406.75	Peak Found	Peak Found	High							No Quan Values	2.63	High	0	0.001672
	FALSE	High	[R].ATVEQVLDPR.[T]	1xLabel:13C(6) [R10]		0.0154962	0	1	1	1	Q9BRS2	Q9BRS2 [156-165]	0	1133.63	Peak Found	High	Peak Found							No Quan Values	1.93	High	0	0.01499
	FALSE	High	[K].LNVTDSVINK.[V]	1xLabel:13C(6)15N(2) [K10]		0.0392736	0.000669441	1	1	1	Q9BRS2	Q9BRS2 [125-134]	0	1110.62	Not Found	Not Found	Not Found							No Quan Values	1.18	High	0.0008757	0.03873
	FALSE	High	[R].ATVEQVLDPR.[T]	1xLabel:13C(6)15N(4) [R10]		0.0441526	0.000669441	1	1	1	Q9BRS2	Q9BRS2 [156-165]	0	1137.61	Peak Found	Peak Found	High	1.356	1.592	1.174	76	103.1	121	Unique	2.3	High	0.0008757	0.04339
	FALSE	High	[R].ATVEQVLDPR.[T]			0.0529803	0.000669441	1	1	1	Q9BRS2	Q9BRS2 [156-165]	0	1127.61	High	Peak Found	Peak Found	0.534	1.126	2.109	112.8	60.2	127	Unique	1.53	High	0.0008757	0.05246
	FALSE	High	[R].DMDIIMK.[L]	1xLabel:13C(6)15N(2) [K7]		0.059504	0.00100181	1	1	1	Q9BRS2	Q9BRS2 [443-449]	0	873.43	Peak Found	Peak Found	High	1.306	1.543	1.181	77.9	101.8	120.3	Unique	1.42	High	0.001442	0.05873
	FALSE	High	[K].LKEEDMAMNAQQDNILYQTVTGLKK.[D]	3xLabel:13C(6)15N(2) [K2; K24; K25]		0.0608106	0.00132284	1	1	1	Q9BRS2	Q9BRS2 [450-474]	2	2905.49	Peak Found	Not Found	High	0.01	1.413	100	124.3		175.7	Unique	1.59	High	0.001442	0.06034
	FALSE	High	[K].LKEEDMAMNAQQDNILYQTVTGLKK.[D]	3xLabel:2H(4) [K2; K24; K25]		0.0810887	0.00262719	1	1	1	Q9BRS2	Q9BRS2 [450-474]	2	2893.52	Peak Found	High	Peak Found	1.124	1.393	1.239	85.3	95.9	118.8	Unique	2.7	High	0.002555	0.08073
High	Q9Y3I0	tRNA-splicing ligase RtcB homolog OS=Homo sapiens GN=RTCB PE=1 SV=1	0	40.6	24.7525	10	20	10	505	55.2	7.23	0.912	0.788	0.864	-0.13	-0.34	-0.21	111.1	101.3	87.5	3.9425e+06	3.5948e+06	3.10508e+06	8	8	8	3.642	0	27.92	10
	Checked	Confidence	Annotated Sequence	Modifications	Modifications in Master Proteins	Qvality PEP	Qvality q-value	# Protein Groups	# Proteins	# PSMs	Master Protein Accessions	Positions in Master Proteins	# Missed Cleavages	Theo. MH+ [Da]	Found in Sample: [S1] F1: Light, Sample, AUG	Found in Sample: [S2] F1: Medium, Sample, CGG	Found in Sample: [S3] F1: Heavy, Sample, GGGGCC	Abundance Ratio: (CGG) / (AUG)	Abundance Ratio: (GGGGCC) / (AUG)	Abundance Ratio: (GGGGCC) / (CGG)	Abundances (Scaled): F1: Light, Sample, AUG	Abundances (Scaled): F1: Medium, Sample, CGG	Abundances (Scaled): F1: Heavy, Sample, GGGGCC	Quan Info	XCorr A2 Sequest HT	Confidence A2 Sequest HT	Percolator q-Value A2 Sequest HT	Percolator PEP A2 Sequest HT
	FALSE	High	[K].LMFEELR.[N]			0.0153817	0	1	1	1	Q9Y3I0	Q9Y3I0 [45-51]	0	937.481	Not Found	Not Found	Not Found							No Quan Values	1.28	High	0	0.01487
	FALSE	High	[K].LADMGIAIR.[V]	1xLabel:13C(6) [R9]		0.0282114	0	1	1	1	Q9Y3I0	Q9Y3I0 [452-460]	0	965.554	Peak Found	High	Peak Found	0.922	0.38	0.412	130.3	120.2	49.5	Unique	1.65	High	0	0.02754
	FALSE	High	[R].GLGHQVATDALVAMEK.[A]			4.44056e-05	0	1	1	1	Q9Y3I0	Q9Y3I0 [264-279]	0	1639.85	High	Peak Found	Peak Found	0.477	0.264	0.554	172.3	82.1	45.5	Unique	2.71	High	0	3.911e-05
	FALSE	High	[R].GLGHQVATDALVAMEK.[A]	1xLabel:2H(4) [K16]		0.0315071	0	1	1	1	Q9Y3I0	Q9Y3I0 [264-279]	0	1643.87	Not Found	Not Found	Not Found							No Quan Values	2.04	High	0	0.03079
	FALSE	High	[R].GLGHQVATDALVAMEK.[A]	1xLabel:13C(6)15N(2) [K16]		0.000124219	0	1	1	1	Q9Y3I0	Q9Y3I0 [264-279]	0	1647.86	Not Found	Not Found	Not Found							No Quan Values	2.39	High	0	0.0001111
	FALSE	High	[R].SYNDELQFLEK.[I]	1xLabel:2H(4) [K11]		0.000415547	0	1	1	1	Q9Y3I0	Q9Y3I0 [4-14]	0	1389.68	Not Found	High	Not Found	100		0.01		300		Unique	2.2	High	0	0.0003798
	FALSE	High	[R].SYNDELQFLEK.[I]	1xLabel:13C(6)15N(2) [K11]		0.00184497	0	1	1	1	Q9Y3I0	Q9Y3I0 [4-14]	0	1393.67	Not Found	Peak Found	High	100	100	1.113		142	158	Unique	2.33	High	0	0.001723
	FALSE	High	[R].NLDFQDVLDK.[L]	1xLabel:13C(6)15N(2) [K10]		0.00355406	0	1	1	1	Q9Y3I0	Q9Y3I0 [442-451]	0	1214.61	Peak Found	Peak Found	High	1.714	3.12	1.82	51.4	88.2	160.4	Unique	2.11	High	0	0.003364
	FALSE	High	[K].LVMEEAPESYK.[N]			0.0269904	0	1	1	1	Q9Y3I0	Q9Y3I0 [466-476]	0	1295.62	High	Peak Found	Peak Found	0.502	0.421	0.838	156	78.3	65.7	Unique	1.38	High	0	0.02636
	FALSE	High	[K].LVMEEAPESYK.[N]	1xLabel:13C(6)15N(2) [K11]		0.0241614	0	1	1	1	Q9Y3I0	Q9Y3I0 [466-476]	0	1303.63	Not Found	Not Found	Not Found							No Quan Values	1.55	High	0	0.0235
	FALSE	High	[K].VFNTTPDDLDLHVIYDVSHNIAK.[V]	1xLabel:13C(6)15N(2) [K23]		0.000915691	0	1	1	1	Q9Y3I0	Q9Y3I0 [335-357]	0	2634.33	Not Found	Not Found	Not Found							No Quan Values	3.34	High	0	0.000845
	FALSE	High	[K].VFNTTPDDLDLHVIYDVSHNIAK.[V]			0.00135924	0	1	1	1	Q9Y3I0	Q9Y3I0 [335-357]	0	2626.31	High	Not Found	Not Found	0.01	0.01		300			Unique	3.77	High	0	0.001264
	FALSE	High	[K].GMAAAGNYAWVNR.[S]			0.0171909	0	1	1	1	Q9Y3I0	Q9Y3I0 [309-321]	0	1380.65	High	Not Found	Peak Found	0.01	1.176	100	137.8		162.2	Unique	1.84	High	0	0.01662
	FALSE	High	[K].GMAAAGNYAWVNR.[S]	1xLabel:13C(6)15N(4) [R13]		0.0522152	0.000669441	1	1	1	Q9Y3I0	Q9Y3I0 [309-321]	0	1390.66	Peak Found	Not Found	High							No Quan Values	1.93	High	0.0008757	0.05156
	FALSE	High	[K].QIGNVAALPGIVHR.[S]	1xLabel:13C(6)15N(4) [R14]		0.0529803	0.000669441	1	1	1	Q9Y3I0	Q9Y3I0 [68-81]	0	1454.85	Peak Found	Peak Found	High							No Quan Values	1.32	High	0.0008757	0.0524
	FALSE	High	[K].LADMGIAIR.[V]			0.0413396	0.000669441	1	1	1	Q9Y3I0	Q9Y3I0 [452-460]	0	959.534	High	Peak Found	Peak Found							No Quan Values	1.53	High	0.0008757	0.04079
	FALSE	High	[R].IASPEGQDYLK.[G]			0.0902363	0.00262719	1	1	1	Q9Y3I0	Q9Y3I0 [298-308]	0	1220.62	High	Peak Found	Peak Found	1.302	1.271	0.976	84	109.3	106.7	Unique	0.96	High	0.002555	0.09006
	FALSE	High	[K].LADMGIAIR.[V]	1xLabel:13C(6)15N(4) [R9]		0.0864662	0.00262719	1	1	1	Q9Y3I0	Q9Y3I0 [452-460]	0	969.543	Not Found	Not Found	Not Found							No Quan Values	1.61	High	0.002555	0.08638
	FALSE	High	[K].QIGNVAALPGIVHR.[S]			0.138265	0.00380512	1	1	1	Q9Y3I0	Q9Y3I0 [68-81]	0	1444.84	High	Peak Found	Peak Found	1.756	0.948	0.54	81	142.2	76.8	Unique	1.24	High	0.003574	0.1389
	FALSE	High	[K].LMFEELR.[N]	1xLabel:13C(6)15N(4) [R7]		0.158465	0.00611533	1	1	1	Q9Y3I0	Q9Y3I0 [45-51]	0	947.489	Not Found	Not Found	Not Found							No Quan Values	1.24	High	0.005584	0.1591
High	Q01081	Splicing factor U2AF 35 kDa subunit OS=Homo sapiens GN=U2AF1 PE=1 SV=3	0	40.586	20	4	26	4	240	27.9	8.81	0.713	0.82	1.149	-0.49	-0.29	0.2	118.4	84.5	97.1	5.92261e+07	4.22556e+07	4.85681e+07	11	11	11	25.102	0	48.06	4
	Checked	Confidence	Annotated Sequence	Modifications	Modifications in Master Proteins	Qvality PEP	Qvality q-value	# Protein Groups	# Proteins	# PSMs	Master Protein Accessions	Positions in Master Proteins	# Missed Cleavages	Theo. MH+ [Da]	Found in Sample: [S1] F1: Light, Sample, AUG	Found in Sample: [S2] F1: Medium, Sample, CGG	Found in Sample: [S3] F1: Heavy, Sample, GGGGCC	Abundance Ratio: (CGG) / (AUG)	Abundance Ratio: (GGGGCC) / (AUG)	Abundance Ratio: (GGGGCC) / (CGG)	Abundances (Scaled): F1: Light, Sample, AUG	Abundances (Scaled): F1: Medium, Sample, CGG	Abundances (Scaled): F1: Heavy, Sample, GGGGCC	Quan Info	XCorr A2 Sequest HT	Confidence A2 Sequest HT	Percolator q-Value A2 Sequest HT	Percolator PEP A2 Sequest HT
	FALSE	High	[R].WFNGQPIHAELSPVTDFR.[E]	2xDeamidated [N3; Q5]; 1xLabel:13C(6)15N(4) [R18]		0.0241614	0	1	1	1	Q01081	Q01081 [134-151]	0	2126.02	Not Found	Not Found	Not Found							No Quan Values	2.08	High	0	0.02358
	FALSE	High	[R].WFNGQPIHAELSPVTDFR.[E]	1xDeamidated [Q/N]; 1xLabel:13C(6)15N(4) [R18]		0.00684319	0	1	1	3	Q01081	Q01081 [134-151]	0	2125.04	Peak Found	Peak Found	High	0.69	0.343	0.498	147.5	101.8	50.7	Unique	4.73	High	0	0.01555
	FALSE	High	[R].WFNGQPIHAELSPVTDFR.[E]	1xLabel:13C(6)15N(4) [R18]		9.07588e-06	0	1	1	1	Q01081	Q01081 [134-151]	0	2124.05	Peak Found	Peak Found	High	0.542	0.466	0.859	149.4	81	69.6	Unique	5.81	High	0	7.743e-06
	FALSE	High	[R].WFNGQPIHAELSPVTDFR.[E]	1xDeamidated [N/Q]; 1xLabel:13C(6) [R18]		0.00014745	0	1	1	2	Q01081	Q01081 [134-151]	0	2121.05	Peak Found	High	Peak Found							No Quan Values	4.31	High	0	0.0001319
	FALSE	High	[R].WFNGQPIHAELSPVTDFR.[E]	1xLabel:13C(6) [R18]		1.76202e-05	0	1	1	1	Q01081	Q01081 [134-151]	0	2120.07	Not Found	Not Found	Not Found							No Quan Values	5.03	High	0	1.526e-05
	FALSE	High	[R].WFNGQPIHAELSPVTDFR.[E]			0.00710256	0	1	1	1	Q01081	Q01081 [134-151]	0	2114.05	High	Peak Found	Peak Found	1.433	2.205	1.538	64.7	92.7	142.6	Unique	2.33	High	0	0.006763
	FALSE	High	[R].WFNGQPIHAELSPVTDFR.[E]	1xDeamidated [N/Q]		5.72146e-05	0	1	1	6	Q01081	Q01081 [134-151]	0	2115.03	High	Peak Found	Peak Found	0.467	1.858	3.978	90.2	42.1	167.6	Unique	4.31	High	0	0.0004899
	FALSE	High	[R].GGFCNFMHLKPISR.[E]	1xCarbamidomethyl [C4]		0.000964732	0	1	1	1	Q01081	Q01081 [166-179]	0	1663.82	High	Peak Found	Peak Found	0.881	0.332	0.377	135.5	119.4	45	Unique	2.38	High	0	0.0008925
	FALSE	High	[R].GGFCNFMHLKPISR.[E]	1xCarbamidomethyl [C4]; 1xLabel:13C(6) [R14]; 1xLabel:2H(4) [K10]		0.0120404	0	1	1	1	Q01081	Q01081 [166-179]	0	1673.86	Peak Found	High	Peak Found	3.689	4.701	1.274	32	117.9	150.2	Unique	1.7	High	0	0.01164
	FALSE	High	[R].GGFCNFMHLKPISR.[E]	1xCarbamidomethyl [C4]; 1xLabel:13C(6)15N(4) [R14]; 1xLabel:13C(6)15N(2) [K10]		0.00100136	0	1	1	1	Q01081	Q01081 [166-179]	0	1681.84	Peak Found	Peak Found	High	1.471	1.991	1.354	67.2	98.9	133.9	Unique	2.89	High	0	0.0009288
	FALSE	High	[K].VNCSFYFK.[I]	1xCarbamidomethyl [C3]		0.0110957	0	1	2	1	Q01081	Q01081 [16-23]	0	1064.49	High	Peak Found	Peak Found	2.677	2.575	0.962	48	128.4	123.6	Unique	2.18	High	0	0.01069
	FALSE	High	[K].AVIDLNNR.[W]	1xLabel:13C(6) [R8]		0.0514608	0.000669441	1	1	1	Q01081	Q01081 [126-133]	0	920.526	Peak Found	High	Peak Found							No Quan Values	1.94	High	0.0008757	0.05089
	FALSE	High	[K].AVIDLNNR.[W]	1xDeamidated [N6]		0.0565596	0.000669441	1	1	2	Q01081	Q01081 [126-133]	0	915.489	High	Peak Found	Peak Found	0.346	0.91	2.632	133	46	121	Unique	0.99	High	0.007309	0.1796
	FALSE	High	[K].AVIDLNNR.[W]			0.0858524	0.00262719	1	1	1	Q01081	Q01081 [126-133]	0	914.505	High	Peak Found	Peak Found	0.946	0.97	1.025	102.9	97.3	99.8	Unique	1.75	High	0.002555	0.08567
	FALSE	High	[K].AVIDLNNR.[W]	1xDeamidated [N6]; 1xLabel:13C(6)15N(4) [R8]		0.09483	0.00262719	1	1	1	Q01081	Q01081 [126-133]	0	925.498	Peak Found	Peak Found	High							No Quan Values	1.05	High	0.002555	0.09453
	FALSE	High	[K].AVIDLNNR.[W]	1xDeamidated [N6]; 1xLabel:13C(6) [R8]		0.0852428	0.00262719	1	1	1	Q01081	Q01081 [126-133]	0	921.51	Peak Found	High	Peak Found	1.411	0.755	0.535	94.8	133.7	71.5	Unique	1.15	High	0.002555	0.08472
	FALSE	High	[K].AVIDLNNR.[W]	1xLabel:13C(6)15N(4) [R8]		0.156333	0.0056255	1	1	1	Q01081	Q01081 [126-133]	0	924.514	Not Found	Not Found	Not Found							No Quan Values	1.59	High	0.00516	0.1576
High	P55884	Eukaryotic translation initiation factor 3 subunit B OS=Homo sapiens GN=EIF3B PE=1 SV=3	0	39.716	13.6364	8	16	8	814	92.4	5	1.153	0.814	0.706	0.21	-0.3	-0.5	101.1	116.6	82.3	1.02046e+07	1.17653e+07	8.30381e+06	7	6	6	1.404	0	40.41	8
	Checked	Confidence	Annotated Sequence	Modifications	Modifications in Master Proteins	Qvality PEP	Qvality q-value	# Protein Groups	# Proteins	# PSMs	Master Protein Accessions	Positions in Master Proteins	# Missed Cleavages	Theo. MH+ [Da]	Found in Sample: [S1] F1: Light, Sample, AUG	Found in Sample: [S2] F1: Medium, Sample, CGG	Found in Sample: [S3] F1: Heavy, Sample, GGGGCC	Abundance Ratio: (CGG) / (AUG)	Abundance Ratio: (GGGGCC) / (AUG)	Abundance Ratio: (GGGGCC) / (CGG)	Abundances (Scaled): F1: Light, Sample, AUG	Abundances (Scaled): F1: Medium, Sample, CGG	Abundances (Scaled): F1: Heavy, Sample, GGGGCC	Quan Info	XCorr A2 Sequest HT	Confidence A2 Sequest HT	Percolator q-Value A2 Sequest HT	Percolator PEP A2 Sequest HT
	FALSE	High	[R].FSHQGVQLIDFSPCER.[Y]	1xCarbamidomethyl [C14]; 1xLabel:13C(6)15N(4) [R16]		0.00868226	0	1	1	1	P55884	P55884 [371-386]	0	1929.92	Not Found	Not Found	Not Found							No Quan Values	2.31	High	0	0.008338
	FALSE	High	[R].FSHQGVQLIDFSPCER.[Y]	1xCarbamidomethyl [C14]		0.0126828	0	1	1	1	P55884	P55884 [371-386]	0	1919.91	High	Not Found	Not Found	0.01	0.01		300			Unique	2.25	High	0	0.01227
	FALSE	High	[R].VTLMQLPTR.[Q]			0.0236318	0	1	1	1	P55884	P55884 [493-501]	0	1058.6	High	Peak Found	Peak Found	1.085	0.694	0.64	108	117.1	74.9	Unique	2.12	High	0	0.02305
	FALSE	High	[R].VTLMQLPTR.[Q]	1xLabel:13C(6) [R9]		0.0134588	0	1	1	1	P55884	P55884 [493-501]	0	1064.62	Not Found	Not Found	Not Found							No Quan Values	2.08	High	0	0.013
	FALSE	High	[R].VTLMQLPTR.[Q]	1xLabel:13C(6)15N(4) [R9]		0.0190694	0	1	1	1	P55884	P55884 [493-501]	0	1068.61	Not Found	Not Found	Not Found							No Quan Values	1.71	High	0	0.01849
	FALSE	High	[K].GYIFLEYASPAHAVDAVK.[N]	1xLabel:2H(4) [K18]		0.00123373	0	1	1	1	P55884	P55884 [231-248]	0	1955.02	Peak Found	High	Peak Found	0.703	0.483	0.686	137.2	96.5	66.3	Unique	3.86	High	0	0.001142
	FALSE	High	[R].VNLFTDFDK.[Y]	1xLabel:2H(4) [K9]		0.00197295	0	1	1	1	P55884	P55884 [263-271]	0	1102.57	Peak Found	High	Peak Found							No Quan Values	2.53	High	0	0.001839
	FALSE	High	[R].TSIFWNDVKDPVSIEER.[A]	1xLabel:13C(6) [R17]; 1xLabel:2H(4) [K9]		0.0131624	0	1	1	1	P55884	P55884 [316-332]	1	2045.06	Not Found	Not Found	Not Found							No Quan Values	2.09	High	0	0.0127
	FALSE	High	[R].TSIFWNDVKDPVSIEER.[A]	1xDeamidated [N6]; 1xLabel:13C(6)15N(4) [R17]; 1xLabel:13C(6)15N(2) [K9]		0.00382888	0	1	1	1	P55884	P55884 [316-332]	1	2054.02	Not Found	Not Found	Not Found							No Quan Values	2.67	High	0	0.00362
	FALSE	High	[R].VNLFTDFDK.[Y]	1xLabel:13C(6)15N(2) [K9]		0.0153817	0	1	1	1	P55884	P55884 [263-271]	0	1106.56	Peak Found	Peak Found	High	1.788	1.495	0.837	70	125.2	104.7	Unique	2.36	High	0	0.01493
	FALSE	High	[R].VNLFTDFDK.[Y]			0.00192934	0	1	1	1	P55884	P55884 [263-271]	0	1098.55	High	Peak Found	Peak Found							No Quan Values	2.75	High	0	0.001804
	FALSE	High	[R].MTLDTLSIYETPSMGLLDKK.[S]	2xLabel:13C(6)15N(2) [K19; K20]		3.10014e-07	0	1	1	1	P55884	P55884 [441-460]	1	2272.18	Not Found	Not Found	Not Found							No Quan Values	5.72	High	0	2.511e-07
	FALSE	High	[R].MTLDTLSIYETPSMGLLDKK.[S]			5.46283e-07	0	1	1	1	P55884	P55884 [441-460]	1	2256.15	High	Peak Found	Peak Found	1.358	1.11	0.817	86.5	117.5	96	Unique	5.9	High	0	4.448e-07
	FALSE	High	[K].GTQGVVTNFEIFR.[M]	1xLabel:13C(6)15N(4) [R13]		0.0852428	0.00262719	1	1	1	P55884	P55884 [536-548]	0	1477.77	Peak Found	Peak Found	High	2.494	1.182	0.474	64.2	160	75.9	Unique	2.05	High	0.002555	0.0847
	FALSE	High	[R].GIALWGGEK.[F]			0.0816702	0.00262719	1	1	1	P55884	P55884 [356-364]	0	930.504	High	Peak Found	Peak Found							No Quan Values	1.21	High	0.002555	0.08094
	FALSE	High	[R].GIALWGGEK.[F]	1xLabel:13C(6)15N(2) [K9]		0.169507	0.00713014	1	1	1	P55884	P55884 [356-364]	0	938.519	Peak Found	Peak Found	High	0.983	1.197	1.218	94.4	92.7	112.9	Unique	1.08	High	0.006469	0.1705
High	O43809	Cleavage and polyadenylation specificity factor subunit 5 OS=Homo sapiens GN=NUDT21 PE=1 SV=1	0	36.872	38.326	6	16	6	227	26.2	8.82	0.867	0.822	0.949	-0.21	-0.28	-0.08	111.6	96.7	91.7	1.93878e+07	1.67996e+07	1.59424e+07	6	6	6	9	0	42.32	6
	Checked	Confidence	Annotated Sequence	Modifications	Modifications in Master Proteins	Qvality PEP	Qvality q-value	# Protein Groups	# Proteins	# PSMs	Master Protein Accessions	Positions in Master Proteins	# Missed Cleavages	Theo. MH+ [Da]	Found in Sample: [S1] F1: Light, Sample, AUG	Found in Sample: [S2] F1: Medium, Sample, CGG	Found in Sample: [S3] F1: Heavy, Sample, GGGGCC	Abundance Ratio: (CGG) / (AUG)	Abundance Ratio: (GGGGCC) / (AUG)	Abundance Ratio: (GGGGCC) / (CGG)	Abundances (Scaled): F1: Light, Sample, AUG	Abundances (Scaled): F1: Medium, Sample, CGG	Abundances (Scaled): F1: Heavy, Sample, GGGGCC	Quan Info	XCorr A2 Sequest HT	Confidence A2 Sequest HT	Percolator q-Value A2 Sequest HT	Percolator PEP A2 Sequest HT
	FALSE	High	[R].LMTEILGR.[Q]			0.0227745	0	1	1	1	O43809	O43809 [124-131]	0	932.523	High	Peak Found	Peak Found	2.221	2.307	1.039	54.3	120.5	125.2	Unique	1.96	High	0	0.02215
	FALSE	High	[R].LMTEILGR.[Q]	1xLabel:13C(6) [R8]		0.0226068	0	1	1	1	O43809	O43809 [124-131]	0	938.543	Peak Found	High	Peak Found	1.012	0.548	0.542	117.2	118.6	64.2	Unique	1.74	High	0	0.02195
	FALSE	High	[K].LFLVQLQEK.[A]	1xLabel:13C(6)15N(2) [K9]		0.0213083	0	1	1	1	O43809	O43809 [174-182]	0	1125.68	Peak Found	Peak Found	High	1.88	2.455	1.306	56.2	105.7	138	Unique	1.97	High	0	0.02072
	FALSE	High	[K].LFLVQLQEK.[A]	1xLabel:2H(4) [K9]		0.0260128	0	1	1	1	O43809	O43809 [174-182]	0	1121.69	Not Found	Not Found	Not Found							No Quan Values	1.91	High	0	0.02533
	FALSE	High	[K].LVAAPLFELYDNAPGYGPIISSLPQLLSR.[F]	1xLabel:13C(6)15N(4) [R29]		0.00332362	0	1	1	1	O43809	O43809 [193-221]	0	3124.7	Not Found	Not Found	Not Found							No Quan Values	4.33	High	0	0.003125
[truncated: 2,659 more rows]

## Sheet: Raw MS-no TG(2)
Protein FDR Confidence	Accession	Description	Exp. q-value	Sum PEP Score	Coverage	# Peptides	# PSMs	# Unique Peptides	# AAs	MW [kDa]	calc. pI	Abundance Ratio: (CGG Repeat) / (No Repeat)	Abundance Ratio: (GGGGCC Repeat) / (No Repeat)	Abundance Ratio (log2): (CGG Repeat) / (No Repeat)	Abundance Ratio (log2): (GGGGCC Repeat) / (No Repeat)	Abundances (Scaled): F1: Light, Sample, No Repeat	Abundances (Scaled): F1: Medium, Sample, CGG Repeat	Abundances (Scaled): F1: Heavy, Sample, GGGGCC Repeat	Abundance: F1: Light, Sample, No Repeat	Abundance: F1: Medium, Sample, CGG Repeat	Abundance: F1: Heavy, Sample, GGGGCC Repeat	Abundances Count: F1: Light, Sample, No Repeat	Abundances Count: F1: Medium, Sample, CGG Repeat	Abundances Count: F1: Heavy, Sample, GGGGCC Repeat	emPAI	# Razor Peptides	Score A2 Sequest HT	# Peptides A2 Sequest HT
[truncated: 10,589 more rows]

[truncated: 7 more sheets: Raw MS +TG (1), Raw MS +TG (2), Protein enrichment-No TG (1), enrichment-No TG (2), enrichment for +TG (1), enrichment for +TG (2), Sheet9- Figure 1 and EV1 data]
