# Supplementary material for: SRSF protein kinase 1 modulates RAN translation and suppresses CGG repeat toxicity
Source: EMBO Mol Med. 2021 Sep 20;13(11):e14163. doi: 10.15252/emmm.202114163 (PMC8573603; doi:10.15252/emmm.202114163)
Supplement: Supplementary file 4 — Source Data for Figure 1 [file EMMM-13-e14163-s009.xlsx]

## Sheet: Sheet1
							Figure 1E				Figure 1F
								log2 CGG/AUG				log2 CGG/AUG
	Fig 1B			Fig 1C			Protein rank	repeat_1	repeat_2		Protein rank	repeat_1	repeat_2
	AUG	CGG		AUG	CGG		1	6.64	6.64		1	1.84	6.64
	5878	365.591		1.13528	1.61913		2	6.64	6.64		2	0.53	6.64
	5664.52	364.637		0.659296	1.46744		3	6.64	5.48		3	3.14	2.94
	5495.29	384.096		0.88381	1.74823		4	4.35	6.64		4	2.18	2.9
	2510.46	325.215		0.686832	1.68059		5	6.64	4.1		5	2.39	2.29
	2645.16	362.817		0.951442	1.91942		6	6.64	1.15		6	2.33	2.29
	2298.87	192.255		0.695842	1.9469		7	1	6.64		7	1.68	2.91			Figure G (no stress)
	1641.84	393.988		0.704377	1.7168		8	6.64	0.75		8	1.79	2.05			ZC3H11A	RPL18A	DHX30	DDX39B	NCBP1	SRSF10	RPLP0	HNRNPC	PSMD6	C19orf53	ENO1	HNRNPH1	PABPC4	IGF2BP1	RPLP2	SRSF8	SRSF6	PABPC1	SRSF1	EIF3G	PABPN1	ILF2	RPL14	SRSF2
	1814.26	442.875		0.775662	1.60196		9	6.64	0.75		9	1.67	1.46		repeat_1	6.64	6.64	6.64	4.35	6.64	6.64	1	6.64	6.64	6.64	6.64	6.64	3.83	4.71	2.49	1.65	2.16	1.99	2.39	3.82	1.83	2.1	1.68	1.05
	1740.16	434.683		0.789021	1.99105		10	6.64	0.73		10	1.88	1.03		repeat_2	6.64	6.64	5.48	6.64	4.1	1.15	6.64	0.75	0.75	0.73	0.47	0.34	2.65	0.89	2.84	3.64	2.72	2.63	2.17	0.41	2.39	1.42	1.66	2.25
	1939.15	402.954		0.884432	1.48821		11	6.64	0.47		11	0.87	1.49
	2223.12	414.556		0.748878	1.64312		12	6.64	0.34		12	1.48	0.79			Figure G (+TG)
	1678.73	417.414					13	0.21	6.64		13	1.3	0.96			C19orf53	UBA52	LARP1	SYNCRIP	PABPC1	RPL13	SRSF1	SRSF6	YBX1	RPL27A	NUDT21	RPS13	RPS15A	SRSF2	RPS9	RPS8	SRSF3	HIST1H1E	RPS15	HIST1H4A
							14	6.64	0.07		14	1.15	0.89		repeat_1	1.84	0.53	3.14	2.18	2.39	2.33	1.68	1.79	1.67	1.88	0.87	1.48	1.3	1.15	0.81	1.16	1.05	0.96	0.78	0.74
							15	3.83	2.65		15	0.81	1.16		repeat_2	6.64	6.64	2.94	2.9	2.29	2.29	2.91	2.05	1.46	1.03	1.49	0.79	0.96	0.89	1.16	0.78	0.76	0.84	1	1.04
							16	4.71	0.89		16	1.16	0.78
							17	2.49	2.84		17	1.05	0.76
							18	1.65	3.64		18	0.96	0.84
							19	2.16	2.72		19	0.78	1
							20	1.99	2.63		20	0.74	1.04
							21	2.39	2.17		21	1.07	0.61
							22	3.82	0.41		22	0.67	1.01
							23	1.83	2.39		23	0.91	0.66
							24	2.1	1.42		24	0.97	0.55
							25	1.68	1.66		25	0.75	0.71
							26	1.05	2.25		26	0.77	0.67
							27	0.7	2.49		27	0.26	1.1
							28	1.25	1.56		28	0.58	0.73
							29	0.67	2.12		29	0.47	0.77
							30	1.76	0.63		30	0.29	0.95
							31	0.33	2.06		31	0.76	0.44
							32	1.64	0.71		32	0.69	0.46
							33	1.62	0.64		33	0.59	0.49
							34	0.79	1.32		34	0.75	0.33
							35	1.02	1.06		35	0.6	0.37
							36	1.4	0.62		36	0.37	0.49
							37	0.03	1.97		37	0.45	0.29
							38	1.41	0.45		38	0.41	0.31
							39	1.11	0.69		39	0.37	0.34
							40	1.29	0.49		40	0.27	0.34
							41	1.29	0.35		41	0.1	0.45
							42	1.07	0.54		42	0.39	0.13
							43	0.71	0.87		43	0.37	0.14
							44	0.09	1.3		44	0.49	0.02
							45	0.59	0.79		45	0.3	0.2
							46	0.9	0.47		46	0.35	0.14
							47	1.11	0.2		47	-0.44	0.89
							48	0.35	0.94		48	0.49	-0.08
							49	0.66	0.62		49	0.37	0.03
							50	1.11	0.1		50	0.29	0.1
							51	0.65	0.56		51	0.31	0.04
							52	1.2	0		52	0.2	0.08
							53	0.83	0.34		53	0.17	0.09
							54	1.09	0.05		54	0.18	0
							55	0.18	0.95		55	0.04	0.1
							56	0.36	0.76		56	0.12	0.01
							57	0.55	0.56		57	-0.09	0
							58	0.62	0.47		58	-0.06	-0.09
							59	0.97	0.11		59	-0.06	-0.15
							60	0.83	0.18		60	-0.16	-0.06
							61	0.46	0.55		61	-0.21	-0.03
							62	0.81	0.18		62	-0.01	-0.26
							63	0.25	0.7		63	-0.18	-0.17
							64	0.52	0.36		64	-0.14	-0.23
							65	0.72	0.14		65	-0.18	-0.2
							66	0.79	0.05		66	-0.17	-0.22
							67	0.65	0.12		67	-0.08	-0.31
							68	0.23	0.51		68	-0.26	-0.13
							69	0.22	0.46		69	-0.18	-0.23
							70	0.56	0.09		70	-0.05	-0.38
							71	0.2	0.45		71	-0.3	-0.15
							72	0.57	0.02		72	-0.03	-0.43
							73	0.5	0.09		73	-0.07	-0.45
							74	0.23	0.27		74	-0.17	-0.36
							75	0.36	0.13		75	-0.26	-0.28
							76	0.04	0.44		76	-0.14	-0.45
							77	0.17	0.26		77	-0.32	-0.29
							78	0.41	0		78	-0.3	-0.33
							79	0.23	0.15		79	-0.07	-0.56
							80	0.11	0.26		80	-0.1	-0.56
							81	0.21	0.11		81	-0.06	-0.63
							82	0.29	0.02		82	-0.28	-0.45
							83	0.16	0.15		83	-0.41	-0.33
							84	0.09	0.22		84	-0.39	-0.36
							85	0.02	0.16		85	-0.21	-0.55
							86	0.12	0.05		86	-0.62	-0.16
							87	0.06	0.1		87	-0.39	-0.4
							88	0	0.16		88	-0.01	-0.79
							89	0	0.1		89	-0.17	-0.67
							90	0.02	0.07		90	-0.35	-0.53
							91	-0.02	0		91	-0.19	-0.71
							92	-0.04	-0.04		92	-0.46	-0.44
							93	-0.16	-0.02		93	-0.73	-0.17
							94	-0.08	-0.13		94	-0.74	-0.18
							95	-0.11	-0.12		95	-0.55	-0.39
							96	-0.19	-0.05		96	-0.51	-0.44
							97	-0.09	-0.17		97	-0.49	-0.47
							98	-0.21	-0.05		98	-0.65	-0.35
							99	-0.22	-0.04		99	-0.55	-0.48
							100	-0.18	-0.09		100	-0.44	-0.63
							101	-0.01	-0.27		101	-0.06	-1.03
							102	-0.09	-0.21		102	-0.36	-0.74
							103	-0.07	-0.26		103	-0.31	-0.85
							104	-0.2	-0.14		104	-0.66	-0.51
							105	-0.14	-0.21		105	-0.62	-0.57
							106	-0.26	-0.09		106	-0.61	-0.61
							107	-0.17	-0.19		107	-0.75	-0.49
							108	-0.27	-0.09		108	-0.2	-1.08
							109	-0.33	-0.03		109	-0.3	-1
							110	-0.22	-0.15		110	-0.65	-0.66
							111	-0.09	-0.29		111	-0.73	-0.67
							112	-0.16	-0.23		112	-0.62	-0.83
							113	-0.22	-0.18		113	-0.47	-0.99
							114	-0.25	-0.17		114	-0.21	-1.39
							115	-0.15	-0.3		115	-0.79	-0.84
							116	-0.17	-0.34		116	-0.57	-1.09
							117	-0.41	-0.1		117	-0.91	-0.78
							118	-0.32	-0.21		118	-0.7	-1.02
							119	-0.44	-0.09		119	-1.03	-0.81
							120	-0.46	-0.07		120	-0.84	-1.08
							121	-0.2	-0.34		121	-1.08	-1.23
							122	-0.39	-0.17		122	-1.02	-1.4
							123	-0.19	-0.39
							124	-0.37	-0.23
							125	-0.45	-0.17
							126	-0.24	-0.39
							127	-0.27	-0.36
							128	-0.34	-0.29
							129	-0.5	-0.13
							130	-0.31	-0.33
							131	-0.62	-0.02
							132	-0.03	-0.62
							133	-0.49	-0.21
							134	-0.54	-0.19
							135	-0.58	-0.15
							136	-0.43	-0.32
							137	-0.53	-0.22
							138	-0.46	-0.3
							139	-0.09	-0.69
							140	-0.39	-0.4
							141	-0.42	-0.37
							142	-0.62	-0.17
							143	-0.73	-0.06
							144	-0.12	-0.68
							145	-0.13	-0.67
							146	-0.2	-0.64
							147	-0.69	-0.17
							148	-0.78	-0.08
							149	-0.57	-0.3
							150	-0.6	-0.29
							151	-0.55	-0.35
							152	-0.52	-0.4
							153	-0.69	-0.25
							154	-0.47	-0.48
							155	-0.64	-0.31
							156	-0.58	-0.42
							157	-0.55	-0.48
							158	-0.77	-0.27
							159	-0.56	-0.51
							160	-0.57	-0.5
							161	-0.57	-0.55
							162	-0.73	-0.39
							163	-0.48	-0.66
							164	-0.73	-0.41
							165	-0.18	-0.98
							166	-0.96	-0.23
							167	-0.59	-0.61
							168	-1.13	-0.08
							169	-0.92	-0.3
							170	-0.46	-0.77
							171	-0.87	-0.39
							172	-0.98	-0.28
							173	-0.2	-1.12
							174	-0.64	-0.68
							175	-1.31	-0.21
							176	-0.6	-0.95
							177	-0.72	-0.83
							178	-0.83	-0.72
							179	-0.68	-0.88
							180	-0.78	-0.81
							181	-0.98	-0.66
							182	-1.72	-0.08
							183	-0.68	-1.14
							184	-1.4	-0.46
							185	-1.42	-0.44
							186	-1.27	-0.63
							187	-1.25	-0.66
							188	-1.51	-0.41
							189	-1.29	-0.73
							190	-1.93	-0.11
							191	-0.91	-1.23
							192	-1.49	-0.65
							193	-2.07	-0.26
							194	-1.07	-1.28
							195	-1.82	-0.57
							196	-0.98	-1.42
							197	-1.86	-0.97
							198	-1.03	-2.19
							199	-3.12	-0.26
							200	-3.28	-0.34
							201	-3.02	-0.91
							202	-6.64	-0.07
							203	-6.64	-0.12
							204	-6.64	-0.13
							205	-6.64	-0.56
							206	-0.58	-6.64
							207	-6.64	-0.66
							208	-6.64	-1.22
							209	-6.64	-1.72
							210	-6.64	-6.64
							211	-6.64	-6.64
							212	-6.64	-6.64
							213	-6.64	-6.64
							214	-6.64	-6.64
							215	-6.64	-6.64
							216	-6.64	-6.64
							217	-6.64	-6.64
							218	-6.64	-6.64
							219	-6.64	-6.64
							220	-6.64	-6.64
