# Supplementary material for: SRSF protein kinase 1 modulates RAN translation and suppresses CGG repeat toxicity
Source: EMBO Mol Med. 2021 Sep 20;13(11):e14163. doi: 10.15252/emmm.202114163 (PMC8573603; doi:10.15252/emmm.202114163)
Supplement: Supplementary file 6 — Source Data for Figure 3 [file EMMM-13-e14163-s011.xlsx]

## Sheet: Sheet1
	Figure 3B: CGG eye scores
	NTC siRNA	hnRNPH/F	PABPN1	NCBP1	eIF3G	RPLP0	LARP1 #1	LARP1 #2	DHX30	DDX39B #1	DDX39B #2	Syncrip/HNRNPQ #1	Syncrip/HNRNPQ #2	SRSF1 #1	SRSF1 #2	SRSF2 #1	SRSF2 #2	SRSF6 #1	SRSF6 #2
	9	11	15	9	8	5	11	11	9	17	13	12	15	5	4	3	7	10	6
	9	11	15	9	8	7	11	8	9	13	13	16	10	5	6	3	7	9	8
	9	11	15	12	8	7	11	8	9	13	13	17	13	3	4	3	7	7	6
	9	11	11	9	7	7	10	7	7	15	13	17	10	5	5	3	7	10	9
	9	11	15	10	8	5	11	9	9	11	13	17	13	5	4	6	7	10	8
	9	10	15	9	7	6	7	11	9	11	13	17	13	5	4	5	4	7	8
	9	10	19	9	7	5	8	7	9	15	13	14	10	5	6	6	6	10	7
	9	9	17	9	8	5	7	7	7	13	13	16	7	5	6	6	4	8	7
	9	7	17	10	8	5	8	10	7	13	15	16	10	5	6	6	5	12	8
	10	11	15	9	9	7	8	8	7	15	15	16	12	6	3	6	6	10	10
	9	9	15	9	8	9	7	8	7	11	17	14	10	8	5	4	7	10	9
	9	9	15	10	8	9	8	7	7	13	15	16	10	7	6	4	8	8	7
	9	9	15	9	8	9	9	11	5	15	15	14	8	7	2	7	7	10	5
	9	12	15	9	7	8	11	11	7	13	15	14	15	6	6	7	7	11	9
	9	9	15	9	7	7	8	6	7	13	16	17	13	5	5	7	9	9	9
	14	9	15	9	7	8	11	6	5	13	16	17	7	7	6	7	9	7	7
	13	9	17	10	9	6	11	8	9	13	17	17	7	7	4	7	9	8	9
	11	10	19	9	7	10	7	8	7	13	17	17	12	7	6	6	7	9	9
	11	13	17	10	7	9	9	11	9	13	17	15	8	9	6	6	7	9	7
	13	13	15	10	10	6	8	8	7	17	13	17	13	7	6	6	9	7	7
	9	12	21	10	9	7	8	10	7	11	13	15	10	7	7	9	5	9	9
	9	10	17	9	9	8	11	13	9	13	13	17	13	7	6	6	5	7	7
	9	7	17	9	5	9	8	7	9	13	13	19	12	7	6	6	5	9	7
	8	12	17	9	5	9	9	7	9	13	13	13	8	5	9	4	7	7	8
	8	14	19	10	7	10	7	10	6	13	13	12	10	5	6	4	7	7	9
	8	11	19	9	5	9	9	10	7	13	13	19	12	5	7	4	5	7	7
	8	12	19	9	5	7	7	9	7	11	13	12	10	5	6	6	5	7	7
	8	12	19	9	5	8	9	7	5	11	13	13	10	5	6	6	7	6	9
	8	10	19	9	7	8	9	7	9	11	15	15	10	3	6	6	7	9	7
	8	8	17	9	7	7	9	10	7	11	13	15	10	5	9	4	7	7	7
	10	16	17		7		9	10	7	13	12	15	10	5		4		9	7
	9	16	17				7	10	7		12	13	10						7
	10	9	19								12	13	8
	9	14	17								12	13	8
	7	14	17								12	15	10
	7	16										13	12
	9												7
	10												8
	7												10
	7
	7
	7
	10
	8
	7
	8
	7
	7
	9
	9
	7
	7
	8
	7
	7
	8
	7
	10
	8
	8
	10
	7
	7
	8
	9
	7
	8
	7
	7
	7
	7
	7
	9
	10
	9
	9
	8
	7
	7
	7
	7
	7
P values		< 0.0001	< 0.0001	< 0.0001	0.0002	0.0022	0.2074	0.4017	0.0017	< 0.0001	< 0.0001	< 0.0001	< 0.0001	< 0.0001	< 0.0001	< 0.0001	< 0.0001	0.7557	0.0043
(t test compared to siNTC)
	Figure 3D: eye scores
	GFP	7	8	10	8	9	7	9	7	7	7	7	9	7	7	7	9	9	9	11	11	11	10	7	11	9	9	9	9	9	8	7	11
	SRSF1 OE	15	14	17	15	12	10	13	17	13	15	15	15	11	13	9	15	14	19	17	13
	Figure 3F: GGGGCC eye scores							Figure 3G: necrosis scores
	siNT1	SF2/SRSF1#1	SF2/SRSF1 #2	SRSF4/6#2	siNT2	SRSF2 #1		siNTC	5	5	5	5	5	5	5	5	5	5	5	5	5	5	5	5	5	3	5	5	5	5	5	5	5	5	5	5	5	5
	19	14	16	14	16	12		siSRSF1	1	3	3	5	3	3	3	3	3	1	3	5	3	3	3	5	5	5	3	5	3	3	5	5	5	5	5	5
	17	12	14	16	16	14
	17	12	14	14	16	14		Figure 3G: eye width
	17	12	14	14	16	14		siNTC	1.62	1.46	1.45	1.66	1.59	1.5	1.59	1.64	1.62	1.08	1.24	1.61	1.43	1.17	1.29	1.47	1.1	1.32	1.26	1.43	1.47	1.86	1.67	1.51	1.56	2.02	1.5	1.52	1.95	1.83
	19	14	14	16	16	14		siSRSF1	1.863	1.93	1.83	1.46	1.79	1.41	2.058	1.76	1.97	1.79	2.16	1.76	1.83	1.92	1.74	2.12	2.04	2.16	2.02	1.68	2.37	2.26	2.6	1.89	1.78	2.22	1.54	2.21
	17	12	14	16	16	14
	17	14	14	14	16	14
	16	14	14	14	16	15
	16	10	14	14	16	14
	17	14	14	16	16	14
	19	16	14	16	16	14
	16	16	14	14	16	14
	17	14	14	16	16	14
	19	16	14	14	16	14
	16	16	14	14	16	14
	16	14	14	14	16	14
	17	14	14	16	16	14
	17	14	14	13	16	14
	16	14	14	13	16	14
	17	14	16	14	16	14
	17	11	14	13	16	14
	16	13	14	14	16	14
	17	11	14	15	16	14
	16	14	14	14	16	12
	16	13	14	14	16	12
	17	13	14	14	16	14
	16	12	10	13	17	14
	16	13	14	13	16	10
	17	11	14	14	16	12
	16	13	14	14	16	12
	16	13	14		16	12
	16	14	12		14	12
	14	12	13		16	12
	16	12			16	12
	17	16			14	14
	16	16			14	14
	14	16			16	14
	14	14			16	14
	16	14			15
	14				15
	16				15
	16				15
	16				15
	16				15
	16				15
	16				15
	16				15
	16				15
	17				16
	16				16
	16				16
	16				16
	16				16
	16				16
	16				16
	14				16
	16				15
	16				15
	18				15
	16				15
	18				15
	16				15
	16
P values		< 0.0001	< 0.0001	< 0.0001		< 0.0001
(t test compared to siNTC)
	Figure 3H: TUB5 SRSF1 survival (CGG fly)					Figure 3I: ELAV SRSF1 survival (CGG fly)					Figure 3I: siSRSF1 survival (GGGGCC fly)
			deaths/events					deaths/events
		Days elapsed	NTC siRNA	siSRSF1 (1)			Days elapsed	NTC siRNA	siSRSF1 (1)			Days elapsed	NTC siRNA	siSRSF1 (1)
	Experiment #1	4	1	1		Experiment #1	4	1			Experiment 1	4	1	0
		4	1	1			6	1				4	0
		4		1			6	1				6	1
		6	1	1			6	1				6	1	1
		6	1	1			8	1				6	1	1
		6	1	1			8	1	1			6	1	1
		6	1	1			8	1	1			6	1	1
		6	1	1			8	1				6	1
		6	1				10	1	1			6	1
		6	1				10	1	1			6	1
		8	1	1			10	1	1			6	1
		8	1	1			10	1	1			6	1
		8	1	1			10	1	1			8	1	1
		8		1			10	1	1			8	1	1
		8		1			10	1	1			8	1	1
		8		1			10	1	1			8	1	1
		10	1	1			10	1	1			8	1	1
		10	1	1			10	1	1			8		1
		10	1	1			10		1			8		1
		10	1	1			10		1			8		1
		10	1	1			10		1			10	1	1
		10	1	1			12	1	1			10	1	1
		10		1			12	1	1			10		1
		12	1	1			12	1	1			12		1
		12		1			12	1	1			16		1
		12					12	1	1			16		1
		14		1			12	1	1			16		1
		14		1			12		1			16		1
		14		1			12		1			20		1
		14		1			12		1		Experiment 2	2	1
		14		1			12		1			6	1	1
		14		1			12		1			6	1	1
		14		1			12		1			6	1	1
		15		1			14		1			6	1	1
		15		1			14		1			6	1	1
		16					14		1			6	1	1
		20					14		1			6	1	1
	Experiment #2	2	1				14		1			6		1
		2	1			Experiment #2	8	1	1			6		1
		4	1	1			8	1				6		1
		4	1	1			10	1	1			6		1
		4	1	1			10	1	1			6		0
		4	1				10	1	1			8	1	1
		4	1				10		1			8	1	1
		4	1				10		1			8	1	1
		4	1				12	1				8		1
		4	1				10	1	1			8		1
		4	1				10	1	1			10		1
		6	1	1			10	1	1			12	1
		6	1	1			10		1			12	1
		6	1	1			10		1			14		1
		6	1	1			10		1			14		1
		6	1	1			10		1			16	1
		6	1	1			10		1			16	1
		6	1	1			10		1			18	1
		6	1	1			10		1			18	1
		6	1	1			10		1			18	1
		6	1	1			12	1	1			18	1
		6	1	1			12	1	1		Experiment 3	6	1
		6	1	1			12	1	1			6	1
		6	1			Experiment #3	8		1			6	1
		6	1				10	1	1			6	1
		6	1				10	1	1			6	1
		8	1	1			10	1	1			6	1
		8	1	1			10	1	1			6	1
		10	1				10		1			6	1
		12	1	1			10		1			8	1	1
		12	1	1			10		1			8	1	1
		12	1	1			12	1	1			8	1	1
		12	1				12		1			8	1	1
		12	1				12		1			8	1	1
		14	1				12		1			10	1	1
		14	1			Experiment #4	6		1			10	1
		14	1				8	1	1			12		1
		18	1				8	1	1			12		1
		2	1	1			8	1				12		1
	Experiment #3	4	1				8	1				12		1
		4	1				8	1				14		1
		4	1				8	1				14		1
		4	1				8	1				15	1
		4	1				8	1			Experiment 4	6	1
		4	1				10	1	1			6	1
		4	1				10	1	1			6	1
		4	1				10	1	1			6	1
		4	1				10	1	1			6	1
		4	1				10	1	1			6	1
		4	1				10	1				8	1	1
		6	1	1			10	1				8	1	1
		6		1			10	1				8	1	1
		6		1			10	1				8	1	1
		6		1			10	1				8		1
		6		1			10	1				8		1
		6		1			10	1				8		1
		6		1			10	1				8		1
		6		1			10	1				8		1
		6		1			10	1				8		1
		6		1			10	1				10	1	1
		8	1	1			10	1				10		1
		8	1	1			10	1				10		1
		8	1	1			10	1				10		1
		8	1	1			10	1				10		1
		8		1			10	1				10		1
		10		1			10	1				10		1
		10		1			10	1				10		1
		10		1			10	1				12		1
		12	1	1			10	1				12		1
		14		1			10	1				12		1
		16	1	1			10	1				12		1
		18	1	1			10	1				14		1
	Experiment #4	4	1				12	1	1			14		1
		4	1				12	1	1			14		1
		4	1				12	1	1			14		1
		4	1				12	1	1			16		1
		6	1	1			12	1	1			16		1
		6	1	1			12	1				16		1
		6	1	1			12	1				18	1	1
		6	1	1			12	1				18	1
		6	1	1			12	1				20	1	1
		6	1				12	1				20		1
		6	1				12	1				20		1
		6	1				12	1				22	1
		6	1				12	1				22	1
		6	1				12	1				22	1
		6	1				12	1				24	1	1
		8		1			12	1				24		1
		10	1	1			12	1				24		1
		10		1			12	1				24		1
		10		1			12	1				26		1
		12	1	1			14	1	1			26		1
		12	1	1			14	1	1			26		1
		12	1	1			14		1			28		1
		12	1			Experiment #5	6	1
		14	1	1			8	1	1
		16		1			8	1
		16		1			8	1
		16		1			8	1
		16		1			10	1	1
		16		1			10	1	1
		16		1			10	1	1
		18		1			10	1	1
		18		1			10	1	1
		18		1			10	1	1
		20	1				10	1	1
		22		1			10	1
		28	1				10	1
		28	1				12	1	1
							12	1	1
							12	1	1
							12	1	1
							12	1	1
							12	1	1
							12	1	1
							12	1	1
							12	1	1
							12		1
							14		1
							14		1
							14		1
							16	1
						Experiment #6	8	1
							10	1	1
							10	1	1
							10	1	1
							10	1	1
							10	1	1
							12	1	1
							12	1	1
							12	1	1
							12	1	1
							12	1	1
							12	1	1
							12	1	1
							12	1	1
							12		1
							12		1
							14	1	1
							14	1	1
							14	1	1
							14	1	1
							14	1
