# Supplementary material for: SRSF protein kinase 1 modulates RAN translation and suppresses CGG repeat toxicity
Source: EMBO Mol Med. 2021 Sep 20;13(11):e14163. doi: 10.15252/emmm.202114163 (PMC8573603; doi:10.15252/emmm.202114163)
Supplement: Supplementary file 7 — Source Data for Figure 4 [file EMMM-13-e14163-s005.xlsx]

## Sheet: Sheet1
	Figure 4B: eye scores
	siNTC	9	8	7	10	10	7	7	7	8	7	10	10	7	11	7	9	9	7	8	8	10	10	9	7	7	7	10	10	8	8	11	9	11	9
	SRPK1(1)	3	6	9	5	5	2	3	5	4	2	6	6	7	6	6	6	8	6	6	6	5	5	6	7	5	5	7	7	7	5
	SRPK1(2)	5	7	5	5	9	4	5	9	5	4	8	8	7	7	7	7	4	6	7	3	5	7	7	5	5	5	9	7	7	7	7	7
	Figure 4D: eye scores
	siNT1	16	14	16	17	16	14	14	16	14	16	16	16	16	16	16	16	16	17	16	16	16	16	16	16	14	16	16	18	16	18	16	16
	SRPK1(1)	14	14	16	16	14	14	14	13	16	13	13	13	16	14	14	14	13	16	14	13	15	14	16	16	14	16	14	16	16	16	14	16	16	14
	siNT2	16	16	16	14	16	16	14	14	16	16	15	15	15	15	15	15	15	15	15	15	16	16	16	16	16	16	16	16	15	15	15	15	15	15
	SRPK1(2)	13	14	14	14	14	14	16	16	16	14	14	14	16	14	14	13	13	13	15	14	15	13	14	16	16	16	14	15	16	16	14
	Figure 4F: Normalized GFP intensity
	siNTC	SRSF1 #1	SRPK1 #1
	1.16667	0.49791	0.671831
	1.18414	0.448947	0.539138
	0.983069	0.866803	0.538743
	0.749804	0.347031	0.697059
	1.0776	0.57051	0.623482
	1.05133	0.475351	0.573475
	1.10289	0.497666	0.62442
	0.962326	0.494648	0.654499
	0.986109	0.833113	0.621368
	1.00859	0.669306	0.680441
	1.07792	0.519696	0.634719
	1.01227	0.604475	0.75774
	0.995572	0.401315	0.749171
	0.821534	0.407764
	0.820165
