# Supplementary material for: SRSF protein kinase 1 modulates RAN translation and suppresses CGG repeat toxicity
Source: EMBO Mol Med. 2021 Sep 20;13(11):e14163. doi: 10.15252/emmm.202114163 (PMC8573603; doi:10.15252/emmm.202114163)
Supplement: Supplementary file 8 — Source Data for Figure 5 [file EMMM-13-e14163-s006.zip]

Archive with 4 entries (4 files):
- Figure 5 Source data/._Figure 5 source data.xlsx
- Figure 5 Source data/._Figure 5_Raw source data.pdf
- Figure 5 Source data/Figure 5 source data.xlsx
- Figure 5 Source data/Figure 5_Raw source data.pdf
