# Supplementary material for: SRSF protein kinase 1 modulates RAN translation and suppresses CGG repeat toxicity
Source: EMBO Mol Med. 2021 Sep 20;13(11):e14163. doi: 10.15252/emmm.202114163 (PMC8573603; doi:10.15252/emmm.202114163)
Supplement: Supplementary file 8 — Source Data for Figure 5 [file EMMM-13-e14163-s006.zip › Figure 5 Source data/Figure 5 source data.xlsx]

## Sheet: Sheet1
	Figure 5B							Figure 5C					Figure 5D
	AUG-DMSO	AUG-25uM	AUG-50uM	CGG-DMSO	CGG-25uM	CGG-50uM		AUG		CGG			GA70-DMSO	GA70-25uM	GA70-50uM	+2CGG-DMSO	+2CGG-25uM	+2CGG-50uM
	1	0.91492	0.888326	1	0.870135	0.343977		DMSO	30uM	DMSO	30uM		1	0.95319	0.189937	1	0.698874	0.199074
	1	1.17849	0.908832	1	0.844017	0.300592		1520.52	2184.91	262.926	195.485		1	0.511565	0.107547	1	0.513374	0.102063
	1	0.83056	0.678827	1	1.00198	0.288296		1401.56	1836.16	271.587	227.528		1	0.760887	0.482133	1	0.974618	0.212564
								1492.12	2115.62	285.135	196.549
								1583.39	2180.69	266.211	201.958
								1345.35	1950.84	263.945	211.002
								1693.77	2136.87	268.687	227.298
								1937.71	1370.49	289.348	230.683
								2506.06	2503.44	281.59	225.503
										280.548	224.681
	Figure 5E							Figure 5F
	AUG-DMSO	AUG-8uM	AUG-10uM	CGG-DMSO	CGG-8uM	CGG-10uM		GA70-DMSO	GA70-8uM	GA70-10uM	+2CGG-DMSO	+2CGG-8uM	+2CGG-10uM
	1	1.05661	0.954936	1	1.03243	0.785499		1	0.620116	0.254137	1	0.812655	0.671816
	1	1.17868	1.01427	1	0.811948	0.590541		1	0.517875	0.412059	1	0.547543	0.386178
	1	1.05147	1.07577	1	0.877428	0.614071		1	0.663524	0.40095	1	0.644182	0.337901
