# Supplementary material for: SRSF protein kinase 1 modulates RAN translation and suppresses CGG repeat toxicity
Source: EMBO Mol Med. 2021 Sep 20;13(11):e14163. doi: 10.15252/emmm.202114163 (PMC8573603; doi:10.15252/emmm.202114163)
Supplement: Supplementary file 9 — Source Data for Figure 6 [file EMMM-13-e14163-s010.zip]

Archive with 4 entries (4 files):
- Figure 6 Source data/._Figure 6 source data.xlsx
- Figure 6 Source data/._Figure 6_Raw source data.pdf
- Figure 6 Source data/Figure 6 source data.xlsx
- Figure 6 Source data/Figure 6_Raw source data.pdf
