# Supplementary material for: SRSF protein kinase 1 modulates RAN translation and suppresses CGG repeat toxicity
Source: EMBO Mol Med. 2021 Sep 20;13(11):e14163. doi: 10.15252/emmm.202114163 (PMC8573603; doi:10.15252/emmm.202114163)
Supplement: Supplementary file 9 — Source Data for Figure 6 [file EMMM-13-e14163-s010.zip › Figure 6 Source data/Figure 6 source data.xlsx]

## Sheet: Sheet1
	Figure 6A					Figure 6B
	DMSO	TG	TG+25uM SRPIN	TG+50uM SRPIN		CGG-TG	CGG-TG+SRPIN	GA70-TG	GA70-TG+SRPIN	+2CGG-TG	+2CGG-TG+SRPIN
	1	1.47807	1.01228	0.839929		1.73057	1.22802	2.04589	1.17734	1.6638	1.31541
	1	1.56394	1.00062	0.496959		1.58834	1.2034	2.14043	1.40276	2.11786	1.2166
	1	1.41067	1.42652	0.810032		2.04962	1.19758	1.63094	1.32896	2.38477	1.1936
						1.65807	0.907546	1.96907	1.23109	1.96969	1.34706
						1.64063	1.00839	1.64034	0.990451	2.01464	1.13127
						1.72362	0.90316	1.73832	0.86554	2.04158	1.06404
	Figure 6C					Figure 6D
	DMSO	TG	TG+25uM	TG+50uM		DMSO	TG	TG+25uM	TG+50uM
	1	2.47931	0.70322	0.210649		1	2.17444	0.985941	0.354534
	1	1.66535	1.15655	0.539249		1	1.80984	1.32246	0.252918
	1	2.18152	1.67185	0.630504		1	1.73718	1.3873	0.40832
	Figure 6E			Figure 6F
	DMSO+Tg	SRPIN+Tg		DMSO	DMSO+Tg	SRPIN 25 + Tg	SRPIN 50 + Tg
	1.06245	0.910071		1	2.00303	1.99228	1.37635
	1.02456	1.11309		1	1.89141	1.88651	1.37143
	0.912991	0.704487		1	1.44793	1.4403	0.922166
