# Supplementary material for: SRSF protein kinase 1 modulates RAN translation and suppresses CGG repeat toxicity
Source: EMBO Mol Med. 2021 Sep 20;13(11):e14163. doi: 10.15252/emmm.202114163 (PMC8573603; doi:10.15252/emmm.202114163)
Supplement: Supplementary file 10 — Source Data for Figure 7 [file EMMM-13-e14163-s003.zip › Figure 7 Source data/Figure 7 Source data.xlsx]

## Sheet: Sheet1
Figure 7A			Figure 7B
DMSO	SRPIN340			Nuclear			Cytoplasm
0.882668	0.405005		DMSO	0.784361	0.166434	85	0.215639	0.166434	85
1.13772	0.543677		50 μM SRPIN	0.558821	0.263613	126	0.441178	0.263613	126
0.979617	0.789724			mean	SD	N
Figure 7C
	Nuclear			Cytoplasm
DMSO	0.684905	0.105044	151	0.315096	0.333374	151
50 μM SRPIN	0.922304	0.056656	124	0.0782841	0.055845	124
Figure 7D			Figure 7E			Figure 7F
DMSO	SRPIN340		DMSO	SRPIN340		DMSO	25 uM	50 uM	DMSO	25 uM	50 uM
0.680787	0.96903		18.9714	16.0135		13176230	18236150	23990780	311243	643271	404515
1.01704	0.743528		20.1108	16.3081		19964940	23645910	26839150	807943	593239	347571
1.14591	0.81163		22.7338	16.4481		16369990	20379510	24199310	887497	505171	535753
0.926632	0.63481		26.2626	20.6005		31114880	11894370	14993080	818864	267685	328603
1.04523	0.557112		26.9225	20.9972		21085740	12370580	17925600	350610	234912	202094
1.1844	0.397402		30.3778	23.1379		17084850	15980640	17763930	369530	211964	143389
			21.0934	19.2384		51950400	25030360	25414260	1231601	781857	685363
			26.2024	20.0911		38115100	27537380	34791980	1203277	824983	454084
			27.0531	22.622		38119460	23237360	47190880	1007363	650139	555117
							AUG			CGG
